# Supplementary material for: Treatment Effects of Removable Functional Appliances in Pre-Pubertal and Pubertal Class II Patients: A Systematic Review and Meta-Analysis of Controlled Studies
Source: PLoS One. 2015 Oct 28;10(10):e0141198. doi: 10.1371/journal.pone.0141198 (PMC4624952; doi:10.1371/journal.pone.0141198)
Supplement: S1 Table — (RM5) [file pone.0141198.s002.rm5]

<?xml version="1.0" encoding="ISO-8859-1" standalone="no"?>
<COCHRANE_REVIEW DESCRIPTION="" DOI="" GROUP_ID="" ID="307813122217485046" MERGED_FROM="" MODIFIED="2014-08-25 15:51:07 +0200" MODIFIED_BY="[Empty name]" REVIEW_NO="" REVMAN_SUB_VERSION="5.2.6 " REVMAN_VERSION="5" SPLIT_FROM="" STAGE="R" STATUS="A" TYPE="INTERVENTION" VERSION_NO="0.0">
<COVER_SHEET MODIFIED="2013-12-22 17:51:16 +0100" MODIFIED_BY="[Empty name]">
<TITLE MODIFIED="2013-12-22 17:48:50 +0100" MODIFIED_BY="[Empty name]">Treatment effects of removable functional appliances in pre-pubertal and pubertal Class II subjects. A systematic review and meta-analysis.</TITLE>
<CONTACT>
<PERSON ID="????" ROLE="UNKNOWN">
<PREFIX/>
<FIRST_NAME/>
<MIDDLE_INITIALS/>
<LAST_NAME/>
<SUFFIX/>
<POSITION/>
<EMAIL_1/>
<EMAIL_2/>
<URL/>
<MOBILE_PHONE/>
<ADDRESS>
<DEPARTMENT/>
<ORGANISATION/>
<ADDRESS_1/>
<ADDRESS_2/>
<CITY/>
<ZIP/>
<REGION/>
<COUNTRY CODE="NONE">Not specified</COUNTRY>
<PHONE_1/>
<PHONE_2/>
<FAX_1/>
<FAX_2/>
</ADDRESS>
<FOOTNOTE/>
</PERSON>
</CONTACT>
<CREATORS MODIFIED="2013-12-22 17:50:28 +0100" MODIFIED_BY="[Empty name]">
<PERSON ID="????" MODIFIED="2013-12-22 17:49:10 +0100" MODIFIED_BY="[Empty name]" ROLE="AUTHOR">
<PREFIX/>
<FIRST_NAME>Jasmina</FIRST_NAME>
<MIDDLE_INITIALS/>
<LAST_NAME>Primozic</LAST_NAME>
<SUFFIX/>
<POSITION/>
<EMAIL_1/>
<EMAIL_2/>
<URL/>
<MOBILE_PHONE/>
<ADDRESS>
<DEPARTMENT/>
<ORGANISATION/>
<ADDRESS_1/>
<ADDRESS_2/>
<CITY/>
<ZIP/>
<REGION/>
<COUNTRY CODE="NONE">Not specified</COUNTRY>
<PHONE_1/>
<PHONE_2/>
<FAX_1/>
<FAX_2/>
</ADDRESS>
<FOOTNOTE/>
</PERSON>
<PERSON ID="????" MODIFIED="2013-12-22 17:50:28 +0100" MODIFIED_BY="[Empty name]" ROLE="AUTHOR">
<PREFIX/>
<FIRST_NAME>Giuseppe</FIRST_NAME>
<MIDDLE_INITIALS/>
<LAST_NAME>Perinetti</LAST_NAME>
<SUFFIX/>
<POSITION/>
<EMAIL_1/>
<EMAIL_2/>
<URL/>
<MOBILE_PHONE/>
<ADDRESS>
<DEPARTMENT/>
<ORGANISATION/>
<ADDRESS_1/>
<ADDRESS_2/>
<CITY/>
<ZIP/>
<REGION/>
<COUNTRY CODE="NONE">Not specified</COUNTRY>
<PHONE_1/>
<PHONE_2/>
<FAX_1/>
<FAX_2/>
</ADDRESS>
<FOOTNOTE/>
</PERSON>
</CREATORS>
<DATES MODIFIED="2013-12-22 17:51:16 +0100" MODIFIED_BY="[Empty name]">
<UP_TO_DATE>
<DATE DAY="22" MONTH="12" YEAR="2013"/>
</UP_TO_DATE>
<LAST_SEARCH>
<DATE DAY="22" MONTH="12" YEAR="2013"/>
</LAST_SEARCH>
<NEXT_STAGE>
<DATE DAY="" MONTH="" YEAR=""/>
</NEXT_STAGE>
<PROTOCOL_PUBLISHED ISSUE="" YEAR=""/>
<REVIEW_PUBLISHED ISSUE="" YEAR=""/>
<LAST_CITATION_ISSUE ISSUE="" YEAR=""/>
</DATES>
<WHATS_NEW/>
<HISTORY/>
<SOURCES_OF_SUPPORT>
<INTERNAL_SOURCES/>
<EXTERNAL_SOURCES/>
</SOURCES_OF_SUPPORT>
<MESH_TERMS VERIFIED="NO"/>
<KEYWORDS/>
</COVER_SHEET>
<MAIN_TEXT>
<SUMMARY>
<TITLE>[Plain language title]</TITLE>
<SUMMARY_BODY>
<P>[Summary text]</P>
</SUMMARY_BODY>
</SUMMARY>
<ABSTRACT>
<ABS_BACKGROUND/>
<ABS_OBJECTIVES/>
<ABS_SEARCH_STRATEGY/>
<ABS_SELECTION_CRITERIA/>
<ABS_DATA_COLLECTION/>
<ABS_RESULTS/>
<ABS_CONCLUSIONS/>
</ABSTRACT>
<BODY>
<BACKGROUND>
<CONDITION/>
<INTERVENTION/>
<THEORY/>
<IMPORTANCE/>
</BACKGROUND>
<OBJECTIVES/>
<METHODS>
<SELECTION_CRITERIA>
<CRIT_STUDIES/>
<CRIT_PARTICIPANTS/>
<CRIT_INTERVENTIONS/>
<CRIT_OUTCOMES>
<CRIT_OUTCOMES_PRIMARY/>
<CRIT_OUTCOMES_SECONDARY/>
</CRIT_OUTCOMES>
</SELECTION_CRITERIA>
<SEARCH_METHODS>
<ELECTRONIC_SEARCHES/>
<OTHER_SEARCHES/>
</SEARCH_METHODS>
<DATA_COLLECTION>
<STUDY_SELECTION/>
<DATA_EXTRACTION/>
<QUALITY_ASSESSMENT/>
<EFFECT_MEASURES/>
<UNIT_OF_ANALYSIS/>
<MISSING_DATA/>
<HETEROGENEITY_ASSESSMENT/>
<BIAS_ASSESSMENT/>
<DATA_SYNTHESIS/>
<SUBGROUP_ANALYSIS/>
<SENSITIVITY_ANALYSIS/>
</DATA_COLLECTION>
</METHODS>
<RESULTS>
<STUDY_DESCRIPTION>
<SEARCH_RESULTS/>
<INCLUDED_STUDIES_DESCR/>
<EXCLUDED_STUDIES_DESCR/>
</STUDY_DESCRIPTION>
<STUDY_QUALITY>
<ALLOCATION/>
<BLINDING/>
<EXCLUSIONS/>
<SELECTIVE_REPORTING/>
<OTHER_BIAS_SOURCES/>
</STUDY_QUALITY>
<INTERVENTION_EFFECTS/>
</RESULTS>
<DISCUSSION>
<SUMMARY_OF_RESULTS/>
<APPLICABILITY_OF_FINDINGS/>
<QUALITY_OF_EVIDENCE/>
<POTENTIAL_BIASES/>
<AGREEMENT/>
</DISCUSSION>
<CONCLUSIONS>
<IMPLICATIONS_PRACTICE/>
<IMPLICATIONS_RESEARCH/>
</CONCLUSIONS>
</BODY>
<ACKNOWLEDGEMENTS/>
<CONFLICT_OF_INTEREST/>
<CONTRIBUTIONS/>
<PRO_REV_DIFF/>
<PUBLIC_NOTES/>
</MAIN_TEXT>
<STUDIES_AND_REFERENCES MODIFIED="2014-08-25 15:51:06 +0200" MODIFIED_BY="[Empty name]">
<STUDIES MODIFIED="2014-08-25 15:51:06 +0200" MODIFIED_BY="[Empty name]">
<INCLUDED_STUDIES MODIFIED="2014-08-25 15:51:06 +0200" MODIFIED_BY="[Empty name]">
<STUDY DATA_SOURCE="PUB" ID="STD-Almeida_x002d_Pedrin-et-al.-_x0028_31" MODIFIED="2014-08-25 15:48:12 +0200" MODIFIED_BY="[Empty name]" NAME="Almeida-Pedrin et al. (31" YEAR="2007">
<REFERENCE MODIFIED="2014-08-10 16:06:15 +0200" MODIFIED_BY="[Empty name]" PRIMARY="NO" TYPE="JOURNAL_ARTICLE">
<IDENTIFIERS/>
</REFERENCE>
<IDENTIFIERS/>
</STUDY>
<STUDY DATA_SOURCE="PUB" ID="STD-Baccetti-et-al.-_x0028_27_x0029_" MODIFIED="2014-08-25 15:47:03 +0200" MODIFIED_BY="[Empty name]" NAME="Baccetti et al. (27)" YEAR="2000">
<REFERENCE MODIFIED="2014-08-10 16:06:15 +0200" MODIFIED_BY="[Empty name]" PRIMARY="NO" TYPE="JOURNAL_ARTICLE">
<IDENTIFIERS/>
</REFERENCE>
<IDENTIFIERS/>
</STUDY>
<STUDY DATA_SOURCE="PUB" ID="STD-Baysal-and-Uysal-_x0028_34_x002c_37_x0029_" MODIFIED="2014-08-25 15:51:06 +0200" MODIFIED_BY="[Empty name]" NAME="Baysal and Uysal (34,37)" YEAR="2013">
<REFERENCE PRIMARY="NO" TYPE="JOURNAL_ARTICLE">
<IDENTIFIERS/>
</REFERENCE>
<IDENTIFIERS MODIFIED="2014-05-10 16:40:27 +0200" MODIFIED_BY="[Empty name]">
<IDENTIFIER MODIFIED="2014-05-10 16:40:27 +0200" MODIFIED_BY="[Empty name]" TYPE="OTHER" VALUE="a"/>
</IDENTIFIERS>
</STUDY>
<STUDY DATA_SOURCE="PUB" ID="STD-Cui-et-al.-_x0028_32_x0029_" MODIFIED="2014-08-25 15:47:57 +0200" MODIFIED_BY="[Empty name]" NAME="Cui et al. (32)" YEAR="2010">
<REFERENCE MODIFIED="2014-08-10 16:06:15 +0200" MODIFIED_BY="[Empty name]" PRIMARY="NO" TYPE="JOURNAL_ARTICLE">
<IDENTIFIERS/>
</REFERENCE>
<IDENTIFIERS/>
</STUDY>
<STUDY DATA_SOURCE="PUB" ID="STD-Faltin-et-al.-_x0028_28_x0029_" MODIFIED="2014-08-25 15:48:51 +0200" MODIFIED_BY="[Empty name]" NAME="Faltin et al. (28)" YEAR="2003">
<REFERENCE MODIFIED="2014-08-10 16:06:15 +0200" MODIFIED_BY="[Empty name]" PRIMARY="NO" TYPE="JOURNAL_ARTICLE">
<IDENTIFIERS/>
</REFERENCE>
<IDENTIFIERS/>
</STUDY>
<STUDY DATA_SOURCE="PUB" ID="STD-Martina-et-al.-_x0028_35_x0029_" MODIFIED="2014-08-25 15:49:01 +0200" MODIFIED_BY="[Empty name]" NAME="Martina et al. (35)" YEAR="2013">
<REFERENCE MODIFIED="2014-08-10 16:06:15 +0200" MODIFIED_BY="[Empty name]" PRIMARY="NO" TYPE="JOURNAL_ARTICLE">
<IDENTIFIERS/>
</REFERENCE>
<IDENTIFIERS/>
</STUDY>
<STUDY DATA_SOURCE="PUB" ID="STD-O_x0027_Brien-et-al.-_x0028_29_x0029_" MODIFIED="2014-08-25 15:49:28 +0200" MODIFIED_BY="[Empty name]" NAME="O'Brien et al. (29)" YEAR="2005">
<REFERENCE MODIFIED="2014-08-10 16:06:15 +0200" MODIFIED_BY="[Empty name]" PRIMARY="NO" TYPE="JOURNAL_ARTICLE">
<IDENTIFIERS/>
</REFERENCE>
<IDENTIFIERS/>
</STUDY>
<STUDY DATA_SOURCE="PUB" ID="STD-Perillo-et-al.-_x0028_36_x0029_" MODIFIED="2014-08-25 15:49:41 +0200" MODIFIED_BY="[Empty name]" NAME="Perillo et al. (36)" YEAR="2013">
<REFERENCE MODIFIED="2014-08-10 16:06:15 +0200" MODIFIED_BY="[Empty name]" PRIMARY="NO" TYPE="JOURNAL_ARTICLE">
<IDENTIFIERS/>
</REFERENCE>
<IDENTIFIERS/>
</STUDY>
<STUDY DATA_SOURCE="PUB" ID="STD-Quint_x00e3_o-et-al.-_x0028_30_x0029_" MODIFIED="2014-08-25 15:49:53 +0200" MODIFIED_BY="[Empty name]" NAME="Quint�o et al. (30)" YEAR="2006">
<REFERENCE PRIMARY="NO" TYPE="JOURNAL_ARTICLE">
<IDENTIFIERS/>
</REFERENCE>
<IDENTIFIERS/>
</STUDY>
<STUDY DATA_SOURCE="PUB" ID="STD-Tulloch-et-al.-_x0028_26_x0029_" MODIFIED="2014-08-25 15:50:06 +0200" MODIFIED_BY="[Empty name]" NAME="Tulloch et al. (26)" YEAR="1997">
<REFERENCE MODIFIED="2014-08-10 16:06:15 +0200" MODIFIED_BY="[Empty name]" PRIMARY="NO" TYPE="JOURNAL_ARTICLE">
<IDENTIFIERS/>
</REFERENCE>
<IDENTIFIERS/>
</STUDY>
</INCLUDED_STUDIES>
<EXCLUDED_STUDIES MODIFIED="2014-08-25 15:50:21 +0200" MODIFIED_BY="[Empty name]">
<STUDY DATA_SOURCE="PUB" ID="STD-Brunharao-et-al.-2010" MODIFIED="2014-08-11 20:04:50 +0200" MODIFIED_BY="[Empty name]" NAME="Brunharao et al. 2010" YEAR="2010">
<REFERENCE MODIFIED="2014-08-11 20:04:50 +0200" MODIFIED_BY="[Empty name]" PRIMARY="NO" TYPE="JOURNAL_ARTICLE">
<IDENTIFIERS/>
</REFERENCE>
<IDENTIFIERS/>
</STUDY>
<STUDY DATA_SOURCE="PUB" ID="STD-Singh-et-al.-2010-_x0028_33_x0029_" MODIFIED="2014-08-25 15:50:21 +0200" MODIFIED_BY="[Empty name]" NAME="Singh et al. 2010 (33)" YEAR="2010">
<REFERENCE MODIFIED="2014-08-13 15:14:29 +0200" MODIFIED_BY="[Empty name]" PRIMARY="NO" TYPE="JOURNAL_ARTICLE">
<IDENTIFIERS/>
</REFERENCE>
<IDENTIFIERS/>
</STUDY>
</EXCLUDED_STUDIES>
<AWAITING_STUDIES MODIFIED="2014-05-10 16:32:05 +0200" MODIFIED_BY="[Empty name]"/>
<ONGOING_STUDIES/>
</STUDIES>
<OTHER_REFERENCES>
<ADDITIONAL_REFERENCES/>
<OTHER_VERSIONS_REFERENCES/>
<PENDING_REFERENCES/>
</OTHER_REFERENCES>
</STUDIES_AND_REFERENCES>
<CHARACTERISTICS_OF_STUDIES MODIFIED="2014-08-16 12:45:06 +0200" MODIFIED_BY="[Empty name]">
<CHARACTERISTICS_OF_INCLUDED_STUDIES MODIFIED="2014-08-16 12:45:06 +0200" MODIFIED_BY="[Empty name]" SORT_BY="STUDY" USER_DEF_1_ENABLED="NO" USER_DEF_2_ENABLED="NO" USER_DEF_3_ENABLED="NO">
<INCLUDED_CHAR MODIFIED="2014-08-10 16:06:15 +0200" MODIFIED_BY="[Empty name]" STUDY_ID="STD-Almeida_x002d_Pedrin-et-al.-_x0028_31">
<CHAR_METHODS/>
<CHAR_PARTICIPANTS/>
<CHAR_INTERVENTIONS/>
<CHAR_OUTCOMES/>
<CHAR_NOTES/>
</INCLUDED_CHAR>
<INCLUDED_CHAR MODIFIED="2014-08-10 16:06:15 +0200" MODIFIED_BY="[Empty name]" STUDY_ID="STD-Baccetti-et-al.-_x0028_27_x0029_">
<CHAR_METHODS/>
<CHAR_PARTICIPANTS/>
<CHAR_INTERVENTIONS/>
<CHAR_OUTCOMES/>
<CHAR_NOTES/>
</INCLUDED_CHAR>
<INCLUDED_CHAR STUDY_ID="STD-Baysal-and-Uysal-_x0028_34_x002c_37_x0029_">
<CHAR_METHODS/>
<CHAR_PARTICIPANTS/>
<CHAR_INTERVENTIONS/>
<CHAR_OUTCOMES/>
<CHAR_NOTES/>
</INCLUDED_CHAR>
<INCLUDED_CHAR MODIFIED="2014-08-10 16:06:15 +0200" MODIFIED_BY="[Empty name]" STUDY_ID="STD-Cui-et-al.-_x0028_32_x0029_">
<CHAR_METHODS/>
<CHAR_PARTICIPANTS/>
<CHAR_INTERVENTIONS/>
<CHAR_OUTCOMES/>
<CHAR_NOTES/>
</INCLUDED_CHAR>
<INCLUDED_CHAR MODIFIED="2014-08-10 16:06:15 +0200" MODIFIED_BY="[Empty name]" STUDY_ID="STD-Faltin-et-al.-_x0028_28_x0029_">
<CHAR_METHODS/>
<CHAR_PARTICIPANTS/>
<CHAR_INTERVENTIONS/>
<CHAR_OUTCOMES/>
<CHAR_NOTES/>
</INCLUDED_CHAR>
<INCLUDED_CHAR MODIFIED="2014-08-10 16:06:15 +0200" MODIFIED_BY="[Empty name]" STUDY_ID="STD-Martina-et-al.-_x0028_35_x0029_">
<CHAR_METHODS/>
<CHAR_PARTICIPANTS/>
<CHAR_INTERVENTIONS/>
<CHAR_OUTCOMES/>
<CHAR_NOTES/>
</INCLUDED_CHAR>
<INCLUDED_CHAR MODIFIED="2014-08-10 16:06:15 +0200" MODIFIED_BY="[Empty name]" STUDY_ID="STD-O_x0027_Brien-et-al.-_x0028_29_x0029_">
<CHAR_METHODS/>
<CHAR_PARTICIPANTS/>
<CHAR_INTERVENTIONS/>
<CHAR_OUTCOMES/>
<CHAR_NOTES/>
</INCLUDED_CHAR>
<INCLUDED_CHAR MODIFIED="2014-08-10 16:06:15 +0200" MODIFIED_BY="[Empty name]" STUDY_ID="STD-Perillo-et-al.-_x0028_36_x0029_">
<CHAR_METHODS/>
<CHAR_PARTICIPANTS/>
<CHAR_INTERVENTIONS/>
<CHAR_OUTCOMES/>
<CHAR_NOTES/>
</INCLUDED_CHAR>
<INCLUDED_CHAR STUDY_ID="STD-Quint_x00e3_o-et-al.-_x0028_30_x0029_">
<CHAR_METHODS/>
<CHAR_PARTICIPANTS/>
<CHAR_INTERVENTIONS/>
<CHAR_OUTCOMES/>
<CHAR_NOTES/>
</INCLUDED_CHAR>
<INCLUDED_CHAR MODIFIED="2014-08-10 16:06:15 +0200" MODIFIED_BY="[Empty name]" STUDY_ID="STD-Tulloch-et-al.-_x0028_26_x0029_">
<CHAR_METHODS/>
<CHAR_PARTICIPANTS/>
<CHAR_INTERVENTIONS/>
<CHAR_OUTCOMES/>
<CHAR_NOTES/>
</INCLUDED_CHAR>
<FOOTNOTES/>
</CHARACTERISTICS_OF_INCLUDED_STUDIES>
<CHARACTERISTICS_OF_EXCLUDED_STUDIES MODIFIED="2014-08-13 15:14:29 +0200" MODIFIED_BY="[Empty name]" SORT_BY="STUDY">
<EXCLUDED_CHAR MODIFIED="2014-08-11 20:04:50 +0200" MODIFIED_BY="[Empty name]" STUDY_ID="STD-Brunharao-et-al.-2010">
<CHAR_REASON_FOR_EXCLUSION/>
</EXCLUDED_CHAR>
<EXCLUDED_CHAR MODIFIED="2014-08-13 15:14:29 +0200" MODIFIED_BY="[Empty name]" STUDY_ID="STD-Singh-et-al.-2010-_x0028_33_x0029_">
<CHAR_REASON_FOR_EXCLUSION/>
</EXCLUDED_CHAR>
<FOOTNOTES/>
</CHARACTERISTICS_OF_EXCLUDED_STUDIES>
<CHARACTERISTICS_OF_AWAITING_STUDIES MODIFIED="2014-05-10 16:32:05 +0200" MODIFIED_BY="[Empty name]" SORT_BY="STUDY" USER_DEF_1_ENABLED="NO" USER_DEF_2_ENABLED="NO" USER_DEF_3_ENABLED="NO">
<FOOTNOTES/>
</CHARACTERISTICS_OF_AWAITING_STUDIES>
<CHARACTERISTICS_OF_ONGOING_STUDIES SORT_BY="STUDY" USER_DEF_1_ENABLED="NO" USER_DEF_2_ENABLED="NO" USER_DEF_3_ENABLED="NO">
<FOOTNOTES/>
</CHARACTERISTICS_OF_ONGOING_STUDIES>
</CHARACTERISTICS_OF_STUDIES>
<QUALITY_ITEMS MODIFIED="2014-08-16 12:45:06 +0200" MODIFIED_BY="[Empty name]">
<QUALITY_ITEM CORE_ITEM="YES" ID="QIT-01" LEVEL="STUDY" MODIFIED="2014-08-16 12:45:05 +0200" MODIFIED_BY="[Empty name]" NO="1">
<NAME>Random sequence generation (selection bias)</NAME>
<DESCRIPTION>
<P>Selection bias (biased allocation to interventions) due to inadequate generation of a randomised sequence</P>
</DESCRIPTION>
<QUALITY_ITEM_DATA>
<QUALITY_ITEM_DATA_ENTRY RESULT="UNKNOWN" STUDY_ID="STD-Almeida_x002d_Pedrin-et-al.-_x0028_31">
<DESCRIPTION/>
</QUALITY_ITEM_DATA_ENTRY>
<QUALITY_ITEM_DATA_ENTRY RESULT="UNKNOWN" STUDY_ID="STD-Baccetti-et-al.-_x0028_27_x0029_">
<DESCRIPTION/>
</QUALITY_ITEM_DATA_ENTRY>
<QUALITY_ITEM_DATA_ENTRY MODIFIED="2014-07-26 19:08:52 +0200" MODIFIED_BY="[Empty name]" RESULT="YES" STUDY_ID="STD-Baysal-and-Uysal-_x0028_34_x002c_37_x0029_">
<DESCRIPTION/>
</QUALITY_ITEM_DATA_ENTRY>
<QUALITY_ITEM_DATA_ENTRY RESULT="UNKNOWN" STUDY_ID="STD-Cui-et-al.-_x0028_32_x0029_">
<DESCRIPTION/>
</QUALITY_ITEM_DATA_ENTRY>
<QUALITY_ITEM_DATA_ENTRY RESULT="UNKNOWN" STUDY_ID="STD-Faltin-et-al.-_x0028_28_x0029_">
<DESCRIPTION/>
</QUALITY_ITEM_DATA_ENTRY>
<QUALITY_ITEM_DATA_ENTRY RESULT="UNKNOWN" STUDY_ID="STD-Martina-et-al.-_x0028_35_x0029_">
<DESCRIPTION/>
</QUALITY_ITEM_DATA_ENTRY>
<QUALITY_ITEM_DATA_ENTRY RESULT="UNKNOWN" STUDY_ID="STD-O_x0027_Brien-et-al.-_x0028_29_x0029_">
<DESCRIPTION/>
</QUALITY_ITEM_DATA_ENTRY>
<QUALITY_ITEM_DATA_ENTRY RESULT="UNKNOWN" STUDY_ID="STD-Perillo-et-al.-_x0028_36_x0029_">
<DESCRIPTION/>
</QUALITY_ITEM_DATA_ENTRY>
<QUALITY_ITEM_DATA_ENTRY MODIFIED="2014-08-16 12:45:05 +0200" MODIFIED_BY="[Empty name]" RESULT="NO" STUDY_ID="STD-Quint_x00e3_o-et-al.-_x0028_30_x0029_">
<DESCRIPTION/>
</QUALITY_ITEM_DATA_ENTRY>
<QUALITY_ITEM_DATA_ENTRY MODIFIED="2014-08-16 12:44:38 +0200" MODIFIED_BY="[Empty name]" RESULT="YES" STUDY_ID="STD-Tulloch-et-al.-_x0028_26_x0029_">
<DESCRIPTION/>
</QUALITY_ITEM_DATA_ENTRY>
</QUALITY_ITEM_DATA>
</QUALITY_ITEM>
<QUALITY_ITEM CORE_ITEM="YES" ID="QIT-02" LEVEL="STUDY" MODIFIED="2014-08-16 12:45:06 +0200" MODIFIED_BY="[Empty name]" NO="2">
<NAME>Allocation concealment (selection bias)</NAME>
<DESCRIPTION>
<P>Selection bias (biased allocation to interventions) due to inadequate concealment of allocations prior to assignment</P>
</DESCRIPTION>
<QUALITY_ITEM_DATA>
<QUALITY_ITEM_DATA_ENTRY RESULT="UNKNOWN" STUDY_ID="STD-Almeida_x002d_Pedrin-et-al.-_x0028_31">
<DESCRIPTION/>
</QUALITY_ITEM_DATA_ENTRY>
<QUALITY_ITEM_DATA_ENTRY RESULT="UNKNOWN" STUDY_ID="STD-Baccetti-et-al.-_x0028_27_x0029_">
<DESCRIPTION/>
</QUALITY_ITEM_DATA_ENTRY>
<QUALITY_ITEM_DATA_ENTRY RESULT="UNKNOWN" STUDY_ID="STD-Baysal-and-Uysal-_x0028_34_x002c_37_x0029_">
<DESCRIPTION/>
</QUALITY_ITEM_DATA_ENTRY>
<QUALITY_ITEM_DATA_ENTRY RESULT="UNKNOWN" STUDY_ID="STD-Cui-et-al.-_x0028_32_x0029_">
<DESCRIPTION/>
</QUALITY_ITEM_DATA_ENTRY>
<QUALITY_ITEM_DATA_ENTRY RESULT="UNKNOWN" STUDY_ID="STD-Faltin-et-al.-_x0028_28_x0029_">
<DESCRIPTION/>
</QUALITY_ITEM_DATA_ENTRY>
<QUALITY_ITEM_DATA_ENTRY RESULT="UNKNOWN" STUDY_ID="STD-Martina-et-al.-_x0028_35_x0029_">
<DESCRIPTION/>
</QUALITY_ITEM_DATA_ENTRY>
<QUALITY_ITEM_DATA_ENTRY RESULT="UNKNOWN" STUDY_ID="STD-O_x0027_Brien-et-al.-_x0028_29_x0029_">
<DESCRIPTION/>
</QUALITY_ITEM_DATA_ENTRY>
<QUALITY_ITEM_DATA_ENTRY RESULT="UNKNOWN" STUDY_ID="STD-Perillo-et-al.-_x0028_36_x0029_">
<DESCRIPTION/>
</QUALITY_ITEM_DATA_ENTRY>
<QUALITY_ITEM_DATA_ENTRY MODIFIED="2014-08-16 12:45:06 +0200" MODIFIED_BY="[Empty name]" RESULT="NO" STUDY_ID="STD-Quint_x00e3_o-et-al.-_x0028_30_x0029_">
<DESCRIPTION/>
</QUALITY_ITEM_DATA_ENTRY>
<QUALITY_ITEM_DATA_ENTRY RESULT="UNKNOWN" STUDY_ID="STD-Tulloch-et-al.-_x0028_26_x0029_">
<DESCRIPTION/>
</QUALITY_ITEM_DATA_ENTRY>
</QUALITY_ITEM_DATA>
</QUALITY_ITEM>
<QUALITY_ITEM CORE_ITEM="YES" ID="QIT-03" LEVEL="GROUP" MODIFIED="2014-08-16 12:44:45 +0200" MODIFIED_BY="[Empty name]" NO="3">
<NAME>Blinding of participants and personnel (performance bias)</NAME>
<DESCRIPTION>
<P>Performance bias due to knowledge of the allocated interventions by participants and personnel during the study</P>
</DESCRIPTION>
<QUALITY_ITEM_DATA_ENTRY_GROUP ID="QIG-03.01" NO="1">
<NAME>All outcomes</NAME>
</QUALITY_ITEM_DATA_ENTRY_GROUP>
<QUALITY_ITEM_DATA>
<QUALITY_ITEM_DATA_ENTRY GROUP_ID="QIG-03.01" RESULT="UNKNOWN" STUDY_ID="STD-Almeida_x002d_Pedrin-et-al.-_x0028_31">
<DESCRIPTION/>
</QUALITY_ITEM_DATA_ENTRY>
<QUALITY_ITEM_DATA_ENTRY GROUP_ID="QIG-03.01" RESULT="UNKNOWN" STUDY_ID="STD-Baccetti-et-al.-_x0028_27_x0029_">
<DESCRIPTION/>
</QUALITY_ITEM_DATA_ENTRY>
<QUALITY_ITEM_DATA_ENTRY GROUP_ID="QIG-03.01" MODIFIED="2014-07-26 19:08:53 +0200" MODIFIED_BY="[Empty name]" RESULT="YES" STUDY_ID="STD-Baysal-and-Uysal-_x0028_34_x002c_37_x0029_">
<DESCRIPTION/>
</QUALITY_ITEM_DATA_ENTRY>
<QUALITY_ITEM_DATA_ENTRY GROUP_ID="QIG-03.01" RESULT="UNKNOWN" STUDY_ID="STD-Cui-et-al.-_x0028_32_x0029_">
<DESCRIPTION/>
</QUALITY_ITEM_DATA_ENTRY>
<QUALITY_ITEM_DATA_ENTRY GROUP_ID="QIG-03.01" RESULT="UNKNOWN" STUDY_ID="STD-Faltin-et-al.-_x0028_28_x0029_">
<DESCRIPTION/>
</QUALITY_ITEM_DATA_ENTRY>
<QUALITY_ITEM_DATA_ENTRY GROUP_ID="QIG-03.01" RESULT="UNKNOWN" STUDY_ID="STD-Martina-et-al.-_x0028_35_x0029_">
<DESCRIPTION/>
</QUALITY_ITEM_DATA_ENTRY>
<QUALITY_ITEM_DATA_ENTRY GROUP_ID="QIG-03.01" RESULT="UNKNOWN" STUDY_ID="STD-O_x0027_Brien-et-al.-_x0028_29_x0029_">
<DESCRIPTION/>
</QUALITY_ITEM_DATA_ENTRY>
<QUALITY_ITEM_DATA_ENTRY GROUP_ID="QIG-03.01" RESULT="UNKNOWN" STUDY_ID="STD-Perillo-et-al.-_x0028_36_x0029_">
<DESCRIPTION/>
</QUALITY_ITEM_DATA_ENTRY>
<QUALITY_ITEM_DATA_ENTRY GROUP_ID="QIG-03.01" RESULT="UNKNOWN" STUDY_ID="STD-Quint_x00e3_o-et-al.-_x0028_30_x0029_">
<DESCRIPTION/>
</QUALITY_ITEM_DATA_ENTRY>
<QUALITY_ITEM_DATA_ENTRY GROUP_ID="QIG-03.01" MODIFIED="2014-08-16 12:44:45 +0200" MODIFIED_BY="[Empty name]" RESULT="YES" STUDY_ID="STD-Tulloch-et-al.-_x0028_26_x0029_">
<DESCRIPTION/>
</QUALITY_ITEM_DATA_ENTRY>
</QUALITY_ITEM_DATA>
</QUALITY_ITEM>
<QUALITY_ITEM CORE_ITEM="YES" ID="QIT-04" LEVEL="GROUP" MODIFIED="2014-08-13 15:14:29 +0200" MODIFIED_BY="[Empty name]" NO="4">
<NAME>Blinding of outcome assessment (detection bias)</NAME>
<DESCRIPTION>
<P>Detection bias due to knowledge of the allocated interventions by outcome assessors</P>
</DESCRIPTION>
<QUALITY_ITEM_DATA_ENTRY_GROUP ID="QIG-04.01" NO="1">
<NAME>All outcomes</NAME>
</QUALITY_ITEM_DATA_ENTRY_GROUP>
<QUALITY_ITEM_DATA>
<QUALITY_ITEM_DATA_ENTRY GROUP_ID="QIG-04.01" RESULT="UNKNOWN" STUDY_ID="STD-Almeida_x002d_Pedrin-et-al.-_x0028_31">
<DESCRIPTION/>
</QUALITY_ITEM_DATA_ENTRY>
<QUALITY_ITEM_DATA_ENTRY GROUP_ID="QIG-04.01" RESULT="UNKNOWN" STUDY_ID="STD-Baccetti-et-al.-_x0028_27_x0029_">
<DESCRIPTION/>
</QUALITY_ITEM_DATA_ENTRY>
<QUALITY_ITEM_DATA_ENTRY GROUP_ID="QIG-04.01" MODIFIED="2014-07-26 19:08:53 +0200" MODIFIED_BY="[Empty name]" RESULT="YES" STUDY_ID="STD-Baysal-and-Uysal-_x0028_34_x002c_37_x0029_">
<DESCRIPTION/>
</QUALITY_ITEM_DATA_ENTRY>
<QUALITY_ITEM_DATA_ENTRY GROUP_ID="QIG-04.01" RESULT="UNKNOWN" STUDY_ID="STD-Cui-et-al.-_x0028_32_x0029_">
<DESCRIPTION/>
</QUALITY_ITEM_DATA_ENTRY>
<QUALITY_ITEM_DATA_ENTRY GROUP_ID="QIG-04.01" RESULT="UNKNOWN" STUDY_ID="STD-Faltin-et-al.-_x0028_28_x0029_">
<DESCRIPTION/>
</QUALITY_ITEM_DATA_ENTRY>
<QUALITY_ITEM_DATA_ENTRY GROUP_ID="QIG-04.01" RESULT="UNKNOWN" STUDY_ID="STD-Martina-et-al.-_x0028_35_x0029_">
<DESCRIPTION/>
</QUALITY_ITEM_DATA_ENTRY>
<QUALITY_ITEM_DATA_ENTRY GROUP_ID="QIG-04.01" RESULT="UNKNOWN" STUDY_ID="STD-O_x0027_Brien-et-al.-_x0028_29_x0029_">
<DESCRIPTION/>
</QUALITY_ITEM_DATA_ENTRY>
<QUALITY_ITEM_DATA_ENTRY GROUP_ID="QIG-04.01" RESULT="UNKNOWN" STUDY_ID="STD-Perillo-et-al.-_x0028_36_x0029_">
<DESCRIPTION/>
</QUALITY_ITEM_DATA_ENTRY>
<QUALITY_ITEM_DATA_ENTRY GROUP_ID="QIG-04.01" RESULT="UNKNOWN" STUDY_ID="STD-Quint_x00e3_o-et-al.-_x0028_30_x0029_">
<DESCRIPTION/>
</QUALITY_ITEM_DATA_ENTRY>
<QUALITY_ITEM_DATA_ENTRY GROUP_ID="QIG-04.01" RESULT="UNKNOWN" STUDY_ID="STD-Tulloch-et-al.-_x0028_26_x0029_">
<DESCRIPTION/>
</QUALITY_ITEM_DATA_ENTRY>
</QUALITY_ITEM_DATA>
</QUALITY_ITEM>
<QUALITY_ITEM CORE_ITEM="YES" ID="QIT-05" LEVEL="GROUP" MODIFIED="2014-08-16 12:44:52 +0200" MODIFIED_BY="[Empty name]" NO="5">
<NAME>Incomplete outcome data (attrition bias)</NAME>
<DESCRIPTION>
<P>Attrition bias due to amount, nature or handling of incomplete outcome data</P>
</DESCRIPTION>
<QUALITY_ITEM_DATA_ENTRY_GROUP ID="QIG-05.01" NO="1">
<NAME>All outcomes</NAME>
</QUALITY_ITEM_DATA_ENTRY_GROUP>
<QUALITY_ITEM_DATA>
<QUALITY_ITEM_DATA_ENTRY GROUP_ID="QIG-05.01" RESULT="UNKNOWN" STUDY_ID="STD-Almeida_x002d_Pedrin-et-al.-_x0028_31">
<DESCRIPTION/>
</QUALITY_ITEM_DATA_ENTRY>
<QUALITY_ITEM_DATA_ENTRY GROUP_ID="QIG-05.01" RESULT="UNKNOWN" STUDY_ID="STD-Baccetti-et-al.-_x0028_27_x0029_">
<DESCRIPTION/>
</QUALITY_ITEM_DATA_ENTRY>
<QUALITY_ITEM_DATA_ENTRY GROUP_ID="QIG-05.01" MODIFIED="2014-07-26 19:08:54 +0200" MODIFIED_BY="[Empty name]" RESULT="YES" STUDY_ID="STD-Baysal-and-Uysal-_x0028_34_x002c_37_x0029_">
<DESCRIPTION/>
</QUALITY_ITEM_DATA_ENTRY>
<QUALITY_ITEM_DATA_ENTRY GROUP_ID="QIG-05.01" RESULT="UNKNOWN" STUDY_ID="STD-Cui-et-al.-_x0028_32_x0029_">
<DESCRIPTION/>
</QUALITY_ITEM_DATA_ENTRY>
<QUALITY_ITEM_DATA_ENTRY GROUP_ID="QIG-05.01" RESULT="UNKNOWN" STUDY_ID="STD-Faltin-et-al.-_x0028_28_x0029_">
<DESCRIPTION/>
</QUALITY_ITEM_DATA_ENTRY>
<QUALITY_ITEM_DATA_ENTRY GROUP_ID="QIG-05.01" RESULT="UNKNOWN" STUDY_ID="STD-Martina-et-al.-_x0028_35_x0029_">
<DESCRIPTION/>
</QUALITY_ITEM_DATA_ENTRY>
<QUALITY_ITEM_DATA_ENTRY GROUP_ID="QIG-05.01" RESULT="UNKNOWN" STUDY_ID="STD-O_x0027_Brien-et-al.-_x0028_29_x0029_">
<DESCRIPTION/>
</QUALITY_ITEM_DATA_ENTRY>
<QUALITY_ITEM_DATA_ENTRY GROUP_ID="QIG-05.01" RESULT="UNKNOWN" STUDY_ID="STD-Perillo-et-al.-_x0028_36_x0029_">
<DESCRIPTION/>
</QUALITY_ITEM_DATA_ENTRY>
<QUALITY_ITEM_DATA_ENTRY GROUP_ID="QIG-05.01" RESULT="UNKNOWN" STUDY_ID="STD-Quint_x00e3_o-et-al.-_x0028_30_x0029_">
<DESCRIPTION/>
</QUALITY_ITEM_DATA_ENTRY>
<QUALITY_ITEM_DATA_ENTRY GROUP_ID="QIG-05.01" MODIFIED="2014-08-16 12:44:52 +0200" MODIFIED_BY="[Empty name]" RESULT="YES" STUDY_ID="STD-Tulloch-et-al.-_x0028_26_x0029_">
<DESCRIPTION/>
</QUALITY_ITEM_DATA_ENTRY>
</QUALITY_ITEM_DATA>
</QUALITY_ITEM>
<QUALITY_ITEM CORE_ITEM="YES" ID="QIT-06" LEVEL="STUDY" MODIFIED="2014-08-16 12:44:53 +0200" MODIFIED_BY="[Empty name]" NO="6">
<NAME>Selective reporting (reporting bias)</NAME>
<DESCRIPTION>
<P>Reporting bias due to selective outcome reporting</P>
</DESCRIPTION>
<QUALITY_ITEM_DATA>
<QUALITY_ITEM_DATA_ENTRY RESULT="UNKNOWN" STUDY_ID="STD-Almeida_x002d_Pedrin-et-al.-_x0028_31">
<DESCRIPTION/>
</QUALITY_ITEM_DATA_ENTRY>
<QUALITY_ITEM_DATA_ENTRY RESULT="UNKNOWN" STUDY_ID="STD-Baccetti-et-al.-_x0028_27_x0029_">
<DESCRIPTION/>
</QUALITY_ITEM_DATA_ENTRY>
<QUALITY_ITEM_DATA_ENTRY MODIFIED="2014-07-26 19:08:55 +0200" MODIFIED_BY="[Empty name]" RESULT="YES" STUDY_ID="STD-Baysal-and-Uysal-_x0028_34_x002c_37_x0029_">
<DESCRIPTION/>
</QUALITY_ITEM_DATA_ENTRY>
<QUALITY_ITEM_DATA_ENTRY RESULT="UNKNOWN" STUDY_ID="STD-Cui-et-al.-_x0028_32_x0029_">
<DESCRIPTION/>
</QUALITY_ITEM_DATA_ENTRY>
<QUALITY_ITEM_DATA_ENTRY RESULT="UNKNOWN" STUDY_ID="STD-Faltin-et-al.-_x0028_28_x0029_">
<DESCRIPTION/>
</QUALITY_ITEM_DATA_ENTRY>
<QUALITY_ITEM_DATA_ENTRY RESULT="UNKNOWN" STUDY_ID="STD-Martina-et-al.-_x0028_35_x0029_">
<DESCRIPTION/>
</QUALITY_ITEM_DATA_ENTRY>
<QUALITY_ITEM_DATA_ENTRY RESULT="UNKNOWN" STUDY_ID="STD-O_x0027_Brien-et-al.-_x0028_29_x0029_">
<DESCRIPTION/>
</QUALITY_ITEM_DATA_ENTRY>
<QUALITY_ITEM_DATA_ENTRY RESULT="UNKNOWN" STUDY_ID="STD-Perillo-et-al.-_x0028_36_x0029_">
<DESCRIPTION/>
</QUALITY_ITEM_DATA_ENTRY>
<QUALITY_ITEM_DATA_ENTRY RESULT="UNKNOWN" STUDY_ID="STD-Quint_x00e3_o-et-al.-_x0028_30_x0029_">
<DESCRIPTION/>
</QUALITY_ITEM_DATA_ENTRY>
<QUALITY_ITEM_DATA_ENTRY MODIFIED="2014-08-16 12:44:53 +0200" MODIFIED_BY="[Empty name]" RESULT="YES" STUDY_ID="STD-Tulloch-et-al.-_x0028_26_x0029_">
<DESCRIPTION/>
</QUALITY_ITEM_DATA_ENTRY>
</QUALITY_ITEM_DATA>
</QUALITY_ITEM>
<QUALITY_ITEM CORE_ITEM="YES" ID="QIT-07" LEVEL="STUDY" MODIFIED="2014-08-16 12:44:55 +0200" MODIFIED_BY="[Empty name]" NO="7">
<NAME>Other bias</NAME>
<DESCRIPTION>
<P>Bias due to problems not covered elsewhere in the table</P>
</DESCRIPTION>
<QUALITY_ITEM_DATA>
<QUALITY_ITEM_DATA_ENTRY RESULT="UNKNOWN" STUDY_ID="STD-Almeida_x002d_Pedrin-et-al.-_x0028_31">
<DESCRIPTION/>
</QUALITY_ITEM_DATA_ENTRY>
<QUALITY_ITEM_DATA_ENTRY RESULT="UNKNOWN" STUDY_ID="STD-Baccetti-et-al.-_x0028_27_x0029_">
<DESCRIPTION/>
</QUALITY_ITEM_DATA_ENTRY>
<QUALITY_ITEM_DATA_ENTRY MODIFIED="2014-07-26 19:08:57 +0200" MODIFIED_BY="[Empty name]" RESULT="NO" STUDY_ID="STD-Baysal-and-Uysal-_x0028_34_x002c_37_x0029_">
<DESCRIPTION/>
</QUALITY_ITEM_DATA_ENTRY>
<QUALITY_ITEM_DATA_ENTRY RESULT="UNKNOWN" STUDY_ID="STD-Cui-et-al.-_x0028_32_x0029_">
<DESCRIPTION/>
</QUALITY_ITEM_DATA_ENTRY>
<QUALITY_ITEM_DATA_ENTRY RESULT="UNKNOWN" STUDY_ID="STD-Faltin-et-al.-_x0028_28_x0029_">
<DESCRIPTION/>
</QUALITY_ITEM_DATA_ENTRY>
<QUALITY_ITEM_DATA_ENTRY RESULT="UNKNOWN" STUDY_ID="STD-Martina-et-al.-_x0028_35_x0029_">
<DESCRIPTION/>
</QUALITY_ITEM_DATA_ENTRY>
<QUALITY_ITEM_DATA_ENTRY RESULT="UNKNOWN" STUDY_ID="STD-O_x0027_Brien-et-al.-_x0028_29_x0029_">
<DESCRIPTION/>
</QUALITY_ITEM_DATA_ENTRY>
<QUALITY_ITEM_DATA_ENTRY RESULT="UNKNOWN" STUDY_ID="STD-Perillo-et-al.-_x0028_36_x0029_">
<DESCRIPTION/>
</QUALITY_ITEM_DATA_ENTRY>
<QUALITY_ITEM_DATA_ENTRY RESULT="UNKNOWN" STUDY_ID="STD-Quint_x00e3_o-et-al.-_x0028_30_x0029_">
<DESCRIPTION/>
</QUALITY_ITEM_DATA_ENTRY>
<QUALITY_ITEM_DATA_ENTRY MODIFIED="2014-08-16 12:44:55 +0200" MODIFIED_BY="[Empty name]" RESULT="NO" STUDY_ID="STD-Tulloch-et-al.-_x0028_26_x0029_">
<DESCRIPTION/>
</QUALITY_ITEM_DATA_ENTRY>
</QUALITY_ITEM_DATA>
</QUALITY_ITEM>
</QUALITY_ITEMS>
<SOF_TABLES MODIFIED="2014-07-26 19:19:33 +0200" MODIFIED_BY="[Empty name]"/>
<ADDITIONAL_TABLES/>
<ANALYSES_AND_DATA CALCULATED_DATA="YES" MODIFIED="2014-08-24 16:56:58 +0200" MODIFIED_BY="[Empty name]">
<COMPARISON ID="CMP-001" MODIFIED="2014-08-24 16:56:58 +0200" MODIFIED_BY="[Empty name]" NO="1">
<NAME>FUNCTIONAL TREATMENT</NAME>
<CONT_OUTCOME CHI2="44.98444427792625" CI_END="2.0012539994938146" CI_START="1.0512415265632769" CI_STUDY="95" CI_TOTAL="95" DF="10" EFFECT_MEASURE="MD" EFFECT_SIZE="1.5262477630285456" ESTIMABLE="YES" I2="77.77009328331978" I2_Q="92.6671835172869" ID="CMP-001.01" MODIFIED="2014-08-24 16:47:59 +0200" MODIFIED_BY="[Empty name]" NO="1" P_CHI2="2.188830391269825E-6" P_Q="2.2173525168200925E-4" P_Z="3.0232475814216863E-10" Q="13.637324789969462" RANDOM="YES" SCALE="6.0" SORT_BY="YEAR" STUDIES="9" SUBGROUPS="YES" SUBGROUP_TEST="YES" TAU2="1.1020066269806585" TOTALS="SUB" TOTAL_1="248" TOTAL_2="242" UNITS="mm" WEIGHT="200.0" Z="6.297581836569203">
<NAME>Total mandibular lenght</NAME>
<GROUP_LABEL_1>Treated</GROUP_LABEL_1>
<GROUP_LABEL_2>Controls</GROUP_LABEL_2>
<GRAPH_LABEL_1>Favours [Controls]</GRAPH_LABEL_1>
<GRAPH_LABEL_2>Favours [Treated]</GRAPH_LABEL_2>
<CONT_SUBGROUP CHI2="7.862494763220719" CI_END="1.5136719606105844" CI_START="0.38274020446627255" DF="4" EFFECT_SIZE="0.9482060825384284" ESTIMABLE="YES" I2="49.12556229975183" ID="CMP-001.01.01" MODIFIED="2014-08-24 16:46:16 +0200" MODIFIED_BY="[Empty name]" NO="1" P_CHI2="0.0967470926341899" P_Z="0.0010141137383432024" STUDIES="5" TAU2="0.19736599826993945" TOTAL_1="134" TOTAL_2="135" WEIGHT="100.0" Z="3.2865816378402015">
<NAME>Pre-pubertal</NAME>
<CONT_DATA CI_END="1.8227767382619855" CI_START="0.8372232617380146" EFFECT_SIZE="1.33" ESTIMABLE="YES" MEAN_1="3.69" MEAN_2="2.36" MODIFIED="2014-08-10 19:05:53 +0200" MODIFIED_BY="[Empty name]" ORDER="105" SD_1="1.47" SD_2="1.17" SE="0.251421323120703" STUDY_ID="STD-Tulloch-et-al.-_x0028_26_x0029_" TOTAL_1="53" TOTAL_2="61" WEIGHT="31.94315030566144"/>
<CONT_DATA CI_END="3.048510020902776" CI_START="0.7114899790972251" EFFECT_SIZE="1.8800000000000003" ESTIMABLE="YES" MEAN_1="4.95" MEAN_2="3.07" MODIFIED="2014-08-10 19:05:53 +0200" MODIFIED_BY="[Empty name]" ORDER="93" SD_1="2.43" SD_2="1.09" SE="0.5961895372159045" STUDY_ID="STD-Baccetti-et-al.-_x0028_27_x0029_" TOTAL_1="21" TOTAL_2="16" WEIGHT="15.057134674546212"/>
<CONT_DATA CI_END="1.815850614559597" CI_START="-0.395850614559597" EFFECT_SIZE="0.71" ESTIMABLE="YES" MEAN_1="2.73" MEAN_2="2.02" MODIFIED="2014-08-12 13:49:22 +0200" MODIFIED_BY="[Empty name]" ORDER="95" SD_1="1.42" SD_2="1.34" SE="0.564219864896705" STUDY_ID="STD-Faltin-et-al.-_x0028_28_x0029_" TOTAL_1="13" TOTAL_2="11" WEIGHT="16.140278579692055"/>
<CONT_DATA CI_END="1.5190760055318853" CI_START="-0.37907600553188503" EFFECT_SIZE="0.5700000000000001" ESTIMABLE="YES" MEAN_1="2.54" MEAN_2="1.97" MODIFIED="2014-08-24 16:45:28 +0200" MODIFIED_BY="[Empty name]" ORDER="92" SD_1="1.62" SD_2="2.1" SE="0.48423134966666503" STUDY_ID="STD-Almeida_x002d_Pedrin-et-al.-_x0028_31" TOTAL_1="30" TOTAL_2="30" WEIGHT="19.27470434994971"/>
<CONT_DATA CI_END="1.1196479223801705" CI_START="-0.9396479223801708" EFFECT_SIZE="0.08999999999999986" ESTIMABLE="YES" MEAN_1="2.4" MEAN_2="2.31" MODIFIED="2014-08-24 16:46:16 +0200" MODIFIED_BY="[Empty name]" ORDER="96" SD_1="1.29" SD_2="1.74" SE="0.5253402258928745" STUDY_ID="STD-Perillo-et-al.-_x0028_36_x0029_" TOTAL_1="17" TOTAL_2="17" WEIGHT="17.584732090150585"/>
</CONT_SUBGROUP>
<CONT_SUBGROUP CHI2="9.668779272420682" CI_END="3.787472074130598" CI_START="2.0364442116752466" DF="5" EFFECT_SIZE="2.911958142902922" ESTIMABLE="YES" I2="48.28716367264637" ID="CMP-001.01.03" MODIFIED="2014-08-24 16:47:59 +0200" MODIFIED_BY="[Empty name]" NO="3" P_CHI2="0.08518311408650614" P_Z="7.085434134429897E-11" STUDIES="6" TAU2="0.5672934375872997" TOTAL_1="114" TOTAL_2="107" WEIGHT="100.0" Z="6.51883754330996">
<NAME>Pubertal</NAME>
<CONT_DATA CI_END="6.070135705795625" CI_START="3.4298642942043744" EFFECT_SIZE="4.75" ESTIMABLE="YES" MEAN_1="7.29" MEAN_2="2.54" MODIFIED="2014-08-10 19:06:31 +0200" MODIFIED_BY="[Empty name]" ORDER="98" SD_1="2.39" SD_2="1.01" SE="0.6735510020636539" STUDY_ID="STD-Baccetti-et-al.-_x0028_27_x0029_" TOTAL_1="15" TOTAL_2="14" WEIGHT="19.54426512080104"/>
<CONT_DATA CI_END="4.379216314237558" CI_START="0.16078368576244273" EFFECT_SIZE="2.2700000000000005" ESTIMABLE="YES" MEAN_1="3.93" MEAN_2="1.66" MODIFIED="2014-08-12 13:50:48 +0200" MODIFIED_BY="[Empty name]" ORDER="101" SD_1="2.67" SD_2="2.11" SE="1.0761505470890214" STUDY_ID="STD-Faltin-et-al.-_x0028_28_x0029_" TOTAL_1="10" TOTAL_2="10" WEIGHT="11.564897768673012"/>
<CONT_DATA CI_END="4.332308748853922" CI_START="0.4676912511460771" EFFECT_SIZE="2.4" ESTIMABLE="YES" MEAN_1="5.22" MEAN_2="2.82" MODIFIED="2014-08-10 19:07:36 +0200" MODIFIED_BY="[Empty name]" ORDER="103" SD_1="3.26" SD_2="2.8" SE="0.9858899265985128" STUDY_ID="STD-Quint_x00e3_o-et-al.-_x0028_30_x0029_" TOTAL_1="19" TOTAL_2="19" WEIGHT="12.96326687301054"/>
<CONT_DATA CI_END="4.141589933071641" CI_START="1.2384100669283584" EFFECT_SIZE="2.6899999999999995" ESTIMABLE="YES" MEAN_1="4.85" MEAN_2="2.16" MODIFIED="2014-08-12 13:50:48 +0200" MODIFIED_BY="[Empty name]" ORDER="100" SD_1="2.94" SD_2="2.19" SE="0.740620717789509" STUDY_ID="STD-Cui-et-al.-_x0028_32_x0029_" TOTAL_1="27" TOTAL_2="21" WEIGHT="17.882931927174422"/>
<CONT_DATA CI_END="3.396937434358485" CI_START="0.7830625656415147" EFFECT_SIZE="2.09" ESTIMABLE="YES" MEAN_1="4.68" MEAN_2="2.59" MODIFIED="2014-08-24 16:47:59 +0200" MODIFIED_BY="[Empty name]" ORDER="99" SD_1="2.4" SD_2="1.77" SE="0.6668170663682806" STUDY_ID="STD-Baysal-and-Uysal-_x0028_34_x002c_37_x0029_" TOTAL_1="20" TOTAL_2="20" WEIGHT="19.718589565597956"/>
<CONT_DATA CI_END="4.235440247041831" CI_START="1.4045597529581686" EFFECT_SIZE="2.82" ESTIMABLE="YES" MEAN_1="5.96" MEAN_2="3.14" MODIFIED="2014-08-12 13:50:48 +0200" MODIFIED_BY="[Empty name]" ORDER="102" SD_1="2.65" SD_2="2.23" SE="0.7221766615134988" STUDY_ID="STD-Martina-et-al.-_x0028_35_x0029_" TOTAL_1="23" TOTAL_2="23" WEIGHT="18.32604874474304"/>
</CONT_SUBGROUP>
</CONT_OUTCOME>
<CONT_OUTCOME CHI2="27.697403851554373" CI_END="1.2364470276158674" CI_START="0.41030669953826165" CI_STUDY="95" CI_TOTAL="95" DF="6" EFFECT_MEASURE="MD" EFFECT_SIZE="0.8233768635770645" ESTIMABLE="YES" I2="78.33731987244255" I2_Q="96.02684194801614" ID="CMP-001.02" MODIFIED="2014-08-24 16:50:16 +0200" MODIFIED_BY="[Empty name]" NO="2" P_CHI2="1.0712690793590607E-4" P_Q="5.2523333560206E-7" P_Z="9.352043348096843E-5" Q="25.168895546470488" RANDOM="YES" SCALE="6.0" SORT_BY="YEAR" STUDIES="5" SUBGROUPS="YES" SUBGROUP_TEST="YES" TAU2="1.1702583727099358" TOTALS="SUB" TOTAL_1="116" TOTAL_2="111" UNITS="mm" WEIGHT="200.0" Z="3.906815690912502">
<NAME>Mandibular ramus height</NAME>
<GROUP_LABEL_1>Treated</GROUP_LABEL_1>
<GROUP_LABEL_2>Controls</GROUP_LABEL_2>
<GRAPH_LABEL_1>Favours [Controls]</GRAPH_LABEL_1>
<GRAPH_LABEL_2>Favours [Treated]</GRAPH_LABEL_2>
<CONT_SUBGROUP CHI2="0.776332051535063" CI_END="0.5250600072129703" CI_START="-0.5210767767874138" DF="2" EFFECT_SIZE="0.0019916152127781883" ESTIMABLE="YES" I2="0.0" ID="CMP-001.02.01" MODIFIED="2014-08-24 16:49:36 +0200" MODIFIED_BY="[Empty name]" NO="1" P_CHI2="0.6782999064386552" P_Z="0.9940456949696603" STUDIES="3" TAU2="0.0" TOTAL_1="51" TOTAL_2="44" WEIGHT="100.0" Z="0.0074626839392465">
<NAME>Pre-pubertal</NAME>
<CONT_DATA CI_END="1.244571353761955" CI_START="-0.6845713537619549" EFFECT_SIZE="0.28" ESTIMABLE="YES" MEAN_1="1.98" MEAN_2="1.7" MODIFIED="2014-08-11 18:49:21 +0200" MODIFIED_BY="[Empty name]" ORDER="56" SD_1="1.5" SD_2="1.47" SE="0.49213728485338026" STUDY_ID="STD-Baccetti-et-al.-_x0028_27_x0029_" TOTAL_1="21" TOTAL_2="16" WEIGHT="29.406831608223083"/>
<CONT_DATA CI_END="1.1004455184753055" CI_START="-0.8804455184753053" EFFECT_SIZE="0.1100000000000001" ESTIMABLE="YES" MEAN_1="1.36" MEAN_2="1.25" MODIFIED="2014-08-12 13:51:55 +0200" MODIFIED_BY="[Empty name]" ORDER="57" SD_1="1.15" SD_2="1.3" SE="0.5053386318768167" STUDY_ID="STD-Faltin-et-al.-_x0028_28_x0029_" TOTAL_1="13" TOTAL_2="11" WEIGHT="27.89046608874959"/>
<CONT_DATA CI_END="0.5404437129858635" CI_START="-1.0604437129858635" EFFECT_SIZE="-0.26" ESTIMABLE="YES" MEAN_1="1.47" MEAN_2="1.73" MODIFIED="2014-08-24 16:49:36 +0200" MODIFIED_BY="[Empty name]" ORDER="58" SD_1="1.15" SD_2="1.23" SE="0.4083971538761229" STUDY_ID="STD-Perillo-et-al.-_x0028_36_x0029_" TOTAL_1="17" TOTAL_2="17" WEIGHT="42.70270230302732"/>
</CONT_SUBGROUP>
<CONT_SUBGROUP CHI2="1.7521762535488161" CI_END="2.8577268143351353" CI_START="1.5110933913045455" DF="3" EFFECT_SIZE="2.1844101028198404" ESTIMABLE="YES" I2="0.0" ID="CMP-001.02.02" MODIFIED="2014-08-24 16:50:16 +0200" MODIFIED_BY="[Empty name]" NO="2" P_CHI2="0.6253969047558343" P_Z="2.0357427770122063E-10" STUDIES="4" TAU2="0.0" TOTAL_1="65" TOTAL_2="67" WEIGHT="100.0" Z="6.3586200309170104">
<NAME>Pubertal</NAME>
<CONT_DATA CI_END="4.094513973230463" CI_START="1.3654860267695366" EFFECT_SIZE="2.73" ESTIMABLE="YES" MEAN_1="3.98" MEAN_2="1.25" MODIFIED="2014-08-11 18:51:03 +0200" MODIFIED_BY="[Empty name]" ORDER="60" SD_1="2.24" SD_2="1.45" SE="0.6961933913039093" STUDY_ID="STD-Baccetti-et-al.-_x0028_27_x0029_" TOTAL_1="15" TOTAL_2="14" WEIGHT="24.34909434965622"/>
<CONT_DATA CI_END="3.8846479769712285" CI_START="0.7553520230287709" EFFECT_SIZE="2.32" ESTIMABLE="YES" MEAN_1="2.78" MEAN_2="0.46" MODIFIED="2014-08-12 13:52:02 +0200" MODIFIED_BY="[Empty name]" ORDER="62" SD_1="1.8" SD_2="1.77" SE="0.798304453200657" STUDY_ID="STD-Faltin-et-al.-_x0028_28_x0029_" TOTAL_1="10" TOTAL_2="10" WEIGHT="18.518487018887072"/>
<CONT_DATA CI_END="2.994499116231168" CI_START="-0.49449911623116805" EFFECT_SIZE="1.25" ESTIMABLE="YES" MEAN_1="3.48" MEAN_2="2.23" MODIFIED="2014-08-12 14:00:42 +0200" MODIFIED_BY="[Empty name]" ORDER="63" SD_1="3.06" SD_2="2.73" SE="0.8900669246943078" STUDY_ID="STD-Martina-et-al.-_x0028_35_x0029_" TOTAL_1="20" TOTAL_2="23" WEIGHT="14.89694724462108"/>
<CONT_DATA CI_END="3.17605001374087" CI_START="1.1039499862591307" EFFECT_SIZE="2.14" ESTIMABLE="YES" MEAN_1="3.47" MEAN_2="1.33" MODIFIED="2014-08-24 16:50:16 +0200" MODIFIED_BY="[Empty name]" ORDER="61" SD_1="1.89" SD_2="1.42" SE="0.5286066590575642" STUDY_ID="STD-Baysal-and-Uysal-_x0028_34_x002c_37_x0029_" TOTAL_1="20" TOTAL_2="20" WEIGHT="42.23547138683562"/>
</CONT_SUBGROUP>
</CONT_OUTCOME>
<CONT_OUTCOME CHI2="14.350082064257702" CI_END="1.8591128017100833" CI_START="0.6960132782673543" CI_STUDY="95" CI_TOTAL="95" DF="6" EFFECT_MEASURE="MD" EFFECT_SIZE="1.2775630399887188" ESTIMABLE="YES" I2="58.18839242080413" I2_Q="68.05379238057938" ID="CMP-001.03" MODIFIED="2014-08-24 16:52:06 +0200" MODIFIED_BY="[Empty name]" NO="3" P_CHI2="0.02596092478129397" P_Q="0.07685168941847753" P_Z="1.6646015240162844E-5" Q="3.1302620076634193" RANDOM="YES" SCALE="6.0" SORT_BY="YEAR" STUDIES="5" SUBGROUPS="YES" SUBGROUP_TEST="YES" TAU2="0.6368338293376423" TOTALS="SUB" TOTAL_1="175" TOTAL_2="168" UNITS="mm" WEIGHT="200.00000000000003" Z="4.305697828756251">
<NAME>Composite mandibular lenght pg/OLp+ co/OLp</NAME>
<GROUP_LABEL_1>Treated</GROUP_LABEL_1>
<GROUP_LABEL_2>Controls</GROUP_LABEL_2>
<GRAPH_LABEL_1>Favours [Controls]</GRAPH_LABEL_1>
<GRAPH_LABEL_2>Favours [Treated]</GRAPH_LABEL_2>
<CONT_SUBGROUP CHI2="1.7666269388053029" CI_END="1.6319747515094218" CI_START="0.25087148785998725" DF="2" EFFECT_SIZE="0.9414231196847045" ESTIMABLE="YES" I2="0.0" ID="CMP-001.03.01" MODIFIED="2014-08-12 14:02:23 +0200" MODIFIED_BY="[Empty name]" NO="1" P_CHI2="0.41341085144700374" P_Z="0.0075400177096214115" STUDIES="3" TAU2="0.0" TOTAL_1="107" TOTAL_2="101" WEIGHT="100.00000000000003" Z="2.6720020976848806">
<NAME>Pre-pubertal</NAME>
<CONT_DATA CI_END="2.8913550083355775" CI_START="-0.751355008335578" EFFECT_SIZE="1.0699999999999998" ESTIMABLE="YES" MEAN_1="3.81" MEAN_2="2.74" MODIFIED="2014-08-10 19:20:13 +0200" MODIFIED_BY="[Empty name]" ORDER="106" SD_1="3.49" SD_2="2.13" SE="0.929279835089927" STUDY_ID="STD-Baccetti-et-al.-_x0028_27_x0029_" TOTAL_1="21" TOTAL_2="16" WEIGHT="14.374842770503427"/>
<CONT_DATA CI_END="1.5195421343051436" CI_START="-1.259542134305143" EFFECT_SIZE="0.13000000000000034" ESTIMABLE="YES" MEAN_1="2.24" MEAN_2="2.11" MODIFIED="2014-08-12 14:02:23 +0200" MODIFIED_BY="[Empty name]" ORDER="107" SD_1="2.13" SD_2="1.3" SE="0.7089630958862889" STUDY_ID="STD-Faltin-et-al.-_x0028_28_x0029_" TOTAL_1="13" TOTAL_2="11" WEIGHT="24.69726555003964"/>
<CONT_DATA CI_END="2.1246838123007112" CI_START="0.3553161876992892" EFFECT_SIZE="1.2400000000000002" ESTIMABLE="YES" MEAN_1="2.68" MEAN_2="1.44" MODIFIED="2014-08-12 14:02:23 +0200" MODIFIED_BY="[Empty name]" ORDER="108" SD_1="3.0" SD_2="2.44" SE="0.4513775861592274" STUDY_ID="STD-O_x0027_Brien-et-al.-_x0028_29_x0029_" TOTAL_1="73" TOTAL_2="74" WEIGHT="60.92789167945695"/>
</CONT_SUBGROUP>
<CONT_SUBGROUP CHI2="6.851712524197723" CI_END="3.1758830475331283" CI_START="1.018957298792093" DF="3" EFFECT_SIZE="2.0974201731626105" ESTIMABLE="YES" I2="56.21532588524247" ID="CMP-001.03.02" MODIFIED="2014-08-24 16:52:06 +0200" MODIFIED_BY="[Empty name]" NO="2" P_CHI2="0.07677749097362951" P_Z="1.3796717305225776E-4" STUDIES="4" TAU2="0.6699288780523999" TOTAL_1="68" TOTAL_2="67" WEIGHT="100.0" Z="3.811784436479496">
<NAME>Pubertal</NAME>
<CONT_DATA CI_END="5.1071755786508355" CI_START="2.0328244213491633" EFFECT_SIZE="3.5699999999999994" ESTIMABLE="YES" MEAN_1="4.68" MEAN_2="1.11" MODIFIED="2014-08-10 19:23:28 +0200" MODIFIED_BY="[Empty name]" ORDER="109" SD_1="1.95" SD_2="2.25" SE="0.7842876658835983" STUDY_ID="STD-Baccetti-et-al.-_x0028_27_x0029_" TOTAL_1="15" TOTAL_2="14" WEIGHT="23.561281874610845"/>
<CONT_DATA CI_END="2.565528709204137" CI_START="-1.2855287092041372" EFFECT_SIZE="0.6399999999999999" ESTIMABLE="YES" MEAN_1="2.07" MEAN_2="1.43" MODIFIED="2014-08-12 14:02:59 +0200" MODIFIED_BY="[Empty name]" ORDER="111" SD_1="2.89" SD_2="1.14" SE="0.9824306591307094" STUDY_ID="STD-Faltin-et-al.-_x0028_28_x0029_" TOTAL_1="10" TOTAL_2="10" WEIGHT="18.516981641955336"/>
<CONT_DATA CI_END="3.548305618376731" CI_START="1.2516943816232684" EFFECT_SIZE="2.4" ESTIMABLE="YES" MEAN_1="5.3" MEAN_2="2.9" MODIFIED="2014-08-12 14:02:59 +0200" MODIFIED_BY="[Empty name]" ORDER="112" SD_1="1.9" SD_2="2.07" SE="0.5858809791579945" STUDY_ID="STD-Martina-et-al.-_x0028_35_x0029_" TOTAL_1="23" TOTAL_2="23" WEIGHT="29.883075608775815"/>
<CONT_DATA CI_END="2.7548438858665354" CI_START="0.24515611413346505" EFFECT_SIZE="1.5000000000000002" ESTIMABLE="YES" MEAN_1="3.45" MEAN_2="1.95" MODIFIED="2014-08-24 16:52:06 +0200" MODIFIED_BY="[Empty name]" ORDER="110" SD_1="2.34" SD_2="1.65" SE="0.6402382369087307" STUDY_ID="STD-Baysal-and-Uysal-_x0028_34_x002c_37_x0029_" TOTAL_1="20" TOTAL_2="20" WEIGHT="28.038660874658007"/>
</CONT_SUBGROUP>
</CONT_OUTCOME>
<CONT_OUTCOME CHI2="9.348742852801632" CI_END="1.8811569050931984" CI_START="0.8743339728898513" CI_STUDY="95" CI_TOTAL="95" DF="6" EFFECT_MEASURE="MD" EFFECT_SIZE="1.377745438991525" ESTIMABLE="YES" I2="35.82024776516428" I2_Q="28.75714522567743" ID="CMP-001.04" MODIFIED="2014-08-24 16:56:50 +0200" MODIFIED_BY="[Empty name]" NO="4" P_CHI2="0.15489413519500594" P_Q="0.23611369510904756" P_Z="8.136994590048599E-8" Q="1.4036495353361684" RANDOM="YES" SCALE="4.0" SORT_BY="YEAR" STUDIES="5" SUBGROUPS="YES" SUBGROUP_TEST="YES" TAU2="0.1807148941028414" TOTALS="SUB" TOTAL_1="175" TOTAL_2="168" UNITS="mm" WEIGHT="200.0" Z="5.364064233972636">
<NAME>Mandibular base Pg/OLp</NAME>
<GROUP_LABEL_1>Treated</GROUP_LABEL_1>
<GROUP_LABEL_2>Controls</GROUP_LABEL_2>
<GRAPH_LABEL_1>Favours [Controls]</GRAPH_LABEL_1>
<GRAPH_LABEL_2>Favours [Treated]</GRAPH_LABEL_2>
<CONT_SUBGROUP CHI2="2.649069339513659" CI_END="1.8006042034468244" CI_START="0.21244651038551754" DF="2" EFFECT_SIZE="1.006525356916171" ESTIMABLE="YES" I2="24.501787470494115" ID="CMP-001.04.01" MODIFIED="2014-08-12 13:56:19 +0200" MODIFIED_BY="[Empty name]" NO="1" P_CHI2="0.2659268386915087" P_Z="0.012979567207072131" STUDIES="3" TAU2="0.13536194934535378" TOTAL_1="107" TOTAL_2="101" WEIGHT="99.99999999999999" Z="2.484329431140268">
<NAME>Pre-pubertal</NAME>
<CONT_DATA CI_END="4.423233719232304" CI_START="0.516766280767696" EFFECT_SIZE="2.4699999999999998" ESTIMABLE="YES" MEAN_1="3.92" MEAN_2="1.45" MODIFIED="2014-08-11 18:54:53 +0200" MODIFIED_BY="[Empty name]" ORDER="65" SD_1="3.73" SD_2="2.3" SE="0.9965661280713125" STUDY_ID="STD-Baccetti-et-al.-_x0028_27_x0029_" TOTAL_1="21" TOTAL_2="16" WEIGHT="14.545451302566402"/>
<CONT_DATA CI_END="1.9864448853242818" CI_START="-0.6464448853242815" EFFECT_SIZE="0.6700000000000002" ESTIMABLE="YES" MEAN_1="2.45" MEAN_2="1.78" MODIFIED="2014-08-12 13:56:19 +0200" MODIFIED_BY="[Empty name]" ORDER="66" SD_1="2.13" SD_2="1.06" SE="0.6716678957920813" STUDY_ID="STD-Faltin-et-al.-_x0028_28_x0029_" TOTAL_1="13" TOTAL_2="11" WEIGHT="27.987446028221353"/>
<CONT_DATA CI_END="1.5597819523719791" CI_START="0.040218047628020615" EFFECT_SIZE="0.7999999999999998" ESTIMABLE="YES" MEAN_1="2.816" MEAN_2="2.016" MODIFIED="2014-08-12 13:56:19 +0200" MODIFIED_BY="[Empty name]" ORDER="67" SD_1="2.496" SD_2="2.192" SE="0.38765097642867025" STUDY_ID="STD-O_x0027_Brien-et-al.-_x0028_29_x0029_" TOTAL_1="73" TOTAL_2="74" WEIGHT="57.46710266921223"/>
</CONT_SUBGROUP>
<CONT_SUBGROUP CHI2="3.9549920022792038" CI_END="2.278125188843595" CI_START="0.97625849774932" DF="3" EFFECT_SIZE="1.6271918432964576" ESTIMABLE="YES" I2="24.146496420949926" ID="CMP-001.04.02" MODIFIED="2014-08-24 16:52:55 +0200" MODIFIED_BY="[Empty name]" NO="2" P_CHI2="0.2663654429172412" P_Z="9.608875173321277E-7" STUDIES="4" TAU2="0.1094504822885832" TOTAL_1="68" TOTAL_2="67" WEIGHT="100.0" Z="4.899483842109378">
<NAME>Pubertal</NAME>
<CONT_DATA CI_END="4.118149426231102" CI_START="1.0218505737688985" EFFECT_SIZE="2.5700000000000003" ESTIMABLE="YES" MEAN_1="3.47" MEAN_2="0.9" MODIFIED="2014-08-11 18:55:07 +0200" MODIFIED_BY="[Empty name]" ORDER="68" SD_1="2.11" SD_2="2.14" SE="0.7898866705932899" STUDY_ID="STD-Baccetti-et-al.-_x0028_27_x0029_" TOTAL_1="15" TOTAL_2="14" WEIGHT="15.040174246306186"/>
<CONT_DATA CI_END="2.030341675191786" CI_START="-2.0103416751917855" EFFECT_SIZE="0.010000000000000009" ESTIMABLE="YES" MEAN_1="1.15" MEAN_2="1.14" MODIFIED="2014-08-12 13:56:45 +0200" MODIFIED_BY="[Empty name]" ORDER="70" SD_1="3.16" SD_2="0.8" SE="1.0308055102685474" STUDY_ID="STD-Faltin-et-al.-_x0028_28_x0029_" TOTAL_1="10" TOTAL_2="10" WEIGHT="9.411207776192443"/>
<CONT_DATA CI_END="2.648832104804427" CI_START="0.811167895195573" EFFECT_SIZE="1.73" ESTIMABLE="YES" MEAN_1="4.63" MEAN_2="2.9" MODIFIED="2014-08-12 13:56:45 +0200" MODIFIED_BY="[Empty name]" ORDER="71" SD_1="1.82" SD_2="1.32" SE="0.4688005045256226" STUDY_ID="STD-Martina-et-al.-_x0028_35_x0029_" TOTAL_1="23" TOTAL_2="23" WEIGHT="33.50308883874867"/>
<CONT_DATA CI_END="2.336355943280811" CI_START="0.803644056719189" EFFECT_SIZE="1.57" ESTIMABLE="YES" MEAN_1="3.0" MEAN_2="1.43" MODIFIED="2014-08-24 16:52:55 +0200" MODIFIED_BY="[Empty name]" ORDER="69" SD_1="0.79" SD_2="1.56" SE="0.39100511505605656" STUDY_ID="STD-Baysal-and-Uysal-_x0028_34_x002c_37_x0029_" TOTAL_1="20" TOTAL_2="20" WEIGHT="42.0455291387527"/>
</CONT_SUBGROUP>
</CONT_OUTCOME>
<CONT_OUTCOME CHI2="10.323769570876317" CI_END="0.13287761391500597" CI_START="-0.34695589252898196" CI_STUDY="95" CI_TOTAL="95" DF="5" EFFECT_MEASURE="MD" EFFECT_SIZE="-0.107039139306988" ESTIMABLE="YES" I2="51.56807825210319" I2_Q="52.559918205318255" ID="CMP-001.05" MODIFIED="2014-08-13 16:25:23 +0200" MODIFIED_BY="[Empty name]" NO="5" P_CHI2="0.06656431669110496" P_Q="0.14653822623522683" P_Z="0.3818785725627042" Q="2.107922166593112" RANDOM="YES" SCALE="4.5" SORT_BY="YEAR" STUDIES="6" SUBGROUPS="YES" SUBGROUP_TEST="YES" TAU2="0.07246233925166552" TOTALS="SUB" TOTAL_1="168" TOTAL_2="176" UNITS="�" WEIGHT="200.0" Z="0.8744402179523565">
<NAME>SNA</NAME>
<GROUP_LABEL_1>Treated</GROUP_LABEL_1>
<GROUP_LABEL_2>Controls</GROUP_LABEL_2>
<GRAPH_LABEL_1>Favours [Treated]</GRAPH_LABEL_1>
<GRAPH_LABEL_2>Favours [Controls]</GRAPH_LABEL_2>
<CONT_SUBGROUP CHI2="0.6854594987260739" CI_END="0.24598632683463087" CI_START="-0.28744144274560257" DF="2" EFFECT_SIZE="-0.020727557955485844" ESTIMABLE="YES" I2="0.0" ID="CMP-001.05.01" MODIFIED="2014-08-13 15:14:29 +0200" MODIFIED_BY="[Empty name]" NO="1" P_CHI2="0.7098300993716671" P_Z="0.8789363014260071" STUDIES="3" TAU2="0.0" TOTAL_1="100" TOTAL_2="108" WEIGHT="100.00000000000001" Z="0.1523177809516287">
<NAME>Pre-pubertal</NAME>
<CONT_DATA CI_END="0.29863785639313595" CI_START="-0.598637856393136" EFFECT_SIZE="-0.15000000000000002" ESTIMABLE="YES" MEAN_1="0.11" MEAN_2="0.26" MODIFIED="2014-08-10 18:34:15 +0200" MODIFIED_BY="[Empty name]" ORDER="78" SD_1="1.26" SD_2="1.17" SE="0.22890107161760834" STUDY_ID="STD-Tulloch-et-al.-_x0028_26_x0029_" TOTAL_1="53" TOTAL_2="61" WEIGHT="35.34267494714102"/>
<CONT_DATA CI_END="0.5001559802242956" CI_START="-0.30015598022429557" EFFECT_SIZE="0.1" ESTIMABLE="YES" MEAN_1="-0.23" MEAN_2="-0.33" MODIFIED="2014-08-12 14:03:45 +0200" MODIFIED_BY="[Empty name]" ORDER="74" SD_1="0.69" SD_2="0.88" SE="0.2041649659793113" STUDY_ID="STD-Almeida_x002d_Pedrin-et-al.-_x0028_31" TOTAL_1="30" TOTAL_2="30" WEIGHT="44.42553093558818"/>
<CONT_DATA CI_END="0.5329641356578609" CI_START="-0.6529641356578608" EFFECT_SIZE="-0.06" ESTIMABLE="YES" MEAN_1="-0.25" MEAN_2="-0.19" MODIFIED="2014-08-12 14:03:45 +0200" MODIFIED_BY="[Empty name]" ORDER="76" SD_1="0.82" SD_2="0.94" SE="0.30253828148633666" STUDY_ID="STD-Perillo-et-al.-_x0028_36_x0029_" TOTAL_1="17" TOTAL_2="17" WEIGHT="20.23179411727081"/>
</CONT_SUBGROUP>
<CONT_SUBGROUP CHI2="4.582734711532149" CI_END="0.07620240411764789" CI_START="-1.0221616643878888" DF="2" EFFECT_SIZE="-0.47297963013512045" ESTIMABLE="YES" I2="56.35793634383566" ID="CMP-001.05.02" MODIFIED="2014-08-13 15:14:29 +0200" MODIFIED_BY="[Empty name]" NO="2" P_CHI2="0.10112823949009242" P_Z="0.09140991234724338" STUDIES="3" TAU2="0.1276286169528039" TOTAL_1="68" TOTAL_2="68" WEIGHT="99.99999999999999" Z="1.6880068586861985">
<NAME>Pubertal</NAME>
<CONT_DATA CI_END="0.26923673380204804" CI_START="-2.0692367338020476" EFFECT_SIZE="-0.8999999999999999" ESTIMABLE="YES" MEAN_1="0.05" MEAN_2="0.95" MODIFIED="2014-08-10 18:36:21 +0200" MODIFIED_BY="[Empty name]" ORDER="81" SD_1="1.07" SD_2="2.37" SE="0.5965603159164342" STUDY_ID="STD-Quint_x00e3_o-et-al.-_x0028_30_x0029_" TOTAL_1="19" TOTAL_2="19" WEIGHT="16.237847581860866"/>
<CONT_DATA CI_END="0.5559840082037777" CI_START="-0.5559840082037777" EFFECT_SIZE="0.0" ESTIMABLE="YES" MEAN_1="-0.3" MEAN_2="-0.3" MODIFIED="2014-08-12 14:04:06 +0200" MODIFIED_BY="[Empty name]" ORDER="80" SD_1="1.06" SD_2="1.1" SE="0.28367052282047456" STUDY_ID="STD-Cui-et-al.-_x0028_32_x0029_" TOTAL_1="29" TOTAL_2="29" WEIGHT="37.728490178931715"/>
<CONT_DATA CI_END="-0.3039278144488405" CI_START="-1.1160721855511597" EFFECT_SIZE="-0.7100000000000001" ESTIMABLE="YES" MEAN_1="-0.56" MEAN_2="0.15" MODIFIED="2014-08-12 14:05:13 +0200" MODIFIED_BY="[Empty name]" ORDER="79" SD_1="0.76" SD_2="0.53" SE="0.20718349355100663" STUDY_ID="STD-Baysal-and-Uysal-_x0028_34_x002c_37_x0029_" TOTAL_1="20" TOTAL_2="20" WEIGHT="46.033662239207416"/>
</CONT_SUBGROUP>
</CONT_OUTCOME>
<CONT_OUTCOME CHI2="11.93794301445565" CI_END="1.1051376358860447" CI_START="0.511060160546423" CI_STUDY="95" CI_TOTAL="95" DF="5" EFFECT_MEASURE="MD" EFFECT_SIZE="0.8080988982162339" ESTIMABLE="YES" I2="58.11673758246708" I2_Q="51.156362060749146" ID="CMP-001.06" MODIFIED="2014-08-13 16:25:38 +0200" MODIFIED_BY="[Empty name]" NO="6" P_CHI2="0.03564811583285843" P_Q="0.15247186237621047" P_Z="9.707537684509224E-8" Q="2.0473495468207084" RANDOM="YES" SCALE="4.5" SORT_BY="YEAR" STUDIES="6" SUBGROUPS="YES" SUBGROUP_TEST="YES" TAU2="0.09349453007412807" TOTALS="SUB" TOTAL_1="166" TOTAL_2="168" UNITS="�" WEIGHT="200.00000000000003" Z="5.332115093388674">
<NAME>SNB</NAME>
<GROUP_LABEL_1>Treated</GROUP_LABEL_1>
<GROUP_LABEL_2>Controls</GROUP_LABEL_2>
<GRAPH_LABEL_1>Favours [Controls]</GRAPH_LABEL_1>
<GRAPH_LABEL_2>Favours [Treated]</GRAPH_LABEL_2>
<CONT_SUBGROUP CHI2="7.213365548574114" CI_END="1.0114122568404422" CI_START="0.10531439480192828" DF="2" EFFECT_SIZE="0.5583633258211853" ESTIMABLE="YES" I2="72.27369129524642" ID="CMP-001.06.01" MODIFIED="2014-08-13 15:14:29 +0200" MODIFIED_BY="[Empty name]" NO="1" P_CHI2="0.02714178860984251" P_Z="0.015710544980194502" STUDIES="3" TAU2="0.11538513744571896" TOTAL_1="100" TOTAL_2="108" WEIGHT="100.00000000000003" Z="2.415571330088869">
<NAME>Pre-pubertal</NAME>
<CONT_DATA CI_END="0.9732124205735808" CI_START="0.3067875794264195" EFFECT_SIZE="0.6400000000000001" ESTIMABLE="YES" MEAN_1="1.07" MEAN_2="0.43" MODIFIED="2014-08-10 18:41:11 +0200" MODIFIED_BY="[Empty name]" ORDER="87" SD_1="0.91" SD_2="0.9" SE="0.17000946099107825" STUDY_ID="STD-Tulloch-et-al.-_x0028_26_x0029_" TOTAL_1="53" TOTAL_2="61" WEIGHT="37.0307713112207"/>
<CONT_DATA CI_END="1.388042222459825" CI_START="0.4919577775401749" EFFECT_SIZE="0.94" ESTIMABLE="YES" MEAN_1="0.82" MEAN_2="-0.12" MODIFIED="2014-08-12 14:04:40 +0200" MODIFIED_BY="[Empty name]" ORDER="83" SD_1="0.86" SD_2="0.91" SE="0.22859717116943215" STUDY_ID="STD-Almeida_x002d_Pedrin-et-al.-_x0028_31" TOTAL_1="30" TOTAL_2="30" WEIGHT="31.872175787037627"/>
<CONT_DATA CI_END="0.5356112739042115" CI_START="-0.39561127390421147" EFFECT_SIZE="0.07" ESTIMABLE="YES" MEAN_1="0.32" MEAN_2="0.25" MODIFIED="2014-08-12 14:04:40 +0200" MODIFIED_BY="[Empty name]" ORDER="85" SD_1="0.63" SD_2="0.75" SE="0.23756113764175962" STUDY_ID="STD-Perillo-et-al.-_x0028_36_x0029_" TOTAL_1="17" TOTAL_2="17" WEIGHT="31.09705290174169"/>
</CONT_SUBGROUP>
<CONT_SUBGROUP CHI2="1.5149120380882997" CI_END="1.3897872719644095" CI_START="0.6030029526058422" DF="2" EFFECT_SIZE="0.9963951122851259" ESTIMABLE="YES" I2="0.0" ID="CMP-001.06.02" MODIFIED="2014-08-13 15:14:29 +0200" MODIFIED_BY="[Empty name]" NO="2" P_CHI2="0.4688577907777882" P_Z="6.896569955913759E-7" STUDIES="3" TAU2="0.0" TOTAL_1="66" TOTAL_2="60" WEIGHT="100.0" Z="4.9642538276378145">
<NAME>Pubertal</NAME>
<CONT_DATA CI_END="1.479677093658411" CI_START="-0.5596770936584111" EFFECT_SIZE="0.45999999999999985" ESTIMABLE="YES" MEAN_1="1.38" MEAN_2="0.92" MODIFIED="2014-08-12 14:04:57 +0200" MODIFIED_BY="[Empty name]" ORDER="90" SD_1="1.05" SD_2="2.01" SE="0.5202529749023419" STUDY_ID="STD-Quint_x00e3_o-et-al.-_x0028_30_x0029_" TOTAL_1="19" TOTAL_2="19" WEIGHT="14.884219765493647"/>
<CONT_DATA CI_END="1.632391368433344" CI_START="0.26760863156665604" EFFECT_SIZE="0.95" ESTIMABLE="YES" MEAN_1="1.38" MEAN_2="0.43" MODIFIED="2014-08-12 14:04:57 +0200" MODIFIED_BY="[Empty name]" ORDER="89" SD_1="1.23" SD_2="1.17" SE="0.34816525906392154" STUDY_ID="STD-Cui-et-al.-_x0028_32_x0029_" TOTAL_1="27" TOTAL_2="21" WEIGHT="33.23413278405215"/>
<CONT_DATA CI_END="1.7261586559113562" CI_START="0.6338413440886442" EFFECT_SIZE="1.1800000000000002" ESTIMABLE="YES" MEAN_1="1.53" MEAN_2="0.35" MODIFIED="2014-08-12 14:05:02 +0200" MODIFIED_BY="[Empty name]" ORDER="88" SD_1="1.01" SD_2="0.73" SE="0.27865749586185545" STUDY_ID="STD-Baysal-and-Uysal-_x0028_34_x002c_37_x0029_" TOTAL_1="20" TOTAL_2="20" WEIGHT="51.88164745045421"/>
</CONT_SUBGROUP>
</CONT_OUTCOME>
<CONT_OUTCOME CHI2="67.58392414743673" CI_END="-0.5821860583902015" CI_START="-1.0166278262887873" CI_STUDY="95" CI_TOTAL="95" DF="5" EFFECT_MEASURE="MD" EFFECT_SIZE="-0.7994069423394945" ESTIMABLE="YES" I2="92.60179093908144" I2_Q="87.40468945413494" ID="CMP-001.07" MODIFIED="2014-08-13 16:25:43 +0200" MODIFIED_BY="[Empty name]" NO="7" P_CHI2="3.2507330161024584E-13" P_Q="0.004836839501831225" P_Z="5.474244876071239E-13" Q="7.939462837050031" RANDOM="YES" SCALE="4.5" SORT_BY="YEAR" STUDIES="6" SUBGROUPS="YES" SUBGROUP_TEST="YES" TAU2="0.6919449410626546" TOTALS="SUB" TOTAL_1="168" TOTAL_2="176" UNITS="�" WEIGHT="200.0" Z="7.212975048671867">
<NAME>ANB</NAME>
<GROUP_LABEL_1>Treated</GROUP_LABEL_1>
<GROUP_LABEL_2>Controls</GROUP_LABEL_2>
<GRAPH_LABEL_1>Favours [Treated]</GRAPH_LABEL_1>
<GRAPH_LABEL_2>Favours [Controls]</GRAPH_LABEL_2>
<CONT_SUBGROUP CHI2="0.16986236042569283" CI_END="-0.5033478404442217" CI_START="-0.9494968216914338" DF="2" EFFECT_SIZE="-0.7264223310678277" ESTIMABLE="YES" I2="0.0" ID="CMP-001.07.01" MODIFIED="2014-08-13 15:14:29 +0200" MODIFIED_BY="[Empty name]" NO="1" P_CHI2="0.9185755327086974" P_Z="1.7427783839163277E-10" STUDIES="3" TAU2="0.0" TOTAL_1="100" TOTAL_2="108" WEIGHT="100.0" Z="6.382449210030426">
<NAME>Pre-pubertal</NAME>
<CONT_DATA CI_END="-0.4365850464228327" CI_START="-1.0834149535771673" EFFECT_SIZE="-0.76" ESTIMABLE="YES" MEAN_1="-0.93" MEAN_2="-0.17" MODIFIED="2014-08-10 16:53:38 +0200" MODIFIED_BY="[Empty name]" ORDER="64" SD_1="0.99" SD_2="0.73" SE="0.165010661485733" STUDY_ID="STD-Tulloch-et-al.-_x0028_26_x0029_" TOTAL_1="53" TOTAL_2="61" WEIGHT="47.57509096713527"/>
<CONT_DATA CI_END="-0.35062333077972063" CI_START="-1.1093766692202793" EFFECT_SIZE="-0.73" ESTIMABLE="YES" MEAN_1="-1.03" MEAN_2="-0.3" MODIFIED="2014-08-12 13:47:54 +0200" MODIFIED_BY="[Empty name]" ORDER="60" SD_1="0.86" SD_2="0.62" SE="0.19356308187943966" STUDY_ID="STD-Almeida_x002d_Pedrin-et-al.-_x0028_31" TOTAL_1="30" TOTAL_2="30" WEIGHT="34.57471281055181"/>
<CONT_DATA CI_END="-0.10200669862257539" CI_START="-1.1579933013774248" EFFECT_SIZE="-0.6300000000000001" ESTIMABLE="YES" MEAN_1="-1.07" MEAN_2="-0.44" MODIFIED="2014-08-12 13:47:54 +0200" MODIFIED_BY="[Empty name]" ORDER="62" SD_1="0.76" SD_2="0.81" SE="0.2693892875288365" STUDY_ID="STD-Perillo-et-al.-_x0028_36_x0029_" TOTAL_1="17" TOTAL_2="17" WEIGHT="17.850196222312924"/>
</CONT_SUBGROUP>
<CONT_SUBGROUP CHI2="17.241100132053525" CI_END="-1.1811107477853178" CI_START="-3.0900743687761834" DF="2" EFFECT_SIZE="-2.1355925582807505" ESTIMABLE="YES" I2="88.39981216580414" ID="CMP-001.07.02" MODIFIED="2014-08-13 15:14:29 +0200" MODIFIED_BY="[Empty name]" NO="2" P_CHI2="1.8036181687919317E-4" P_Z="1.1582859167705454E-5" STUDIES="3" TAU2="0.6280273765031509" TOTAL_1="68" TOTAL_2="68" WEIGHT="100.0" Z="4.385295197725569">
<NAME>Pubertal</NAME>
<CONT_DATA CI_END="-0.7398136417389696" CI_START="-1.9801863582610306" EFFECT_SIZE="-1.36" ESTIMABLE="YES" MEAN_1="-1.33" MEAN_2="0.03" MODIFIED="2014-08-10 18:28:02 +0200" MODIFIED_BY="[Empty name]" ORDER="67" SD_1="0.68" SD_2="1.2" SE="0.31642742578587224" STUDY_ID="STD-Quint_x00e3_o-et-al.-_x0028_30_x0029_" TOTAL_1="19" TOTAL_2="19" WEIGHT="32.56987373121164"/>
<CONT_DATA CI_END="-2.5203605117801713" CI_START="-3.679639488219828" EFFECT_SIZE="-3.0999999999999996" ESTIMABLE="YES" MEAN_1="-6.1" MEAN_2="-3.0" MODIFIED="2014-08-12 13:48:08 +0200" MODIFIED_BY="[Empty name]" ORDER="66" SD_1="1.3" SD_2="0.92" SE="0.2957398670546757" STUDY_ID="STD-Cui-et-al.-_x0028_32_x0029_" TOTAL_1="29" TOTAL_2="29" WEIGHT="33.14636430360154"/>
<CONT_DATA CI_END="-1.4452303936692017" CI_START="-2.434769606330798" EFFECT_SIZE="-1.94" ESTIMABLE="YES" MEAN_1="-2.11" MEAN_2="-0.17" MODIFIED="2014-08-12 14:00:17 +0200" MODIFIED_BY="[Empty name]" ORDER="65" SD_1="0.93" SD_2="0.64" SE="0.25243811122728677" STUDY_ID="STD-Baysal-and-Uysal-_x0028_34_x002c_37_x0029_" TOTAL_1="20" TOTAL_2="20" WEIGHT="34.28376196518682"/>
</CONT_SUBGROUP>
</CONT_OUTCOME>
<CONT_OUTCOME CHI2="3.766067592240861" CI_END="-0.3076743581648538" CI_START="-0.8014960369582129" CI_STUDY="95" CI_TOTAL="95" DF="6" EFFECT_MEASURE="MD" EFFECT_SIZE="-0.5545851975615333" ESTIMABLE="YES" I2="0.0" I2_Q="0.0" ID="CMP-001.08" MODIFIED="2014-08-24 16:56:58 +0200" MODIFIED_BY="[Empty name]" NO="8" P_CHI2="0.70829868136952" P_Q="0.60985134066898" P_Z="1.0712646237828014E-5" Q="0.26039152612449734" RANDOM="YES" SCALE="4.0" SORT_BY="YEAR" STUDIES="5" SUBGROUPS="YES" SUBGROUP_TEST="YES" TAU2="0.0" TOTALS="SUB" TOTAL_1="175" TOTAL_2="168" UNITS="mm" WEIGHT="200.0" Z="4.402265272094221">
<NAME>Maxillary base A point/OLp</NAME>
<GROUP_LABEL_1>Treated</GROUP_LABEL_1>
<GROUP_LABEL_2>Controls</GROUP_LABEL_2>
<GRAPH_LABEL_1>Favours [Treated]</GRAPH_LABEL_1>
<GRAPH_LABEL_2>Favours [Controls]</GRAPH_LABEL_2>
<CONT_SUBGROUP CHI2="1.9007163034869792" CI_END="-0.26684393138197804" CI_START="-0.9741738687942779" DF="2" EFFECT_SIZE="-0.620508900088128" ESTIMABLE="YES" I2="0.0" ID="CMP-001.08.01" MODIFIED="2014-08-12 13:57:14 +0200" MODIFIED_BY="[Empty name]" NO="1" P_CHI2="0.38660260631685306" P_Z="5.843475432009357E-4" STUDIES="3" TAU2="0.0" TOTAL_1="107" TOTAL_2="101" WEIGHT="100.0" Z="3.4387773850165484">
<NAME>Pre-pubertal</NAME>
<CONT_DATA CI_END="0.8661370668567714" CI_START="-0.9461370668567715" EFFECT_SIZE="-0.040000000000000036" ESTIMABLE="YES" MEAN_1="1.0" MEAN_2="1.04" MODIFIED="2014-08-10 19:44:09 +0200" MODIFIED_BY="[Empty name]" ORDER="49" SD_1="1.65" SD_2="1.16" SE="0.4623233253285596" STUDY_ID="STD-Baccetti-et-al.-_x0028_27_x0029_" TOTAL_1="21" TOTAL_2="16" WEIGHT="15.233380702112134"/>
<CONT_DATA CI_END="0.024612979093813436" CI_START="-1.6246129790938133" EFFECT_SIZE="-0.7999999999999999" ESTIMABLE="YES" MEAN_1="0.93" MEAN_2="1.73" MODIFIED="2014-08-12 13:57:14 +0200" MODIFIED_BY="[Empty name]" ORDER="50" SD_1="1.15" SD_2="0.91" SE="0.4207286386883919" STUDY_ID="STD-Faltin-et-al.-_x0028_28_x0029_" TOTAL_1="13" TOTAL_2="11" WEIGHT="18.39432078140887"/>
<CONT_DATA CI_END="-0.2698911744858538" CI_START="-1.138108825514146" EFFECT_SIZE="-0.704" ESTIMABLE="YES" MEAN_1="0.456" MEAN_2="1.16" MODIFIED="2014-08-12 13:57:14 +0200" MODIFIED_BY="[Empty name]" ORDER="51" SD_1="1.416" SD_2="1.264" SE="0.2214881645470739" STUDY_ID="STD-O_x0027_Brien-et-al.-_x0028_29_x0029_" TOTAL_1="73" TOTAL_2="74" WEIGHT="66.372298516479"/>
</CONT_SUBGROUP>
<CONT_SUBGROUP CHI2="1.6049597626293846" CI_END="-0.14702895037445013" CI_START="-0.8367697832670806" DF="3" EFFECT_SIZE="-0.49189936682076535" ESTIMABLE="YES" I2="0.0" ID="CMP-001.08.02" MODIFIED="2014-08-24 16:55:31 +0200" MODIFIED_BY="[Empty name]" NO="2" P_CHI2="0.6582658033028195" P_Z="0.005181030127980175" STUDIES="4" TAU2="0.0" TOTAL_1="68" TOTAL_2="67" WEIGHT="100.00000000000001" Z="2.7955573949232493">
<NAME>Pubertal</NAME>
<CONT_DATA CI_END="0.18151561464006094" CI_START="-1.4215156146400612" EFFECT_SIZE="-0.6200000000000001" ESTIMABLE="YES" MEAN_1="-0.06" MEAN_2="0.56" MODIFIED="2014-08-10 19:44:55 +0200" MODIFIED_BY="[Empty name]" ORDER="52" SD_1="1.31" SD_2="0.86" SE="0.40894405252459426" STUDY_ID="STD-Baccetti-et-al.-_x0028_27_x0029_" TOTAL_1="15" TOTAL_2="14" WEIGHT="18.5134734697282"/>
<CONT_DATA CI_END="0.8400652972526242" CI_START="-0.9200652972526241" EFFECT_SIZE="-0.039999999999999925" ESTIMABLE="YES" MEAN_1="0.65" MEAN_2="0.69" MODIFIED="2014-08-12 13:59:57 +0200" MODIFIED_BY="[Empty name]" ORDER="54" SD_1="1.09" SD_2="0.91" SE="0.4490211576306845" STUDY_ID="STD-Faltin-et-al.-_x0028_28_x0029_" TOTAL_1="10" TOTAL_2="10" WEIGHT="15.356140976489778"/>
<CONT_DATA CI_END="-0.15741112896356207" CI_START="-1.0825888710364382" EFFECT_SIZE="-0.6200000000000001" ESTIMABLE="YES" MEAN_1="0.29" MEAN_2="0.91" MODIFIED="2014-08-24 16:55:31 +0200" MODIFIED_BY="[Empty name]" ORDER="53" SD_1="0.79" SD_2="0.7" SE="0.23601906702637396" STUDY_ID="STD-Baysal-and-Uysal-_x0028_34_x002c_37_x0029_" TOTAL_1="20" TOTAL_2="20" WEIGHT="55.580381360378226"/>
<CONT_DATA CI_END="0.8117679830874627" CI_START="-1.3117679830874622" EFFECT_SIZE="-0.24999999999999978" ESTIMABLE="YES" MEAN_1="1.82" MEAN_2="2.07" MODIFIED="2014-08-12 13:59:57 +0200" MODIFIED_BY="[Empty name]" ORDER="55" SD_1="1.57" SD_2="2.07" SE="0.5417283131029716" STUDY_ID="STD-Martina-et-al.-_x0028_35_x0029_" TOTAL_1="23" TOTAL_2="23" WEIGHT="10.550004193403806"/>
</CONT_SUBGROUP>
</CONT_OUTCOME>
<CONT_OUTCOME CHI2="12.793580831247354" CI_END="0.9112936133538834" CI_START="0.22028468164182918" CI_STUDY="95" CI_TOTAL="95" DF="8" EFFECT_MEASURE="MD" EFFECT_SIZE="0.5657891474978562" ESTIMABLE="YES" I2="37.46864067595052" I2_Q="54.7590829842297" ID="CMP-001.09" MODIFIED="2014-08-13 16:26:11 +0200" MODIFIED_BY="[Empty name]" NO="9" P_CHI2="0.11915203799908047" P_Q="0.13708423810741488" P_Z="0.0013292620130735977" Q="2.2103884402949108" RANDOM="YES" SCALE="6.0" SORT_BY="YEAR" STUDIES="7" SUBGROUPS="YES" SUBGROUP_TEST="YES" TAU2="0.10714361321763415" TOTALS="SUB" TOTAL_1="176" TOTAL_2="162" UNITS="�" WEIGHT="200.0" Z="3.2095861603175697">
<NAME>Facial divergence</NAME>
<GROUP_LABEL_1>Treated</GROUP_LABEL_1>
<GROUP_LABEL_2>Controls</GROUP_LABEL_2>
<GRAPH_LABEL_1>Favours [Controls]</GRAPH_LABEL_1>
<GRAPH_LABEL_2>Favours [Treated]</GRAPH_LABEL_2>
<CONT_SUBGROUP CHI2="6.604410573041811" CI_END="0.7910002075925593" CI_START="-0.24883399430453274" DF="3" EFFECT_SIZE="0.2710831066440133" ESTIMABLE="YES" I2="54.575810107179905" ID="CMP-001.09.01" MODIFIED="2014-08-13 15:14:29 +0200" MODIFIED_BY="[Empty name]" NO="1" P_CHI2="0.08563470846321963" P_Z="0.30681928785639656" STUDIES="4" TAU2="0.1488796998417786" TOTAL_1="81" TOTAL_2="74" WEIGHT="100.00000000000003" Z="1.0219189268253719">
<NAME>Pre-pubertal</NAME>
<CONT_DATA CI_END="1.799205307219211" CI_START="-0.21920530721921083" EFFECT_SIZE="0.79" ESTIMABLE="YES" MEAN_1="0.13" MEAN_2="-0.66" MODIFIED="2014-08-12 13:53:53 +0200" MODIFIED_BY="[Empty name]" ORDER="75" SD_1="1.72" SD_2="1.41" SE="0.514910128543021" STUDY_ID="STD-Baccetti-et-al.-_x0028_27_x0029_" TOTAL_1="21" TOTAL_2="16" WEIGHT="16.996478384104886"/>
<CONT_DATA CI_END="1.4765482127710117" CI_START="-0.2565482127710118" EFFECT_SIZE="0.61" ESTIMABLE="YES" MEAN_1="-0.16" MEAN_2="-0.77" MODIFIED="2014-08-12 13:53:53 +0200" MODIFIED_BY="[Empty name]" ORDER="77" SD_1="1.25" SD_2="0.91" SE="0.44212455922977845" STUDY_ID="STD-Faltin-et-al.-_x0028_28_x0029_" TOTAL_1="13" TOTAL_2="11" WEIGHT="20.4346456120884"/>
<CONT_DATA CI_END="0.9659871427539685" CI_START="-0.18598714275396844" EFFECT_SIZE="0.39" ESTIMABLE="YES" MEAN_1="0.15" MEAN_2="-0.24" MODIFIED="2014-08-12 13:53:53 +0200" MODIFIED_BY="[Empty name]" ORDER="76" SD_1="1.22" SD_2="1.05" SE="0.29387639124865633" STUDY_ID="STD-Almeida_x002d_Pedrin-et-al.-_x0028_31" TOTAL_1="30" TOTAL_2="30" WEIGHT="29.91267498422916"/>
<CONT_DATA CI_END="0.18580743120107363" CI_START="-0.8258074312010737" EFFECT_SIZE="-0.32" ESTIMABLE="YES" MEAN_1="-0.19" MEAN_2="0.13" MODIFIED="2014-08-12 13:53:53 +0200" MODIFIED_BY="[Empty name]" ORDER="78" SD_1="0.69" SD_2="0.81" SE="0.2580697580112788" STUDY_ID="STD-Perillo-et-al.-_x0028_36_x0029_" TOTAL_1="17" TOTAL_2="17" WEIGHT="32.65620101957757"/>
</CONT_SUBGROUP>
<CONT_SUBGROUP CHI2="1.3782254360132464" CI_END="1.261226460429494" CI_START="0.3364964873978702" DF="4" EFFECT_SIZE="0.7988614739136821" ESTIMABLE="YES" I2="0.0" ID="CMP-001.09.02" MODIFIED="2014-08-13 15:14:29 +0200" MODIFIED_BY="[Empty name]" NO="2" P_CHI2="0.8479706246792047" P_Z="7.082337779616834E-4" STUDIES="5" TAU2="0.0" TOTAL_1="95" TOTAL_2="88" WEIGHT="99.99999999999999" Z="3.3863717261684476">
<NAME>Pubertal</NAME>
<CONT_DATA CI_END="2.028935244724333" CI_START="-0.06893524472433299" EFFECT_SIZE="0.98" ESTIMABLE="YES" MEAN_1="0.68" MEAN_2="-0.3" MODIFIED="2014-08-12 13:53:59 +0200" MODIFIED_BY="[Empty name]" ORDER="80" SD_1="1.26" SD_2="1.59" SE="0.5351808773009098" STUDY_ID="STD-Baccetti-et-al.-_x0028_27_x0029_" TOTAL_1="15" TOTAL_2="14" WEIGHT="19.429987509578876"/>
<CONT_DATA CI_END="1.7768559428274653" CI_START="-0.1368559428274655" EFFECT_SIZE="0.82" ESTIMABLE="YES" MEAN_1="0.71" MEAN_2="-0.11" MODIFIED="2014-08-12 13:53:59 +0200" MODIFIED_BY="[Empty name]" ORDER="83" SD_1="1.15" SD_2="1.03" SE="0.48820077836890013" STUDY_ID="STD-Faltin-et-al.-_x0028_28_x0029_" TOTAL_1="10" TOTAL_2="10" WEIGHT="23.349455674115"/>
<CONT_DATA CI_END="2.0795800470161776" CI_START="0.04041995298382273" EFFECT_SIZE="1.06" ESTIMABLE="YES" MEAN_1="0.63" MEAN_2="-0.43" MODIFIED="2014-08-12 13:53:59 +0200" MODIFIED_BY="[Empty name]" ORDER="82" SD_1="1.94" SD_2="1.66" SE="0.520203460399525" STUDY_ID="STD-Cui-et-al.-_x0028_32_x0029_" TOTAL_1="27" TOTAL_2="21" WEIGHT="20.564929361561102"/>
<CONT_DATA CI_END="2.0663547004106086" CI_START="-0.2863547004106085" EFFECT_SIZE="0.89" ESTIMABLE="YES" MEAN_1="0.66" MEAN_2="-0.23" MODIFIED="2014-08-12 13:53:59 +0200" MODIFIED_BY="[Empty name]" ORDER="84" SD_1="1.82" SD_2="2.23" SE="0.6001919982660622" STUDY_ID="STD-Martina-et-al.-_x0028_35_x0029_" TOTAL_1="23" TOTAL_2="23" WEIGHT="15.448748156793002"/>
<CONT_DATA CI_END="1.2940296926518422" CI_START="-0.7140296926518421" EFFECT_SIZE="0.29" ESTIMABLE="YES" MEAN_1="-0.19" MEAN_2="-0.48" MODIFIED="2014-08-12 14:00:55 +0200" MODIFIED_BY="[Empty name]" ORDER="81" SD_1="1.9" SD_2="1.28" SE="0.5122694603428941" STUDY_ID="STD-Baysal-and-Uysal-_x0028_34_x002c_37_x0029_" TOTAL_1="20" TOTAL_2="20" WEIGHT="21.206879297952018"/>
</CONT_SUBGROUP>
</CONT_OUTCOME>
<CONT_OUTCOME CHI2="4.848945358224141" CI_END="2.008353728634877" CI_START="0.36862585339169296" CI_STUDY="95" CI_TOTAL="95" DF="4" EFFECT_MEASURE="MD" EFFECT_SIZE="1.188489791013285" ESTIMABLE="YES" I2="17.5078351168522" I2_Q="0.0" ID="CMP-001.10" MODIFIED="2014-08-13 16:26:31 +0200" MODIFIED_BY="[Empty name]" NO="10" P_CHI2="0.3031510099466893" P_Q="0.519714353449505" P_Z="0.004494415629213185" Q="0.41446016769573885" RANDOM="YES" SCALE="6.0" SORT_BY="YEAR" STUDIES="5" SUBGROUPS="YES" SUBGROUP_TEST="YES" TAU2="0.14973471622282902" TOTALS="SUB" TOTAL_1="117" TOTAL_2="111" UNITS="�" WEIGHT="200.0" Z="2.8411997155736675">
<NAME>Mandibular incisors inclination to basal bone</NAME>
<GROUP_LABEL_1>Treated</GROUP_LABEL_1>
<GROUP_LABEL_2>Controls</GROUP_LABEL_2>
<GRAPH_LABEL_1>Favours [Controls]</GRAPH_LABEL_1>
<GRAPH_LABEL_2>Favours [Treated]</GRAPH_LABEL_2>
<CONT_SUBGROUP CHI2="0.28270845389962473" CI_END="2.3638816526337743" CI_START="0.3799413808778326" DF="1" EFFECT_SIZE="1.3719115167558034" ESTIMABLE="YES" I2="0.0" ID="CMP-001.10.01" MODIFIED="2014-08-13 15:14:29 +0200" MODIFIED_BY="[Empty name]" NO="1" P_CHI2="0.5949315357883256" P_Z="0.006714874960238404" STUDIES="2" TAU2="0.0" TOTAL_1="47" TOTAL_2="47" WEIGHT="100.0" Z="2.710663421774498">
<NAME>Pre-pubertal</NAME>
<CONT_DATA CI_END="2.3873546014479246" CI_START="-0.00735460144792488" EFFECT_SIZE="1.19" ESTIMABLE="YES" MEAN_1="1.86" MEAN_2="0.67" MODIFIED="2014-08-12 19:12:00 +0200" MODIFIED_BY="[Empty name]" ORDER="73" SD_1="2.69" SD_2="1.99" SE="0.610906430369387" STUDY_ID="STD-Almeida_x002d_Pedrin-et-al.-_x0028_31" TOTAL_1="30" TOTAL_2="30" WEIGHT="68.63594538693046"/>
<CONT_DATA CI_END="3.5412607409678785" CI_START="-0.0012607409678782044" EFFECT_SIZE="1.77" ESTIMABLE="YES" MEAN_1="2.08" MEAN_2="0.31" MODIFIED="2014-08-12 13:54:32 +0200" MODIFIED_BY="[Empty name]" ORDER="74" SD_1="2.21" SD_2="3.0" SE="0.9037210657641451" STUDY_ID="STD-Perillo-et-al.-_x0028_36_x0029_" TOTAL_1="17" TOTAL_2="17" WEIGHT="31.36405461306954"/>
</CONT_SUBGROUP>
<CONT_SUBGROUP CHI2="3.765456537578788" CI_END="2.2495130271866337" CI_START="-0.6633020249807704" DF="2" EFFECT_SIZE="0.7931055011029318" ESTIMABLE="YES" I2="46.885590630505256" ID="CMP-001.10.02" MODIFIED="2014-08-13 15:14:29 +0200" MODIFIED_BY="[Empty name]" NO="2" P_CHI2="0.15217447159776842" P_Z="0.2858257214772588" STUDIES="3" TAU2="0.77849418747309" TOTAL_1="70" TOTAL_2="64" WEIGHT="100.0" Z="1.0673236647453312">
<NAME>Pubertal</NAME>
<CONT_DATA CI_END="1.874792282384358" CI_START="-2.014792282384358" EFFECT_SIZE="-0.07" ESTIMABLE="YES" MEAN_1="0.12" MEAN_2="0.19" MODIFIED="2014-08-12 13:55:37 +0200" MODIFIED_BY="[Empty name]" ORDER="77" SD_1="3.74" SD_2="3.13" SE="0.992259193395711" STUDY_ID="STD-Cui-et-al.-_x0028_32_x0029_" TOTAL_1="27" TOTAL_2="21" WEIGHT="31.318393529874648"/>
<CONT_DATA CI_END="4.557738679118795" CI_START="0.40226132088120536" EFFECT_SIZE="2.48" ESTIMABLE="YES" MEAN_1="2.73" MEAN_2="0.25" MODIFIED="2014-08-12 13:55:37 +0200" MODIFIED_BY="[Empty name]" ORDER="78" SD_1="3.06" SD_2="4.06" SE="1.0600902340592644" STUDY_ID="STD-Martina-et-al.-_x0028_35_x0029_" TOTAL_1="23" TOTAL_2="23" WEIGHT="29.026451832390322"/>
<CONT_DATA CI_END="1.7756977588362373" CI_START="-1.2956977588362373" EFFECT_SIZE="0.24000000000000005" ESTIMABLE="YES" MEAN_1="0.68" MEAN_2="0.44" MODIFIED="2014-08-12 14:01:07 +0200" MODIFIED_BY="[Empty name]" ORDER="76" SD_1="2.79" SD_2="2.12" SE="0.7835336623272801" STUDY_ID="STD-Baysal-and-Uysal-_x0028_34_x002c_37_x0029_" TOTAL_1="20" TOTAL_2="20" WEIGHT="39.65515463773503"/>
</CONT_SUBGROUP>
</CONT_OUTCOME>
</COMPARISON>
</ANALYSES_AND_DATA>
<FIGURES MODIFIED="2014-08-25 15:51:07 +0200" MODIFIED_BY="[Empty name]">
<FIGURE FILENAME="Forest plot.png" FILE_TYPE="PNG" ID="FIG-01" MODIFIED="2014-08-25 15:51:07 +0200" MODIFIED_BY="[Empty name]" NO="1" REF_ID="CMP-001.01" SETTINGS="SHOW_RAW_DATA_COLUMNS:YES;SHOW_EFFECT_SIZE_COLUMN:YES;SHOW_WEIGHT_COLUMN:YES;SHOW_MORE_DECIMALS:NO;" SHORT_VERSION_FIGURE="YES" TYPE="FOREST_PLOT">
<CAPTION>
<P>Forest plot of comparison: 1 FUNCTIONAL TREATMENT, outcome: 1.1 Total mandibular lenght [mm].</P>
</CAPTION>
<FILE>iVBORw0KGgoAAAANSUhEUgAAA8wAAAGgCAMAAABIXx5UAAADAFBMVEUAAADAAAAAwAAAAMDg4ADA
AMAAwMD/gADAwMD/gICA/4CAgP/g4OBAAAAAQAAAAECAgID///8AAAALCwsWFhYhISEsLCw3NzdC
QkJNTU1YWFhjY2Nubm55eXmEhISPj4+ampqlpaWwsLC7u7vGxsbR0dHc3Nzn5+cAAAAAADMAAGYA
AJkAAMwAAP8AMwAAMzMAM2YAM5kAM8wAM/8AZgAAZjMAZmYAZpkAZswAZv8AmQAAmTMAmWYAmZkA
mcwAmf8AzAAAzDMAzGYAzJkAzMwAzP8A/wAA/zMA/2YA/5kA/8wA//8zAAAzADMzAGYzAJkzAMwz
AP8zMwAzMzMzM2YzM5kzM8wzM/8zZgAzZjMzZmYzZpkzZswzZv8zmQAzmTMzmWYzmZkzmcwzmf8z
zAAzzDMzzGYzzJkzzMwzzP8z/wAz/zMz/2Yz/5kz/8wz//9mAABmADNmAGZmAJlmAMxmAP9mMwBm
MzNmM2ZmM5lmM8xmM/9mZgBmZjNmZmZmZplmZsxmZv9mmQBmmTNmmWZmmZlmmcxmmf9mzABmzDNm
zGZmzJlmzMxmzP9m/wBm/zNm/2Zm/5lm/8xm//+ZAACZADOZAGaZAJmZAMyZAP+ZMwCZMzOZM2aZ
M5mZM8yZM/+ZZgCZZjOZZmaZZpmZZsyZZv+ZmQCZmTOZmWaZmZmZmcyZmf+ZzACZzDOZzGaZzJmZ
zMyZzP+Z/wCZ/zOZ/2aZ/5mZ/8yZ///MAADMADPMAGbMAJnMAMzMAP/MMwDMMzPMM2bMM5nMM8zM
M//MZgDMZjPMZmbMZpnMZszMZv/MmQDMmTPMmWbMmZnMmczMmf/MzADMzDPMzGbMzJnMzMzMzP/M
/wDM/zPM/2bM/5nM/8zM////AAD/ADP/AGb/AJn/AMz/AP//MwD/MzP/M2b/M5n/M8z/M///ZgD/
ZjP/Zmb/Zpn/Zsz/Zv//mQD/mTP/mWb/mZn/mcz/mf//zAD/zDP/zGb/zJn/zMz/zP///wD//zP/
/2b//5n//8z///9BjlLGAABGnklEQVR42u19eXAk13nfh7kHg+vNDHYB7C65R0gVI0ZM0RXaW9Sa
pElJZnltxym5pFJEu0rFoir/mE5FLiWKHXllJ9YqomxKpmWTKlEkYyURrcgSSevaRMeKogRba9HU
UdrlAruLXWAXGMzDPQMMgEnf/br7dffrYw4A349cdE/3O753fO99r/v9+ushgEAgdgMSWAUIBCoz
AoFAZUYgEKjMAUAV8O7UMraAHZa0lkkkehu2i8X7obukdK3lBhSph3RyK9w0pBRgMEWzgzfR+3di
XxqGml8p04NKKYdGpFIm217KXa3MhKj/nKjf6CpBhx9IVoau9dmuXvybnVLR+2DLpyWaNyaJ3BaX
5pozl15tPr8Tu9MmjPiVMnGpKJdy6afNmeVK20u5F8xsSrNZqPYmaaEKw1maSBel4ZVCtZCgfVVo
ZFODnZZw+cWvFatkHaAvkSjIAhczyaGELCSlj2QBCkmqano5k6C54a7T5Tps7JOO1QJTx5LoJHOT
PpQWz8AvSFeSAD1l6V+xWqBJKSiluTQY50r4qlQHj4zr7dVFuKMO63copVT6zUyOJlJPK1Inh/RS
9sOadCUxL5VyXi5lH030yiV7UCqldK6VUgpf7bs7kW3oacWEZH5X63Ed8vKffZc/MvbsfnLl0xub
f/f89H+6e64OBJ64ur94+fGe/pn9H/oCdLYammtPnFaOs/uzV3I9degrXE1vyULWYebyRx5/Zrh4
Wb6cX59LnvtIeqvL6nhwcxtSK5Afe0aqUb2Op+rw+Pd/ktrWWuGxU9PNOmSlMjXlcn149sgLHz32
lTp862OnpfPsFflcCf/E1MjEg5/b0tqri0qZlEpZX4a81m8+ke+Z/sCZptpWeimvnrpXKndOL+UT
U1IpP71Rh9Wp08a5Ev6JqUbhyr//gZYWzswBcLEEj8HEhFTfG+8s3AyvKBf74OsXISVdmzjeafkq
UFSOKZj8OoxKJ1cqMGfK/h/g0oR0T9Z2OHayud5t1ZubLc/Jo+GfwMRFuY6ntDo+bpZCKuA8GyUF
E3dKbQIwUJTPJ5RzJXwNJkbJht5eXYTs7PBc1uw3Gy8Ufl5qOEtbSaV8xfIoRC6lXIiLRfP8ilbK
CnlSOihpxYSe3b1phErDo/5HQml78NIolcZM+ZL6KEM77Ww1JCtNRZsT84osmkiGZMpJaVs6nHlb
BU7+hHZZHd9yYXTmlguywM46JlorVHtOvsyUial8W0NobaGl1UWlrOdGZ+o5rZRABi+NVTmlVJpJ
v5iYN0vJnNtKGVvn2zOvpsrQJGQbLsF0TV8DyVcIlKDa8aVZGn6sDq2yLHdwZJcuK7bYA3NHR19c
7La6rZzcKFe4dWziVhhwNAdxniuFZdqrizBa2iiNmv3mElxzlvINYHlNctxSMk4pb7NcxDWzyJpZ
+vNnX3hm4NrQVt/aZx9bhHyhVju9ufSZfulKfvnZYqfXzEPVv519coZsFpaeeXxhXV4cy0L3rdVO
a7J/5uMLGfly5vdqmxv9291Wx5XZoU3poNVxv1rHWinUENUPL6/V6uZFqaT91x79gXJfOR/c0m4V
lp79+scGt7S0uqmUuVkil1LrNy6l3FdnSkmXnp38/aEtrZRSudQSq6Xsuzaw3ZSLHlsp98zM/NDB
5fNvX4H+26py1X1SWplOHVy9MDoAi/snP9jxqS23WV48sAxXPnhp5ZDxOKS/pL0KOX5wZXJIubw6
Wlh5+//ruspNS/8pcip13KfWscVI7Rk+YrF/rhxavjDysHFeHfmOcefg5D0jq3p7dWEptX7TX76w
7Sjl5hHLEkgqy4GRFaZcT5jln7ww8rKU1oqcFq6ZEQjEnpyZEQhUZgQCgcqMQCBQmREIBCozAoHK
jEAgdocyj+eTNJH7TgCu73hvgiZNEk8r+bYKafasD51U6E6jlyYSD5blq4nUUKCoVn40U0/2UP78
XqE7ev3qfODwomZdRG1AVQpWhQa9yXFfO2PiKhcz9Kx0PEvTZkaJTJkrkGsFNPIKT2pcFbKZGAB4
UHtHejZDaaGhRRYtLUCqClDN0HIMHS1D5R5dphkjpwTNnA1WwGoukShcl6pVKeD7qFTAPNG7DU32
Bi+gCJgdYM/OjP/Poannt1dWLduh6u67o56bbvaTK8en/ENGRh3glWc/vwjuWdRdt7jmLYIVpm9Z
XfvH1LYUfv5Pp5R9AKJR89JPYvxm6skSShL1YD2zEIOoev1K4Wunro7Vw4u64iLq2PpTUp85nS4u
JDb1iLaQTFzlYnnxhQ2A55fK63pZ8mQqtc0rpWsFDFw7lr5y7CvPL4ympfzSZKnZuLKm3Cn/8eDS
c5dLm/qmKrHSAsx/egM+PH8zjaGjpev5BkDPUrpHL2DzH/7757cCFfDjM6PZK89slOlYSirg9xM/
PzVcW1UHq8++5zt/dYVsBS1gwJm5Ab8ClGxSlUarDDwq1zctDXjDVOF26HzbB5VxeQP+AKrkZT20
1EipTAPGs6kBKieRzehMXC0ApSSRmQlZyyd/HRrywKvxQhuZJM0QKckz2SQxh7PBDB0YTCZVNm2y
bzBhcE11zMCcNEoqX/UoMgQLJryUSjbRHBhJulV0gSb7QKmn8WxClsIGAX6vUH56/YLGBzZLqYen
dCgtp5JyFVWuf4UZrfFvrdiEeShBTjrmDL6t1OrJQaU5a5kUSehsAB0/A3lLcg2YCbsKW7b2GM+k
Btj+YmuLq1CdhMfkXOVfc5UKkIJ6ZxWqRUrqlinKv00B9k+dHV7Yv6Txg8s61/jBdPCO9vcgD1Pr
0tHACbhh4y83NBKz3r8NGfWWowpHT92qXUm/ArWceuetlS9IBdywFFBqw+bg3SniTCe0Mqfgcqam
UDiMnjF4ve9DIDVbQyqbLExzqr//alM6+Z7ypY6H4T9nLNlu990YgHuvf0X9AE5hFZpXC4enmO1q
GwM3joVU5nPrcKdcNTdNHfna1Zugt7DVd2NZ+v2vz1SWzFBbl+Hy1tXKbXJeq5WpD5Uq9i2BI7CQ
1nfI14D5VA8TfuvS/ML2Jpsui+bVw31TfUo9vbl3+9YbjmCpTWgk5Zn1av9RSdTFl8i1WVmiPxx4
dTlIfmz9vhG+ypTSDH9qqDK1WZpbdhNVrv9tWdSbc+Ta3MOO4eK9UvO+Vzr+VKtXCUPX+9XOVhqc
W9m2k3pGRyrfhmLl/XPmpW9LfcfaHvfc+Mo2219sbVGSaQavSpW/lHikAeWZ4Wp9UhfIyV7wb1Op
p578pYXSZbhJqvEpAkt5qayfMvppMNw1MleD2tzIXealmtRrjPprDEj5D97obxj1a5VRUV+5gNvS
GLdyd3YeTg73VO+4pN65UxoN7ZDacOFD55U2tKUTWplXh+FGPTduNSRkrm9GOr5TUWaDb3tR6WMP
SzEu5hh9uDIhtcY6DKi98vW0FPbMJKyaAabCc1Szc2dfzILBEW186Xd6FR4pPQFNRgJJOjoKL8p5
SaPyQ3MwZ0tnZR/M1jWhiwohVZfNDK+kUmHTtegqTE5qBOSN6d9ZZNNQIcLvFcmPrV8LH5gJf1yK
/w1nKXXNM+vf4N8yKM82PgXX4FONWRg1+LZyDV9TJ9A5mHWmmYMHpXD/m5lZ/sXIqq09pD5whe0v
trbIwtEvSodfKq/3n+6HwoHew9n/RgdULXBOSnJpX/dsU2l2Pz47uzWq84M3viSV9UWjnwbtadJg
U4QcU8D6yICNv3wNJqbY+mX6nYwx+OIxucHKxd+6/m44fr5Ajh9WC/gip4ByGx5neoKZTjCwe7Or
h9fmYGTdpJzq5MsEXMuV5UUDw7dVY5D0HOzfsIZmGZsmE9e4E46jSqFvZWy6b0USRuWFDl4a6b9g
p5M6RQcnXbl6ZKWiFbPaoxRLOCpozFQj2MDl0b4LTIWoYUT4vWKimvUr84GDi8rUP8O/NRdm02PT
o/XczMGrYzWTb8tpRzbVRhYqv/rKetq4ULw4spK2tofeceYdUqrlGm2kN39BLo/aAtVf/Waufq/8
W2d2B6woYFnrcucY/frtdtFFOxqRZJobrly4y7hAFpM3ilb+srVHO4Rq9M+M/tz3tpQCyteq+2q5
q4c2FRUKW8Bgr6aKS7OHNbuzBMrJSZXrm51/jzpQ2fm2xZ7Zm2FTXXArf6XlCtwGVWOyHpYjJNR1
lfJ8Njx1OH3bdFntQAoFdBlmzodLqLg4dzNcVztzqK889MjlVJ/hr8A0RwoRfq+YqEb92vnAgjDr
n8u/TcO0ZHdl4F8qzwF1am0ZGuNeDZGZP/BihlmMVm++bm+P29SO48LPhuL69nrlB7pFCnDk1bS8
rgTZCvxxlMdXt+lc4+k3hk+kOFo5VBllrGzaN3vIVn/SQmHcWr/WOqqT+ita35If9BzLpCujc+q0
/4Z2vJpK0zPF69I6rSRpZg+cldv1H+Hoc9LhBfisaqDl4cgRuGzam5QUU1I/OKmGlobEo1JrLMG5
IdMkO3wEeqUyl59Tft93NPwT7wX4d/KhF46epY/AcfjxkXCDAi0Wbyi2H1SLUqLBsQnlI1LJ1Hri
SnFuXnnw8TE4MkyzUulvPRxKVL1+ZVFX4fshUtDqX16j8qR4SX4OLPWvF6UzrV6VSMP3Wrqt/UGr
NATk2DczS/umGtb2WIIjNzn7i/E6J0uHz0iZphNnj8Eh2bDPyetK5TkLvLVKaDZsH1mGI+UoNa7i
RbgqG7psAWsz1jTzcPQ+s34dBcwkZsh8L2Ro+ZwyDa4WoFx+k3zna7BcPRO+gKLKvDb6NloYexg+
Cb8MA+V/+2Xp0uL+JZnrK80JZUUHrXxb+O7YIl0cW4GHy/d9We19y/u+Bd/c/56ksdw5uLp8aAn6
y/SP1ACTb18IK2oGnlOTVHihD5fv2QyVzNDYxUThgPywgZYbR8IMLfTQ8vLBFbWeSvfypPDl94pB
r18OH1gQWv0PlEZ4/Fs4UYL9aZi7A0pvZPi2C29fScu2mfYayfGB2YtlKE3Y1LvP2h6L+1eSzv6i
2XxSDvvP//LhB+Ab6XsmDklr67M9FXldqczTf7vVM3EwNI9Z4wf3ccoaAHeW5AdVYNYB5OffY62/
hZGllFm/DiwmDywdpjAwcuFtB6W1dS0xB4ULyhdiThzb7nnbgbMtUWYRPnO1v3c2J97r737tUv/K
yDp/PdIyE8Mrcb98I0TdjaImN+l6bsT3s4G1gUbwtM/et9meiooBwWQNVSvxFlBEmRPQMxDgbXxx
eWt+tK/CS2i+lcpcckvd/Y4hV9ll6kxWWvFNuQj5RSilMMjqjXJqYM4v2IPfD2Er5GgQW4iWKy0v
rYesXz8RIlJvkFpxb+/EfPCeh18aQSAQCASim4AzMwIR/5qvI2qFFEgEYpcAlRmB2JXKnKWuZwpv
Nef32J1DwnTj0iIQiJYp83D2un72yHXHNSBka6Y/eA7161jLCESblfm8wdo5/4zzmjyzQkPzqKv6
nVVnW5LIDDOU5qTsdtb0S6vwYcs8Li0CgWiVMo8Z3w0YM/bTja1agsuqnb+hcIqv6R+a2Ri4wQT6
o/7rg+b9791Q+LAGvxSBQLRDmWvGXtRa2nkmUySVz0uwvmZlWDnKxyfgmsUvraLvOr8UgUC0Cj1O
Diz/TDahS7nFNOtrVr/tYCyzfmlVLm1ofikCsfPQ9e+ZCdle0+Zpze+s+gVBnaOscmAVHutxm9vZ
aPxSBAIRama2fgKBmZmJOVH3TR35qcaroXAwPXlwNTV3S+2qPPcqv7T72izeLEp3Ny7jzIzAmblL
ZmYGrN9ZSE6OLkDfbQtfUX79+fL+Bct9mQ8bkV+KQCCCzsxhxiCcbRGIHTwzMyhhyyEQXYHIyryN
EzMCsTuUGYFAoDIjEAhUZgQCgcqMQKAyIxCIbkYKqwCBaAcW1cNgW5RZ+wyIQbAgjlffjlfhlgvM
DzkuaJtBgbT3FTo1isCKIBjXUgS1RohnVpq3MtJBUSkBIVEJtwm5Nw1xSFz7H5xJM9uDHfVgzZUb
175ZiRJH6n51sptn5tgaTh8HjANpozZToxgWEUSVy3JKwO5p3AZizbEjolIQEFVPmQrdNMWhMTUd
J2m9pMRZD1Y5+XEJ5WRgTd23+faAmW3tUuwgzWze1EZHy3jo6OaO0zaAePzyVS7qNVe73SPRRQ1c
W6ao7JlvdrwSmrMiaVnPN5MmgdvFIRYRbDqROmmbsQjG4ynaOqVI+ValOUgzprdlxrVPKNTm0Fdm
NpPOVCIJOQ7oncNbbhp7o4hKzBkHqICTKiI+DMaqDSS08gvGJdDFuqxJt9jyuS0VSCISuCYpaXuN
mtYDMS2HVjUSJRCFbEKtn4BoXW15p+wsgPI4QPnaRNxMGruNZ6lQz+GRcFfUfIN+T34HNhW6Sdx+
RBuTY1Exi/2rdsmQOiY2HcSggmoSpIWVIlRlYKmylowvWnrcZC3Wn8/6z0XdFY0P0eR7WZntj7Fp
SIVo+ypaeKyipPVliDH9WEUlfmvR1i8yBR5WuAtOuqwLKhhseQ4J/3nX7Rr1jNCpiqQiZfHtzIQI
jAGRLTr2nUvHn89ErLJgedEo1U8J2tiiM7PFSNHWKfYv/ujLF9ViMiKo1UyU18xKCC1cGzXbzNEU
PehD7WBZkbDPwajxFr5doorcNMXRz2NrPJeSOpqMVzrzLnV/8Bi1RXY4WuIF0ntzCQIh1DV8XiWQ
nVmqtpvZMcyOqMuIcEZ+S6PhzIxAIPbozIxAIFCZEQgEKjMCgcqMQCB2Adj3zP78T5NywV/q8yjN
aqrtfCJAHSRhEOYVOljCRCB82MLZebxBCLiuBGHP8NSNdATWiqLm/ul28plN4ilxryVj3zinKrmH
PanMjmp0ARFrPAurtI3azFICKYFgfH9mIPDd0elJEg6UX3ACrgdB2CO8Syhqb1hqtmFb+cx6BVCv
WtI4P5RTldxDF0ImUA22WJkdwxz7F7RtXUb7ilOaO1qj4pmTgKNWVB4wCS9t0DyZ8MTtJm3djuwA
CVI77ZqIVFFXbyDhL24pxF6MlPuMYftf4y9TYgklRGkm7TS0HR0njLEVpDuTDow8JOy4wducSewV
RcIMhfGIK2JK7TDrmfBn5hYUIWUfQ4iT+U5Ct1anjRx9DUZJSGXy25gcsYCxcoWpWPk8KUccJmS8
fOYwu6ep8/MxLvRJfADmXDNToZ5Cg/akNlvVOrk1SiIt/rRCfMkLUnhJoHst4DOHWc7a2dY7X+sG
26DMbIX79wJRSnObh0wa4eNc7DNXEbHjLlqE9Fr1gZL2jtLhKwAnZtf3zBZiKBWanLuE0mxyYYOT
W80JWU2EtrYDxakntCuSaNlSyVdO1GW3NbP58RXmr93oEqU0d6a2w5CEqf0r3z5RacRHMW483taV
UoTWbHuO2VY+M09BhQjqVvr8XqU1t4o1hZRmRFTzGPnM8ZjZcTyQQV1GtM66Rz5z+2ZmBALtjV0y
MyMQCFRmBAKByoxAoDIjEIidDnc+M4e7zFvdd4lXZksprOTY8P6Zo5GEA4gaxT+ziAMm8y4lQuWI
k8/szlamQMBegZx6F/HP3LV8ZsVd3GD7lRmiccs66ZXZ2vIWcmwE/8yRSMJBRI3gn5nr0tg1PBUr
R5x8Zi+2MnFUIKfeRfwz7zA+czuU2TaUUrUtKQnjlblTIPY2DkK/o4GKo4UnsYgaLCWHw2Ox8Pyt
1g6yc+t2ZFMSOHWhViEgerHlZqHtJMEfQ9vln9n8oINpmgX1yqwK3HEGJAmrXDQqBamdQ5aAxJ4+
zh1k59j5zJbUSBDN3WEbMomj2hbbWIaUc0oWnDA8KMwd3hQblJQceTyIwT9zBOWJbfM0Ja3nM0fS
FM/HA9xre/wbYJ6rL0EKc5ctVoI/iws8pVPS4eLFIQB3FKctLRx1Mmkhxm5FOt8NBzulzEyd+Td3
13plpiS6LDqfucXFiZGOQlsibLyrZ+pr9ImVQnRi3msQ98/MudXduuxfFvcRXSNFCxrZndRlapV4
Z0PQL7awkb3H4O2f2VZF3euVmW3BYKRkr34hRliOzz9zYIJ0BCq0azni5jP7dwZHCF4U71pCPrOM
GFlTSGFGxPpoAvnMsZjZoYdg1GVE8DVCm6PizIxAIPbMzIxAIDoJVGYEApUZgUCgMiMQiNiRcq7b
qYd3Qmonkdrf5FHBzbNcGnQszw0sJOGAyQZ0ehyZNmvLLzgJi/L29gcX1U6DY92Axsdn1hrELKWT
z8wVk60lg6AuwGeOxmmLA+0kM9uV2YO96k62oMKUNNcOHdXRsb1fUitJiAbodpZExPwzh9+Jbs+P
QMA6cFCQw4lq5zOzbkBj5DNrDcKUkrhmzOMzM0OzEJ85cHXurpmZ0Wpj8DN341Bw4zFbHTqTkDTo
WDYCR/AKbc2fiPpnjtDNo+6HJZ5piYoalMcdRa29S0k8pfNwIUZ8s2wTqOXIJTOTNiuzavoS6yip
msO80Z0Zya2mdjAaNIm/YkmQMcKyDGiDfRYnXYDEK0drtCHUaopwFxVBh492gVgybieZ2abMyvZX
c/TjfUTITlmzByPMlSA06HgdFZsC0PCLWREXlnH6YYo83fmlTwIIQU2fYzGWUaBBqNemauLlWBQ3
HDodx/n3MmoOkkSsJ/rToFtBPCURGpmIBotHbEHvytFqw09UVghifHEpRj4z8Xo4xmbssrTfedo6
2EFlJiJfK2JWz6LV7E+Dbs3SzOgwNLYvgbTFOuuQgERsWR9nA5HYWgUna8t7Zp3Y6Gl9uU6u1HuK
pr5zfexdJQamr+/rng7b2AGM7CBhWjTY0oghKOptgJnZxfjSP/Nmum2m3DBuxqIvDTpO4qmDJBxG
QcT4xTHRZqOIKvqFchFROe6i4+Uzuy6FXTwwR+Uz7zl0njWFY+qeBfKZW2ZmdwgEmal7V5s7EhVn
ZgQCgTMzAoFAZUYgEKjMCAQqMwKB2Inose5j59CTd6STZo7PX6FIwfjMjC9VEk3G4BQEiw9UkW3k
XqLab7aOz2ypVVc+sxsXh+HdefKZozrOjoo285h1OHxNWdsuzPbCLnDSzPH5K9jtLLHF/DOHps06
eLwBkrE4YaX+pfQU1X6zRXxmZ6268JndNgyy0nnxmaM6zt6pSLmPpRovmT++ijlp7lxNhtv6Fcrp
MYTtMo4tyuI7oS0hhbwzeYjKvdk1SsBK52oEEV6U9hWB8hav7eMxeymzMb4R9/FVxEmzRmcjXdMb
Yh4AgpvxsQngXOMI+Wfmi8q5SSNxzmJtshDjS6dYzFYzu/0156BABptXvdjJtMMONaNlLvQ1nvhk
7C5PwlTf3N4i/8w01C3vpkX/zFz/zILkFfegJhu2Ozpm6AGXtm2zKYln7Il3pmnNkMzWqm2Vpt2K
LcNOTSeDnck2FdxMaS87OY5JLzRPmLRYkWL5GikJUEoa8BNBLeEzexh/RKjJkAPJRyKUtdM+dnJ0
XQ7FZzae7rVtvImqIDvHP7O/je1TGPTPHGBm5tFBLbRmIXZyJ500B2D68heMFnps62WMQL1uxQjT
Wj6zo7BujGeXrQz+fGaPfryrETdrCp00I+Iai5DPHJOZHWUcRl1GRLa4Wxh1z62Z43i6wXvCgUAw
C/0gXSlQ3K5Co5Cr7kQzG4FAWA3S2sAsDC/nd+DMjEAgGFT7CrMAc/W+ajuVeTyfpIncd4zBRV2V
nM0aAYr3g+3mUEaKRWlfAxpUBgzQ9wG892ktfJYm8uNy2PTQLmuhnFT+8iMJmj0rW1HJbl7AZWVR
pZbIlmFcbSQL7pd+j/cm6INSGxYScnvJJepVWu59dAAgH9V2k/tVb0M9SzB9RelGVMmrV8n1bI4m
MsPQyCZobtha17JMRiy5RI5ydCu+MzI1r5xMjZxto5mdvf6jE2RieNN4wmBxu8k7re7LruanjzYn
D62QibGadOXu89WtmZsaqnVRyEyf+7mRdSls880vFHeRKpdXZqTyP/Kp1dSKXF19U937aGB46bok
3INLH/4358tbQ5OjdevtmcPy7d5rh3smD64Wrh7dvnRgTbpcuHqkeWmslqzf+/Lw4kZEEbTUpTOj
ryiZaN1IyUu5kJ++5bVceStz49gXbx9Zt9S1vEhWexgM/8ZpIN2+U9MwsweXZVUuKfpc6ltqba5J
05Rv1l5ar+e3gdbz8r867N9Kfu8jANLPwnZ1eCNRk06HtyqF1FCtDnK8v5werm3XYPpUpplaKsrV
f221p/lXWbUhBm+MfvDZ/BZIYcn4M+u7SJmv9a5K5f9BM11a6N+C8b9ag3zXilqQRX196ukcHdhK
LQ3blPn3lduwSh+V2rC5Vv3dU1IHANheo7976uhitXCtmUhHbbnRG1LqWSVZS1+RIHeju84reUm/
NvNrT9P+rWYNnq6v5C11LffUpZIS69rFFflCvXvrHBSdUayJk2drUKpBTfonafTi0CtPtcnMTsHl
TI29t1WYvUfZY/341cKRqea2fLr4Erk2e5sW4B1wA46DtBZowias0Nw89Awfr94xqbfUeT2lCdhN
uix1T/V49+SwNOHc29fFoo6tqsf0xeEVaMBS4pEGe/sPrst/74JiUWrDbflwlzKuy2evwsnhnuod
l6KK8KqcmKzLal+p6H1Fwyvy7ataF7y4bway8O0aHNBvv/+G3hulWFlJ+LHpHdNPzuQ+K/2dN/9d
/4WWmhPMzFwfXFvdJN99Sh7zpH91WDz5iUxT/nVmbeHRU33K6dbf9Ty2Ot9Ux8UfrhXg9teee3yh
lk8eyg1MXXi9f+K3H7r+eKNf1t0qfFwfft9/aiW/i5R587Ra/lefmS5tlmurXTxLbCZV4SrPTJc3
3zqzTl4qbbLrWaUk/yS3eC1flQ/zTaXplC7wjueHT73joev7o43EdTV16ez215498STofUW7VTVu
y1Jeu/D67BOPbZZXk1rsH2h1Dalc8ZNPv/112PxIfafMzF9ar9mXHOlWzmrMzJyevXkYZk6YF4p3
gTp+zqkjt2I7X9haBH1UrcgCj07USmVYvz43AZ+FJfKBWn6tqEwHJ8F4fleE0m58UFmchA1YKewQ
Uafhy1vpSWi4PQhQ22hePVfa76PkUvpPVutr0bI+qawXlc49OvkrZl8x8tXDKFJ+FsYqx35UGXDq
x9bcb5qxdgQW1t+vllz/N3Ktpatm9tVUcWn2sNTWUq5qg1erak1Lf6XTHuX0Ekybo01JUtd0nazr
O7zl0EfTc3MVWcthAG7VA1Zh92Jmgu6M/Ui3mSOwDfvk9pWsNGiMS+cSeuQLU9LJsUy6MjoXLd+/
h2pD7Wf2vgKWvPTrG1A9AdNuI86OQvrJodJ8SbOySzC0MgptUuY0PVO8Dg9Ll2qqZX/TOWn9Is+v
H4PDR6WVjqTT0r9bDxsxHoZ+eCRRHprvhczdZ49K4QBWC/CmGaXOP1B6Z3WIPiKf9kN292lxOlE7
Br0KxafbN7qlafkcrEgSnz0Gh5y3PwpHjkJOaqPht0BafpWYg6PnFK2XWrNcflPEzOHcsJS2lKy9
ryjQ8pJua9dT8pp5BCzvnuS7chlyO62T9Hxrn27HJn7Uk4Z2KfPa6NtoYUxS0PIbvqw+jnj3/kX4
CYzC8YMrk0M90F8agf7bqltGjM9J4/hDyQvLRygM5G5fOnhcmt1/cQ4WDyiW54mhp3qWpfSUoT+z
+5R58OHC4gdXdoaoIxfednAFvpG+Z+LQFeft42PLk+9agNffNbk89k1Fdw5MvlU+qyXmoHBhMVrm
U2NvnTywIJ9pfeX//kDqKw8ZeirldUDJVbn+KKyO3lsfdZrZA3IZpnZcLzlx46B6cqB2ouUjR5Q5
pbrvsUeFAjZTc0VAIGzwellcfsPLYaN2QcGIZfm6PV/uX2h9rskozwRPD3x5SyhgZuAPseciHKiX
q679b+vZp720pVTbAe+ZVdQqf/ZrP260w6ZHogUC0dKZuW1AogUCsUuAyoxAoDIjEAhUZgQCgcqM
QCBQmRGIXQ32u9nU5uY38PN1uysT/Zvm1kDA+eqxmwdfy0XdASjlpml3LWzz38vls5tfoXfxG8gk
w/oGZr/tTLnxCMTs5RiBCKLMkcFxNuLsxE6HNl4efMHhaZJwUuC5FnZkTXmqat4iwI9i8SDHcTpN
3Jx6xOrlGIEIaWYrX1hSvASo31piTuU97xSYG8bHnNRgZnh7eqD9o+49mzPfGp4zAPS0uSlwRw0j
e45MgY0O15EANRXRvTOzOf8wrpqZiQbAdsOYwYjuaYy4THCGUzDKnctdVZt1SMhLwelJw+J2mOqO
otlIhlc0a2SuZNafihce9/JQdAWA6LQyUzEDmu2qzl5KnEYl4fwgwlOgIxmvFBhPWBZbmAL4jB7G
2jeg4nlJQwFa6OUYgXBXZsP1IfXXbwpiw4DI7RihGwFELCh4DUsRTXLdqV43OJ5H7Fkzm/WkJ7a8
9fcARrn6TUQnZt4q2WLYiioaG8nLE2jgJ/nOhBk7Hz0jITqlzOD5hopyb5gOkT185VIf9adcs52v
dCSwqoHd0Td3DAg3gzoTxqkY0QXKbC48GRe3pndd5czNEy7lTJVmHO4UZfrntbrZpcSeuL99y3MO
7ZavdbwAT8mcF3x1NVYvxwiEL3pa4OM7rikpejqiKQTNCSdeRFtUICYz28tgJV1YkEgIuKkD9Rix
a2ZmBALRfcM9Ei0QiF0CVGYEApUZgUCgMiMQiNjBPM3mso9NBmCgPRrEQV6wv2lliRcQiOHszz22
xcEXSYi9psxeXT6iLnhtTfbmETv5yf7cY1scVfVRmxF70cymDEdZIy/bqM3mXeCTnq1pUY0EbTKi
Veqz61AhsDc8yECCQOyxmdk2xbEf1bBRm22mq5P0bEuLWFjPyv8sI9jL3vbRTXFWNE7NiD2ozNwZ
kn/Nyl0Wd21KePppX2Q7Vu1WHQ7DPUYg9pgya9OdML+B1TPqfsuN1uxCXeJRNeIzvhGIPaHM5rcz
BE1TYjWrXedgIjAkuDCcSaA4CAQqM6NBQopMqOMbXNRz5rV/zpflQXOjOCOIDw8IxB5XZisl2NAj
VwYzWEnPFuqwJRLDiFbS1b6wx3lr7MZwBiHusa0AHsY8ArGLsPNYUyG1EpUZ0fWdNCJ23nbOcN/T
Ql1G7HrswL3ZpG2REAhUZgQCgcqMQCBQmREIVGYEAoHKjEAgUJkRCAQqMwKBQGVGIFCZEQgEKjMC
gUBlRiAQqMwIBCozAoFAZUYgEKjMCAQClRmBQKAyIxCozAgEopuVOUttZ+VMgmbPymdUQiLX0O9T
55e4ahnwuItAIFqLZN48H966DurP4Xd/VT3bbqzmqs9vS2d1IPntSmlTC1uHvD2plVXjEucuArF3
UO9I/2dn5vNN4+wZXajt/LAZhkJDdeEoT7zNVKYB1UKC9lWlC9mM4tpxPJugGfx4HgLRYWUemzHO
VoyLd08Or5pBmuZpf9+NAbjpav/RKVl5C6uK27g3927femMJqxWB6Kwy10rGWdq4+MLhuX7ttHoY
smboKxOwATX4+kXFK8braoyN6d9ZhApWKwLRfvS4OFI1z6o9pW1QXUiVcotp+QZVXcwYrmhUhzPy
n4HLo30XdAc0CMQeRfd6tOhRD4Rsrynzr/pIuzoOZbgNmoQwgq/A9HlsSgSiE0haHrvJT6Gp8iRO
O0vDt4/TTA+YD6gfOP8Pn1+CfB0+/dcLQ5vNpWf6rw1tKTcLtVQysfabP78g38Wn2Yg9jM4/zeZg
KHXP4gd72Cs/Ld83p5ykl/d9C6YOrlwYHVDvfBJ+GQZK925iUyIQnV8zIxCIXb1mRiAQOwCozAgE
KjMCgUBlRiAQqMwIBAKVGYFAZUYgEF2IPlRmBGJ3YO1xy09204jCmvB8202J9r/lEveHHA5U/oWc
atveojOFUPPXD2JxCQSJqpaKAoQjlljyU0+F64kSWyI+MfXb3GBGOaziqPyZeFqOEkvzmAUGYqlm
6qh3e6toHQoIpyq5hw4g/u6+KP8ZtGdT6l1hfqbYe0RMDCJWGqr2BLVW26bNRO8xev5UuEOaIQWj
0gAV4pmfRYvExyw2ESoWnrrfdIij1EBcumxvHmI2GJsxtUvibBW9Q3GqknvYzZiff/ZRF2V2DHPs
X2UElT8nQigz8VHHqM7R+TbXqJYdCTMOBNFOSmik0kWoIEqoz4UAtzmJtbp5LDkQ39mC+E18u0pl
uU2VcLnzW0zZU+61bftf+kdYG9u8xGkgp/HdRkO7XRkRhx0Ypf2Iv0oG6f8uovIyIF72f1xGNnUz
6f0HHQc7fpdPt8TVzLbfScwP9biZ2dpCxj5DkZD5d77W2YVa0JWoeNQI1hxj1nZDD6WWEhHFmG3N
hyasBXaqq9VsEakbugcpQ1Zd5q+ZqdDUT31Ng+4Y5+zrK8HOZvTmOB4hiCXR8v7omYFZWmLtD9HF
8jOLCbMqtlzYdSZ0aAzyLh5aAVdlZg1o/x5LfKKAvYXabmWrpyR8p2u3ctGWr1e9MiAB19qh8vUu
n1AFeDyQ32NY4ayrXWdd6vzhOjnTLjWyaQjdokHMDRpdl7Uk5C8wtbTOPDOgrTOzHPm6WHVaOBqh
KvcyuGtm1d5SX+UZf+1GF3OJNdG02ZBqz75Jh2rbzJ8IP5/SIlAjjlhUQkO/ZrblF6aUJLaXqVpK
bJraUiN+Q8QitZkx7wJHLNeqtLYboXvMRm/Vl0ao79sEBMK7X1ASMmJXl6qFaNV2zva+ukTsYG1u
azScmREIxN6dmREIBCozAoFAZUYgUJkRCMROB/ue2UpN43CXeat7HoXZeH/aCQQmJbtH9SV4e5IG
RDK0cTXCiCq2tcqP3+AiTlx7xt1r1sZn5opJOQ3a3Xzmziuz355N/55pIZKSjmhzYFKyR1STG+3a
RQEi0GbtpOQwogruVvMUlbqKExOf2atmibMw1E7D4NTSbuAzy0yowVYps20YpWpbUnMTkDiFuWMg
4Ycjwvnl+W2CiBuXrfFJEHGJPZEY+MxcceJuFG8ONyNCsImFCF9so4EotMaloTq1sDIbAxoxrS92
WBWhMKsi7OCdIlTgWzwkxnGHmkZnqERIhN5AXMVp4czGTZg48of4yB4dnlRcZuY46zflnJIF5zYP
CnNnN8VStk8E1BDmS1ltHYmstmF4bYhVnFj5zDTILn23eqAeW665Mz2umamY7UBFVnQdGRONHfqE
shdiHldbMI53S9djxKGdeJLp9sVIEnApTLp7zTzYSmVmVFGskruP9hhNI+nO+T5Ne0SLzcS1T8wB
xKeik/meRyLo6r27KcwcVi7tNgXZQbrcAnGDG0kGF5oGrI89x8XgzMzMx3JsVSRKYXYQVNs5Hdvp
rxH4zIFyjNLRI4gapnIExYmPz2yKSzkvQbz5zEK1hHxmGTGyppDCjIjVxEA+cyxmdug5EXUZEXpd
1I5oODMjEIg9NTMjEIhOApUZgUBlRiAQO1SZKT50QCC6GCmbvgKXOqHuoPP3JNAN5GbTW3Ib/TOT
sKKGpV67pRBOVI5/5lbxme0emHn+me08cuQzh1Bm265XOyUwSMV0kNxsc+zbcv/MoXeiR6Beu6UQ
TlTqKk7sfGanB2aOf2Ybj3zX8pkhZkpzyj4+E0tlqFxmap9nzcGw68jNDodjYfjMRKgUUTcuR6Be
B40gwmduYXtF3yXv06AkvpxjNxN9l7k0rupLicywhDfadSu5OVbbigZmxHcnSNibsbea9whILTuE
I4+ZHadA+mYfK6U5JSoNCSF0R+qSHVbEPo/FFZgG4f+F722aqUlFvmwilkIEUW3t1SI+c/SxlQry
mSnZW9sQUwEq0usC5etVZ6mwISJbBRZKLJwDaPB4WNGyFHxE5RU/ZoUIvt/awWcW71c7QJEHW6jM
7sOwk77sT27uNGjI2S5gHBJf1w47MbdK1Pj5zN7sZMoZlpDPLIqEbdwm1J07Sj2v0Nhsz7geOQQ3
skN1DbpzdJm2phwB5PR2Qc276+AzU9RlF/Q43tapkyyh7Cda1Efa2i37F5D1ZYzlQ9tM0DaTm43s
9E8Gic9I9qgtfs/MfNNI8DvdvimEFJW9ySZGSTwPPixfb7K9ZybWHkIJOL5GQolfh7I1WMffM3dm
bEH/zIhuWArFs77eCaVqk5kdJ5DcjGjpKgW3FrdvZkYg0N7YJTMzAoFAZUYgEKjMCAQqMwKB2OkQ
4zNDtztltpbCQX8N9J7ZcuZZnpBvh3nVHfSNddCo7JtjlxpjytFy/8xWPrPDMbRbd2NdgXnxmSM7
zm4rZLJFLPs6xfnMrorTBU6Z7R3HWpogrthsJDAqEN43nH9+gZnRQaMy2y5ca4zYE2uhf2YLn9nh
GNpt3z9ljl585siOs3fBzMzhMxvjmz9vuVtrTbw5w3uXC9dluF5LSfio/uH5gc2rrer6xLOezfyJ
T0tSsQy61Qks9Vjq0hg6Zco39k5zyuxoyQjGlmCvoLF5aqbQUn+VPs55+SzC2Hu0/1csLPVu/CCi
rdKt8wrxMLPjkDkVhzgUSItaPlLVaVocxNiixGcUjbmvU8JbtITLmsYpqmbJxs9nNopIY65R3GMo
oszdyVsWUEdzSRtiHCC0A/0jfH4xkKqdibXCPzMRENf9yeuu1NrB1ikz9bKCPHnL3VHLNI7RnYil
FdjXcHw1Zo9KomdFCcfwjt0/s7e4xqxtsZEo8W1hnJgdfGbbM1LefOzKW+6O6nRQYsP4Z6YuabXW
yI4SlcaZVfyPj0TF1bwDs/XuaARuq6Au22dmY5XJGkG+Tpl1b7rd86IZ2uOfmUZ8kemosQj+mX2i
BhC1tf6ZvXws2703e1vbvAysyaJ/5qiTCw6RiJisE+QzRzCzQz4rQV1GRHvG0cZoODMjEIjdPzMj
EIguASozAoHKjEAgUJkRCETssLCm5D+hXgewO6E8GLPA0p/tvGM19zieHNDYnB4L8Zlj8s8s8p1u
fiFFvg7uLaqNEWd+hbo9fGZOxiwvjOvbeafzmRV2RbzeaWybRqDVz+FYKquNd6yx4aPnz3XnG3As
sKiKT8AY/DOz35wngQpp++Z7OFHt9F8tsXbxmXkZO7+Abwjq758Z+cz2Yc5wZuEc0nWXAtT8HgWv
ZvmTgYdX4vhrnrQyTmzExzBuaYK54SHCibWkKUgwvQ8el8tn7hY9pu7rWxprv0r5TU2cId0Y/3R/
NFR0MvB2u2t8HCHiLMB8mSK+tFre3qGJyTQq/9TL9WK7ZzYfXguNe+xoB4i7mR2vpCn7EEJMlhox
P+zCnVstG4PZ+64xXXSsRX6caYB91iHnpbioFgS8Wb6tVhPuHNJa/8xermVt36IT/YCVf0/bQ2a2
vmamznqlgu3gE9NcJXHc7sbdZ0nUlVPbpiXCak/HJhBH7q3gM4uU1PEturBU0y52tj7YamVm65Jp
UEqslwSdMXNi2kYEG001nnqnMVITxfjM8U1XJHwafqIIiEp4VnZ7+cx+3Cj3AEgKcH3PTMFw7sqd
jrl0Z4MP7RXTyRWOdy7y4yAH6Xht4zNTaEFNBBW1Lf6Zg+dFhZqWb2TvMXDXzIwNZPJPLQxnZsBm
flnWOvyY9jUs70JMvScwn9moBUFiNpdEGyqj0KKSYFl5ZkCcfo/bw2d2ZGy54HbXv3zIZ45l4hE3
hpAPvceBfOaWm9kt0mX/5zuoy3tOm9sabc/OzAgEYnfMzAgEYicBlRmBQGVGIBCozAgEInY4vEA6
t2WJvjxwc9rcZl9ypjvmwHRjHus2PEk4SH4WYktYUcNTr+303475Z2YZy86exTLhd5F/ZojLRbPT
P7MjSPD6YMlSpO3abCN3hXF6LObaOUY+M+t5OJSoYv6ZBfnMHfPPbGEs28SzeW9GPrOPMtvGOao6
T1Pb1DawCzptbn9dcnMM6vRY72REJHwM1MPAW6BJQCE8Qzlybz2tnHjmL5qK260u4zM7x03+apcG
LraXMivcRWonLJtzrX2AFXDarO/eI+2srhgYljSaAR3amOjEXohWbj8PmD//OwnU50J0W7LTdR2P
i+aUV4728Z8EEZAGdo4cW3VZCQxhnB5rcYjYnsLQ25ej7HumJJgQvqHYrczU3FYfL5+ZOL4AF93u
cr+1l/nMfsaAGIfKUCpKOlCXln32hEKUTwcR4dAhBywSxDlaLEIQ733z5scStLEsbj6z9zqWEoFr
AcQhO2XNPNg6ZXbjIDPXhZ02d59JE6NRGXdXCcDFpiSYEOFEbRmf2e0jrvxPklif9aN/ZvBYebOL
ZuG5Wchpc/t1nPqaF+I9TowVQqOLqle/OBfbaWTHKGrr/TO76B6vAphrHO/N3kb2HkPKZfVEeC7U
zeuiTps5HNlWT8dGjtH9M4s5PQ5Nm41QOaaoYkIE4zO33j8zz180JV4V4/De7F8+5DO3cRxGIJDP
3DIzO8bZEXUZ0UqbHvnMbVJmiOE7dYi9AUJEe5FwvJ2IYjY3WI2aSDKP/QmBiBn1QGpV/UuYWllJ
frRvJdl9a2YEAp8ECKvykdU57bScXUzHY2aP55M0kfuOIY+6KjmbNU2B+8F2cygjxaK0rwENKgMG
6PsA3vu0bjrQRH5cDpse2mWNlVPLn1UOjWQ3L+BkGRu9WksojWTB/dLv8d4EfVBqw0JCDgVG+PfR
AYB81OH+7CNK6koPS8h9xaw/WZqzUi/JKReN/McThpBn76c0M6yFlYNr/c1Rjp2K8b5/fknXZahc
W7m/GMvMnL3+oxNkYnjTeMJg3//nOK3uy67mp482Jw+tkImxmnTl7vPVrZmblKaBWiEzfe7nRtal
sM03v1DcRapcXpmRyz+8dF2phr6p7n0qoMpYuHqkeUlpoOLF0Tpze+awfLv32uGeyYOrhatHty8d
WJMua+GT9XtfHl7ciChCarvYc17JVesrev2p3Shz45Yv3D6yruSq5V+4alRofvqW13J6nyQTI+t6
Gt29U1N0Zm6QtXnpUJpXfyrH/vJESGVhZuYG/IokxKYy6yrj3kAqPU6V54aFJO2Tg1IYlsbRtJ7X
kbksrAOdgJoUWbEPXplrwi29umR9xQfIutIKLx7ZTfPyhS3lcL6pjq31LhZVlbEOE5Mgz2/VpVKf
xcJoqi0/OSGFWYeLk9BgwlfSr0AtF1WEze3Kz2BGPtP6il5/KjZI5Y2wqd5W8x9mho+afFfrpNVl
WDHS2A0Yzmen5qEEMF+S9UU7ZiaHC+NRlTkFlzOWWtoqzN6j7NB9/GrhyFRzWz5dfIlcm71NC/AO
uAHHoQrQlFpjhebmoWf4ePWOSe0hAJzXU5qA9d2kzKM3lMOY0kPh3r4uFnVsVf7bhGIRXpVODs/9
aYW9/QfX5b93ybebsC0f7mLCnxzuqd5xKQYpjsA++aD0lYpRfwYOQ4980PNf/bJlYr+4b0YLNjeU
1vvbLkAtf35anomd/ypXb+kNM14xT7Prg2urm+S7T9UhLylivg6LJz+Racq/zqwtPHqqTznd+rue
x1bnlVOAH64V4PbXnnt8oZZPHsoNTF14vX/itx+6/nijX9bdKnxcU+r8+0+t7Kan5punlfJvfkQ+
lGuram10p6hJWbiq2qRQfbJ56inLik0pyT/Jt2t5JdR8U2k6Jfw7nh8+9Y6Hru+POhI//ZewTzZf
bn/t2RNPSklr9ad0Ddn0X6rtr+u5zjfLa59hK7TyzLULrysT83+9eeq03t+gi+scxJ5mb+ay7hrb
95kvRlLmZOUzmbWV57cMZf74U1ILy7/m4eOn63lFgwcnCgub6lW19n9amsplC82tlbXpU6/l1/Mv
/kn/MlmSe8QD52untRY7XS81YTeB6YzbvfWu7liycH1rUpOenIKnzpf+gnNb+VduFmqKTstdSQ3/
3fzMx77RrH5kO+ITsN+o3awQdqW+8iWpr1jrD4qL84eV21r+W4tptkJPz0j9Sj55y5/l/hj0/rYL
lDm9+e0vLUnWdc3xr5RdOB1Cly2bRopLs4elNUsJ1IUTVKtQVh/4yKeKJQSXYNocTkqSOqfr0rJY
2+Ethz6anpurKKbcANyqB6zC7sXMBO36/Ug9cgNOSZYdZHi398m3pdEcGuOqPayHh2OZdGV0Llrm
4/f2HF1Suy/TV8xHNX3NY6rncS3/63V7haq98NcV4blp7FCcWO07WJLXyYp1rR/vOFzpGY26Zk7T
M8Xr8LB0qaY+i7vpHGThpKSJH4PDR6VVsaTT0r9bDxsxHoZ+eCRRHprvhczdZ49K4aQFTwHeNKPU
/gdK76wO0Ufk037I7lpllkk83b7HLQdHz8mL1U2Y5d3+KBw5KoXJwvBbIC0//NTDy61ZLr8pWub3
jV1V3INSva9YMXTtlap6W8tfq1D13VPm7rLcr+Qf6yBb29w0dizSq+vGW1v1ifb7j/1wMeybH0aZ
10bfRgtjkoKW36A+gUi9e/8i/ARG4fjBlcmhHugvjUD/bVXzUeTnpHH0oeSF5SMUBnK3Lx08Ls3u
vzgHiwcKyrgz9FTPspSeMvRnANE50AOTbx37JkiqzN2TcHxsefJdC/D6uyaX5VBm+FpiDgoXFiOa
nP+U094Ka33Fdrtyq3bbzN/EQO7C0sFHldM52Wbkp7GT1bmncvMdxq8DtzxZDf8SN9IOsOq+xx4V
CthMzRVRpRCOQcbDpCm/4eWwUbugYIGEqx5dkZcyw7kr0bQk2nbOoZrYg850fxV7LsLZ58sV1/6X
PXPCK2ZpfldRIMnadmEi6oSHe7MRiM4rcyxA9zQIxC4BKjMCgcqMQCBQmREIBCozAoFAZUYgdjW8
/DMHfr5ud2XC8X7B9XlscS6peJe0hGG/0a07WfBKQXew4fS64SqJm99Avl9havffyP8me+xejhEI
UWWODI5fV8rz5sn5Ei9lnY4SsHimsCZDPFPQzqwpuI1NlmGLcIK4+BW2OLUkbv48YvdyjECEMLOV
zbKKlwB12yxzKu95p8DcoMD+AjO8PT3Q/lERx2FWl9nal7ipfwqmjrLTJ0+mqJMlNVNHTUV07cxs
zj82T83aRAN2F87GDEZ0T2PEberV3X5R7lzO+EWx3mQdEnqmYHy7jFisf92PFhvJxbuoS7qW4YJx
cMmRhqIXAESnlZmKGdBsVyW8jk69PoJPwENZPFeXxCsF6rJut4lMXDOjrJEvMiP7lcd0WBWfl2ME
QlCZDU+BAq4UKYgNAyK3PYYGwXimp7sgznuD58261AOfxYJuj7TAyzECIWpms570xFSB+PZuytVv
4rd29jBU2RSE3fUK2NCeQYhILOrwYIiekRCdUmbwfENFuTeMX8TDVy711gpeTEJdbG8SYE1KA0Qi
/pOudyx8E4XoHmU2vS8zLm4tS0B3T7iU80zJjMOdojiOgdk0BNzseqfgkq8Z1PXNkZuzZyqir7F7
OUYgPBGKz0xJlNtxZRNjCkFzojj5ItqhAjGZ2V4GK+nCgkRCwE0dqMeIXTMzIxCI7hvukWiBQOwS
oDIjEKjMCAQClRmBQMQO5mk2fz+k/t440HtSx+5F6njTyhIvwJfhzFwIyD22H/C1EmIPKLNXJ49K
F/TYmuzNI3ZqYEDuse2gfbYAtRmxN8xsynCUNfKyjdps3gU+6dmaFtVI0CYjWqU+ew4Vlp1kApup
hYcVBGLXz8y2KY79qIaN2mybO52kZ1taxMJ6Vv5nGcE8e5vaTGZXbaTBuFbG3lRUasQeUGZn13e9
ZuUui7s2JbzZknDtcuL8Nhm7DQ2VEoHwUGZtihSf86i7yUv97WFPRhTxGQwIBaQwIBBuymw+eRKc
96w0Jeo6BxOBISHoIzh8No1AqEi4KpbQYyXDyvb4NglncqY8LSUKXCJ7KSzqMgLBn5mt1F3zFZEb
gxmspGcLddgSiWFEK+lqX9jjvDV28Iip8aArMPfYVhz/sQGB2JnYeaypWPQQlRnR9Z00LjO7ixHH
97RQlxF7Z83c1drcFUkgEKjMCAQClRmBQKAyIxCozAgEApUZgUCgMiMQCFRmBAKVGYFAoDIjEAhU
ZgQCgcqMQCBQmREIVGYEAoHKjEAgUJkRCAQqMwKByoxAIFCZEQgEKjMC0UHQmMJ0JitUZgQCZ2YE
AoHKjEAgYkcPfnUWgQvinQyCyoxAcPSdtC1MXFmhmY1A4JoZgUCgMiMQiFYC18wIxC5BCqsAgWDg
/9CJ+noe9A8hEgSCPgFDZUYgrEomoGDeSuYfQiQI4HZOBKK1IF2TCCozAhGXXdtlwqAyIxAdUfn4
xw1cMyMQ2vqU+K50W2Qfx6TtqMwIhLmKpZ46RNo7MdOAWaEyIxCstgo8Y26TLhN8NYVAtNge97O2
icib6BaY7LgDDIHYJcCn2QgEKjMCgUBlRiAQqMwIRBeg2o354QMwxB6CwlwgAYITqA1dP0TT9jvp
hiUcYSJEyE0DJ4o9P8oLhK+mEHsJJGjw8sJLd/b/2ncXbTdm+QkRGi031zfL9vwIRTMbgZBQzNLk
IKQaMJ6GRo5mG+q0KO+4GkgCSdBMUQ+62vtAMf0Pm2CEa6ZpUXlNTJspGM8msuNqkjSRrvFzq2Xo
yCDcPQ6NFDSyNMfk9r4UDEm52RVYvt54UAl5NpVIDin5aXlJcgzhmhmB0LBcIF9dhmwJ3rIBg1ny
0qB56//MweLXSN+y/vvOS9KfuVUwwvXfOHZRmkMl/SOzcG9+O3+vEu62I9v9D/BzGzhD/scKvPoA
fCsHQy+RHKOLn5qFyQFyZtkeRbo+9CXyopTJfxnYHnijkt+9K9u99wEM5ZqnUJkRCKBUnhQbVXhg
HjJ3w0Yd1idhoG4GuLMI6cfI68YS9RV9jtbDXSnqD6MmirA+ARPrqsauF19/2SW3X4QHKpBpwGNz
ULsTJpgJXEpidJ3cvmmPKF2vp+EBKeQ3qkBfVAVIA5UEqE8Uj7sUDh+AIfaSLqvdvXrTVmOOVMvb
d7+sXEps65/+kA+Nvsbxn1W04Mk5WZsbaWc4/WMh6mmjf6b8zRPWJa/2o0FOfF3K7VdfTm1ycqv+
x09BsWIEN/7Iw0BpGxqlja1ZNT91WS3F1qPizIxA7E/kavLKuflDWbOhOq+quHY3vV75sfF8KXtY
XvUeY8MxKEsXy2qkerPvXn5uhcQrcm4DAxlJPat6NnpuxScrA9zPAxFCJL0tbPdqZnlZukBUOdDM
RiA0bGUu/oV0yCykAQ4cg3MHZKWqHtKV+Uyxp6kH/eoagZmBBTOcipJqh2f+GRzNKmf3kWKyws9t
82cTsj5+9/KXAHLn4Gheye0mPTdS/BtexIMNOCMl/a/yr/+Wml+2AUQaDnoPwyGXYiXz2LSIPYO6
2t2Hlk9/dyEPZz9BT8NaT+WFpST8r0/+eW4xrwRYffkSHalrwZ8eXJl/YWsJ9HByAOlftqcpn9Wg
uf3tp+QLH/z8PD1W0zOw5Db43O/npdxWNn7vKVi7fi4npXLg4hO5BS23nvnPj9aN4Maftb7KFwfW
4EOfO/2jRSW/l/+6uTm0BqupZl6LimtmBCLgErulMULGpd6bRjTDnXAjUc8X4MGKoD88AELDUTqp
5f06VV6gE65IJmnUOLPKqgniVhw1baeUjnQ5ByYjrojWKOZ+IRqclY5oEZJbAcNHyk1+tiWqAqVt
T2X26kJx9y3i+kROcFBiohIgzi8MU1tI44z6l41abvG25TjS5R0IG8spojUKGJqtXENd7gqQgLoM
W1HajWxHDMt7AKa+HVMPVNusQvXLVNcT7ZfWSfUoQG2hQbtCjcRBS4XaUzVOLSlSa25a1ydmGCUm
f24l9hHEXlCmQDEOXIRbqcQ/LOowIgJSrhMfO70Q62s15+xovHmjrB1tv6+dqJ2Y97LO+hbPMeMR
mxLoqVLzzZymHYRnmxPTbgZTFsJM2La4NovcVVHddJqtAIeIXvYPKjUiHmX2mWII7y4xOzA3mkUN
qXdOhJ87cY9EPCZE5ouKHBUxZCFeC3TXAUL8KQJXRMoLS5RnCRRQnxExKDM1+rnHR0fj+h4Z5Z4G
ksV7OLJY3CGmvFYplaq0LhmGf6CAQGXmzyLenxCOpbsRITvAmRsncxE72O1TxAJxg5jZblXDpkFc
jWtKKPZMRFxmtu/MwLy9sfZDfv9lE6MePZ+3tdUuC3HzoEf8dcoekwaYfwMMXa51R5xhcAZGtE6Z
NZuWWN/m2kxdM5C6SqbsL7f7HOOSSdWRAbHLQklAo9uMZ42jvQtyM3Qtw4ZQujY5zRfN7qrqDMtI
R3DNjAiM2HeA8Y3YLuuZovJEk5vi5g9EO/H/AcbsYlCYkvMaAAAAAElFTkSuQmCC
</FILE>
</FIGURE>
<FIGURE FILENAME="Forest plot.png" FILE_TYPE="PNG" ID="FIG-02" MODIFIED="2014-08-25 15:51:07 +0200" MODIFIED_BY="[Empty name]" NO="2" REF_ID="CMP-001.02" SETTINGS="SHOW_RAW_DATA_COLUMNS:YES;SHOW_EFFECT_SIZE_COLUMN:YES;SHOW_WEIGHT_COLUMN:YES;SHOW_MORE_DECIMALS:NO;" SHORT_VERSION_FIGURE="YES" TYPE="FOREST_PLOT">
<CAPTION>
<P>Forest plot of comparison: 1 FUNCTIONAL TREATMENT, outcome: 1.2 Mandibular ramus height [mm].</P>
</CAPTION>
<FILE>iVBORw0KGgoAAAANSUhEUgAAA8wAAAFgCAMAAABZtwDgAAADAFBMVEUAAADAAAAAwAAAAMDg4ADA
AMAAwMD/gADAwMD/gICA/4CAgP/g4OBAAAAAQAAAAECAgID///8AAAALCwsWFhYhISEsLCw3NzdC
QkJNTU1YWFhjY2Nubm55eXmEhISPj4+ampqlpaWwsLC7u7vGxsbR0dHc3Nzn5+cAAAAAADMAAGYA
AJkAAMwAAP8AMwAAMzMAM2YAM5kAM8wAM/8AZgAAZjMAZmYAZpkAZswAZv8AmQAAmTMAmWYAmZkA
mcwAmf8AzAAAzDMAzGYAzJkAzMwAzP8A/wAA/zMA/2YA/5kA/8wA//8zAAAzADMzAGYzAJkzAMwz
AP8zMwAzMzMzM2YzM5kzM8wzM/8zZgAzZjMzZmYzZpkzZswzZv8zmQAzmTMzmWYzmZkzmcwzmf8z
zAAzzDMzzGYzzJkzzMwzzP8z/wAz/zMz/2Yz/5kz/8wz//9mAABmADNmAGZmAJlmAMxmAP9mMwBm
MzNmM2ZmM5lmM8xmM/9mZgBmZjNmZmZmZplmZsxmZv9mmQBmmTNmmWZmmZlmmcxmmf9mzABmzDNm
zGZmzJlmzMxmzP9m/wBm/zNm/2Zm/5lm/8xm//+ZAACZADOZAGaZAJmZAMyZAP+ZMwCZMzOZM2aZ
M5mZM8yZM/+ZZgCZZjOZZmaZZpmZZsyZZv+ZmQCZmTOZmWaZmZmZmcyZmf+ZzACZzDOZzGaZzJmZ
zMyZzP+Z/wCZ/zOZ/2aZ/5mZ/8yZ///MAADMADPMAGbMAJnMAMzMAP/MMwDMMzPMM2bMM5nMM8zM
M//MZgDMZjPMZmbMZpnMZszMZv/MmQDMmTPMmWbMmZnMmczMmf/MzADMzDPMzGbMzJnMzMzMzP/M
/wDM/zPM/2bM/5nM/8zM////AAD/ADP/AGb/AJn/AMz/AP//MwD/MzP/M2b/M5n/M8z/M///ZgD/
ZjP/Zmb/Zpn/Zsz/Zv//mQD/mTP/mWb/mZn/mcz/mf//zAD/zDP/zGb/zJn/zMz/zP///wD//zP/
/2b//5n//8z///9BjlLGAAA9vElEQVR42u19eXAc13nnh7kHAwzwZgbEwUMAaEvFstZKyVk5XIYR
FclWWGE2+cMpu7SWU+uo5Np/omytXd54k/XS8W5CxfKu7ChyJJUVSbGSWJHjWJQvMbFsSpYF20zk
+CiTIgASxEHMYB7uGWBmMPv6vnu6p3sODL4fOZie7nd87/je+173+/XXRQCBQHQCAlgFCAQqMwKB
QGVGIBCozC5AeZhdKUR0AVssaSESCHSXdCdTd0J7SWlZyyVIURvpuFY41M8XoC9Eo32H6J27sS8N
QKFWKcN9fCn7h1gpg00vZUcrMyHCx4ji9bYSdOCuYK5/tkd39vLf75aK3geVGi1RvT5FuLaYzlbn
p9+oPrcbu1MZhmqVMjCd4kq5+rPq/Fqu6aXcC2Y2pdEo5LuDNJGHgSgNhFNseKWQTwRoTx5K0VBf
qyVcO/vNVJ5sAfQEAglO4FQk2B/ghKT0/ihAIkgFTc9EAjQ20Ha6XITtfew7n1DVMROdRA5JQ2nq
HPwSOxME6MqwTyqfoEEWlNJYGORjPnye1cH9E1J7tRFuKcLWLXwp+X4zH6OB0JO81MF+qZS9sMnO
BJZYKZe4UvbQQDdXspOslOxYLCULn+85FoiWpLR8QjDe0XpchDj3Z9+VB0eeHiRXP79d/upzc39w
LFsEAo9cG0xdebird37wE/8Ara2G6uYjZ/jvxcHo1VhXEXoS18IVTsgizF958OGnBlJXuNPxrWzw
woPhSpvVcV95B0LrEB95itWoVMczRXj49Z+GdsRWeOj0XLUIUVamKleuP10ce+FTh79ehG9/+gw7
jl7ljvnwj8wMTZ78YkVsrzYqZZCVsrgGcbHffDbeNfexc1WhraRSXjt9gpU7JpXykRlWys9vF2Fj
5ox8zId/ZKaUuPpffyimhTOzC1xOw0MwOcnqe/t9iRvgNf5kD7x0GULs3OTRVsuXgxT/HYKpl2CY
HVzNQVaR/b/B9CS7xmk7HD5V3Wq36o0tZrLcaPgnMHmZq+MZsY6PKqVgBVxSRwnB5K2sTQCSKe54
kj/mwxdgcphsS+3VRoguDmSjSr/ZfiHxTtZwmrZipXxNcyuEKyVXiMsp5fiqWMoceYx98Wn5hK7O
3jRC2fAo/WFI7/RND1M2ZnKnhFsZ4mFrqyGYq/LaHFjiZRFFkiXjD9I77Ovc3Tk49VPaZnX81kvD
82+9xAlsrGMitkK+69SrqjKpKl/XEGJbiGm1USmLseH5YkwsJZC+6ZG8SSn5ZpJOBpaUUqqOdaX0
rfPtmUdTGagSsgPTMFeQ1kDcGQJpyLd8aRaGnwhDKyfLLSays9O8LXZXdnz47Eq71W3u1HYmZ1rH
Cm6EpKE5iPGYL6yqvdoIw+nt9LDSb6Zh1ljKm0DzmOSopmQmpTyiOYlrZidrZvbn//3DU8nZ/krP
5rMPrUA8USicKa/+VS87E197OtXqNXN//suLj82TcmL1qYeXt7jFMSd0z2bhjCj7X31mOcKdjnyk
UN7u3Wm3Os4t9pfZl1jHvUIdi6UQQuT/dG2zUFROspL2zj7wQ/46f9xXES8lVp9+6dN9FTGtdipl
bJFwpRT7jUUp9xVVpaSrT0/9YX9FLCUrl1BioZQ9s8mdKld030q5Z2bmew+sXXzPOvQeyXNV9yhb
mc4c2Lg0nISVwamPt3xqi5UzK/vX4OrHp9cPyrdDetPio5CjB9an+vnTG8OJ9ff8c9tVbpj94+Xk
67hHqGONkdo1MKaxf64eXLs0dJ98nB96Rb5yYOr2oQ2pvdqwlGK/6c1c2jGUsjymWQKxsuwfWleV
6xGl/FOXhl5laa1zaeGaGYFA7MmZGYFAZUYgEKjMCAQClRmBQKAyIxCozAgEojOUeSIepIHYKy64
vhPdARpUSDyN5NvypNnzNeikjq6UumkgcDLDnQ2E+l1F1fKjVfWkD1Wb3+voilS/Eh+4flGjFqKW
IM+C5aFEDxmui0equPzJCD3Pvs/TsJJRIJIxFciyAkpxnic1IQhZDSQBTorPSM9HKE2UxMhOSwsQ
ygPkIzTjQ0eLUK5HZ2hEzilAI+fdFTAfCwQSC6xa+QJ+mLICxonUbWiw230BnUC1A+zp+Ym/6Z95
bmd9Q7Mdqmi9O+qZuWovuXp0pnZIzygCvPb08ytgnUXRcotrXCNYYu6tG5v/Etph4Zf+7wy/D8Bp
1Dj7SeTfqnrShGKiHihGln0QVapfFr5w+tpIsX5R1y1EHdl6nPWZM+HUcqAsRdSFVMXlT2ZWXtgG
eG41syWVJU5mQjtmpbSsgOTs4fDVw19/bnk4zPILk9Vq6eomfyXzyb7VZ66ky9KmKmelBVj6/Db8
6dIN1IeOFi7GSwBdq+EuqYDVH/zZ8xVXBfzM/HD06lPbGToSYgV8PfDOmYHChjBYPfvBV/7yKqm4
LaDLmbkEvw6UlKlAo+UHHoHrG2YD3gDluR0S3/YkPy5vwx9BnrwqhWaNFIqUYCIaSlIuiWhEYuKK
ASglgch8nbV86jehxA28Ii+0FAnSCGFJnosGiTKc9UVosi8YFNi0wZ6+gMw1lTAPWTZK8m/1SKkI
FqrwLJVooJocClpVdIIGe4Cvp4logJNCBwf8Xkf5SfULIh9YKaUUntL+MJdKyFJUrv55ZrTIv9Wi
DEuQhhj7jsl8W9bqwT6+OQuREAlIbAAJPwduS3IBVBN2Hiq69piIhJLq/qJri2uQn4KHuFy5X9lc
DkhCuLIB+RQlRc0UVbtNAQZnzg8sD66K/OCMxDU+GXbf0b4P3DC1xb5lHIfrOv5ySSQxS/1bllFq
Ocpz9ISt2rnwa1CICVfenfsHVsBtTQFZG1b7joWIMZ26lTkEVyIFnsIh94y+hZ5PAGu2EisbJ0x1
prf3WpUdfI9/U8d98D8immx3eq4n4cTC14UX4CQ2oHotMTqj2q62nbx+uE5lvrAFt3JVc2hm7JvX
DkF3otJzfY39/q1zuVUlVOUKXKlcyx3h8trIzXwindNvCRyC5bC0Q74Aqlf1qMJXppeWd8rqdNWo
Xhvtmenh6+mXu3duvG4IFipDKcjNrNd6x5moKy+S2UVOov+VfGPNTX7q+n0bfENVSiX86f7cTDmd
XbMSlav/HU7UG2JkNnufYbj4EGveD7Hvn4n1ytC/0Ct0tnRfdn1HT+oZHsp9B1K5j2aVU99hfUfb
Hrdf//qOur/o2iLN0QzeYJW/Gri/BJn5gXxxShLIyF6o3aasp5761eX0FTjEanyGwGqclfUJuZ+6
w21D2QIUskO3KacKrNfI9VdKsvz7rveW5PrVysirL1fAHTbGrR+LLsGpga78LdPClVvZaKgHa8Pl
T1zk21CXTt3KvDEA14uxCa0hwXF9I+z7fbwyy3zby3wfu4/FuBxT6cPVSdYaW5AUeuWbYRb23BRs
KAFm6ueoRrPnz0ZB5oiWvvJ73TyPlB6HqkoCJh0dhrNcXmxUvjcLWV066/tgsSgKneIJqZJsSng+
lZw6XY2uwtSUSEDenvu9FXUaApzwe53kp65fDR9YFf4oi/8tYyklzVPqX+bfqpBZLD0Bs/BEaRGG
Zb4tV8OzwgSahUVjmjE4ycL9nWpm+XdDG7r2YH3gqrq/6NoiCuP/yL5+NbPVe6YXEvu7R6P/hyYF
LTBOSlxp37RtUza7H11crAxL/ODtr7CynpX7qduexgabFMRUBSwOJXX85VmYnFHXr6rfcRiBfzzM
NVgm9YGF98PRiwlydFQo4FmTAnJteFTVE5R03EG9Nzs/upmFoS2FciqRLwMwG8twiwYV31aIQcJZ
GNzWhlYzNhUmrnylPo4qhZ71kbmedSaMwAvtmx7qvaSnkxpFByNdOT+2nhOLme/ii+U4KojMVDlY
8spwzyVVhQhhnPB7nYmq1C/HB3Yvqqr+VfxbZWE2NzI3XIzNH7g2UlD4tibtqE61FIXcb7y2FZZP
pC4PrYe17SF1nCWDlEK5hkvh8i9x5RFaIP8bL8eKJ7jfErPbZUWBmrXOdY7hl27Wi+60oxEmU3Yg
d+k2+QRZCV5PafnL2h5tEKrUOz/8ju9V+AJy5/L7CrFrB8u8CtVbQHePplKri6Oi3ZkG/uCUwPWN
Ln1QGKj0fNtU1+INUBYW3PxftlyBI5CXJ+sBLkJAWFfx92frpw6Hj8xlhA7EU0DXYP5ifQmlVrI3
wILQmet6y0MXV07hHv46zJlI4YTf60xUuX71fGCHUOrflH8bhjlmd0XgF/j7gBK1NgOlCbuGiCzt
PxtRLUbzNyzo2+OI0HEs+NmQ2trZyv1QskgBxt4Ic+tK4KzAn3i5fXVE4hrPva3+RFLDuYO5YZWV
TXsWD+rqjy0UJrT1q62jIim+JvYt7kbP4Ug4N5wVpv2bmvFoKkzPpRbYOi3NNLMLznPt+i8w/gz7
egGeFQy0OIyNwRXF3qQkFWL94JQQmg2J46w1VuFCv2KSjY5BNytz5hn+9x3j9d/xXob/wn11w/h5
ej8chZ+M1Tco0FTqOm/7QT7FEnWPMmTGWMmEejKV4sISf+Pj0zA2QKOs9DeO1iWqVL+cqBvweh0p
iPXPrVHNpHiRuw/M+tdZdiTWKx9p4ISm2+pvtLIhIKZ+MrO6b6akbY9VGDtk7C/y45woHTjHMg0H
zh+Gg5xhH+PWlfx9Fnh3ntBovX1kDcYyXmpcwFm4xhm66gIW5rVpxmH8DqV+DQWMBObJUjdEaOYC
Pw1uJCCTeTt35Zuwlj9XfwGdKvPm8N00MXIfPAq/BsnMf/oaO7UyuMpxfdmckOF1UMu3he+OrNCV
kXW4L3PH14Tet7bv2/Dy4AeD8nLnwMbawVXozdA/FgJMvWe5XlEj8IyQJM8LvS9ze7muZPpHLgcS
+7mbDTRTGqtnaKEH19YOrAv1lD5hJkVNfq8zSPVrwgd2CLH+k+khM/4tHE/DYBiyt0D6bSq+7fJ7
1sOcbSY+RjK8YPZyBtKTOvXu0bbHyuB60NhfRJuP5TB48ddG74JvhW+fPMjW1ue7cty6kp+nv1zp
mjxQN49Z5Af3mJTVBW5NczeqQKkDiC99UFt/y0OrIaV+DVgJ7l8dpZAcunT3Aba2LgSykLjEvyHm
+OGdrrv3n2+IMjvhM+d7uxdjznv9sX+b7l0f2jJfjzTMxLBLvFa+HqJ2oqjBMt2KDdV8bWAhWXKf
9vk7ys2pKB/gTta6asXfAjpR5gB0JV08jU+tVZaGe3JmCS01UpnTVqlbX5HlylhMncFcI94p5yE/
D6V0DLJxPRNKZmsFO/l6HbZCjLqxhWgm1/DS2sj60vE6InW7qRXr9g4sue95+KYRBAKBQCDaCTgz
IxD+r/laolZIgUQgOgSozAhERypzVLhpnYkG6MmS9hzPW43Vuu1uQsK04tIiEIiGKfNAVNjkCMul
2bc+26s9x3k6rsz3us+huIC1jEA0WZkvSqyd8s7wRZjXnuNnViiJHnUFv7PCbEsCkQEVpTnIuZ1V
/NLyfNiMGZcWgUA0SplHVO8NGBOZBCMbmuCcasev85ziWelFM9vJ66pAf9y70Kdc/951ng8r80sR
CEQzlLmg7EVNTUOPcE7NjhnlXy+h9jXLQctRPjoJsxq/tLy+S/xSBALRKHQZObAMmZvOjq5oz3Em
dDq2Elb7mpUuGxjLar+0Ape2bn4pArH70EbPmUs3XR43OgEmZGdTnKdFv7PCGwQljrLAgeV5rEd1
bme98UsRCERdMzP7dG+RHKhfhqCatPnvnpmxn4m8GgoHwlMHNkLZtxaucXMv/0u8Ls7i1RS7un0F
Z2YEzsxNn5mTuUv2r+1V+52F4NTwMvQcWf46/+vP1waXNdc5PqxHfikCgXA7M9czBuFsi0C078zs
BmlsOQSiLeBZmXdwYkYgOkOZEQgEKjMCgUBlRiAQqMwIBCozAoFoZ4SwChAI3yHuhu5rmTLze75s
nzRRIv7XnDL9wYUD2ZcXaeJTdDkrIX/pq84U7OJKKXstnBS/dgNYVXXtqJSAZV2YVBSVd/JS79uK
gJjno2wRtgph2qBi5yLWRai75TtoZibOOiZx1teo0BPEXtE0baaaPi6LUU8KtYc2RZH8kJiA48So
yRhMa4Y3rwuTiqJyG3rXZTlZYz6kZgiTBhXHWGpdhLpbvhPNbHlgU//lORjc+0Sk9pVOWQ35xHz2
bvi8TH1LoYbcxJ8cNfEdVpVZnnZRVeFJXYOzHyB1hVJEJ16Tbs4kYnOSNF+ZlYFN/Z99iNrGVk6Z
DPlG47tZUzPxMwVHdhrxUWKnlUSMnd02qmqaI67GimbPbNRmTvBvvG54x6MtGWRCehGIWgLiVCJS
c2HXstGSeFg51bTTdpsVp7/joSuHVkkEx+u+Mmm4fOwaRJDPOoRNfVPcV2y6ZqaOjAha08ho8VDJ
90UvKyeyO9TTpxKJ9aVKk9iovx+LaKPpQ2yW9qi1dZvZtXsBqRFFfVej9YZPG2hSY9LzNl6p8yX6
NH23aCnx1kTy/Rnzu3hthL5WZBqwXc1T4w/LyZlCm9UvbXgK7dCBuNczEV90jPqaZiPqSxxzzKTD
6dpqzSzYW8JbfuS/eqNLdcpoovG3yowPLptqfYoC1rtmtl27idXl54PMumZll3HMCySWQ7you4/p
+V1PSrLafMxCaJtMfxfVpr61SXts+V2LRnmBpASHToS3sWgX33vsLC+Q+rUW6jLC15UQui1r3syM
QKDN0SEzMwKBQGVGIBCozAgEKjMCgdjt6NLSCrQPhi228tWkMIuEqhbdW/PAZ6a6x+I1+My2JOE6
RXWZlJHrax/QfGe2iniuFcdfPrNeCLd8ZnV9tzOfuSVvJgCTvdk6EFf9SkMkJa3RZg98Zmo4Ig7C
17+Z0sjUJZ5TsA9IrfRcJp5ra85XPrNRCHd8Zo10yGeuocy6oZQKbUmVTUDOKcwtgyn91S1JWDyq
uamBeiq0QVTXPc8R11dTIDNtbhbx3FYI560C4HDOaSaL3mztSpstTshmKCWKVaQeOJ1QmAXpWzEs
mr4Vxy0t3pntSnwX1a1dSFwGrKnyTk55LS+pt5baeJIlZmZ20+UNGfsScdZlbCjM7bIplnol8Tm0
0/yg/EpWdt3a40kI4+5baAifuVZ9e9hUTUljGma3mtnEZmFlvEKdLJNaPF5S4mVYIa7yaYhV4baw
fukUke7F0YbeyaQmTFofF7tkz6+Zbd5R55TCjPBjXml27ooMBGovUxu1KNqVFahFX1tt56TOlvrt
rcu0SSlQ/7SpRYXVt9ouJDGYG9l7DCFrI8tYRU4pzGZ81OY3br0LMNUE5eyFfh7vENgwfV0Xts6B
QEc8J6oXgvvIZ64dwp7PbFPfyGfm0NVAQwdNboQX0xj5zL6Y2XUPwajLiOYsDpDP3NCZGYFAdMjM
jEAgWglUZgSiQ4AuXREIv7CCMzMCgfB5ZjbhAO1GUrNbz8WmUV3wmT1Qp/SOmeuhXjvk7tqLSnV+
kyVxmuOf2b4wmvjy829bPrNnonkHmNlG/8z1bHdvManZredi06hu+MwuMrDKT0yiHuq1w+3M9qJS
VUoacZrin9m+MOofaqW24TN7Jpp30ppZ2oCjbkrd+OqM1NyCmnTrudg0qis+M9T9bgK9Y2ZSR1Sn
5MbaopI6qswViGVetIY0NWUiZqVtVu+jJotW2goVsPHPbGAruyU1i45tmqvRbj0Xm0Z1yWf2wcmk
yyRIvVlZOHSllkZ8Q3xOQS3zz3wPqbybmPpbO751uZVWTmPmvqZcCERsGovufgJa0+20ujZCSzaS
T6RqpfSN8c/soGNYhHDt6RX5zLVWgLVJzV55xL7fCPM+yzdt9KCk6VEt43kdki0MG+ImhPGsC3GQ
z1yrE9cmNbcJaJPugVDS0iQo8RqWKlOmwcr20rq1Ha8SD+3qeyN0pjKDG8YKbddq9a7HzS4JJXVH
8iIq0etym456yi1wZ7rc/I7YB45s22YqsxkPVDlXk9RsQ0rdFTa2Wz6zf6LWQ732SIXWTHiGnQHN
8c+syczQdQxsZxvZtSGQz+y3EqH5g6hzxEU+s0v4vZ0TSc0IV6vfFkTtWPi+N5v4cIcDsTdAiJuu
5CpuS1FKQL4TzGwEYq+jkFyEff3ZDpiZEYg9jXxPYhFg8UbSUmWeiAdpIPaKvCgRViXno3KA1J2g
u9gfYbEo7SlBiXKAJP0wwIeeFMNHaSA+wYUN93dgq4lFZriz/RdwpSAv40RALyon+0R3gJ5kbZgI
cO3Fhe7mW+7DNAkQ99IruT7VXRKOAjTB8jgp5SHWHZ9X94SqQs/fz0sjyi2HF68ORAP0zowcu+3w
ytDMEvd9drKn6aa2ysyOLvz4OJkcKMt3GPS7BA2H+X3RjfjceHXq4DqZHCmwM8cu5ivzh4SWKCQi
cxfeMbTFwlZ/+YVUxynzuXcMF7nv+dGF9r810DPDy/jwB7SiCrJ3z452TR3YSFwb35nev8lOJ66N
VadHCsHiiVcHVrY9ZCumzB/dEGD9hE+Zz0PqTcoZMsl/hXZSXReFqtVe5XtYrLR+6CLrpG26U7Nv
jVPlNK/Pw2vhls3MJfh1oKTMz7r8uJcMhScof98wEaQ9XFBuYKSBsKSYY9kobAGdhAKLzAv+WrYK
b+0WrqaXelJ3kS3+bsXZsc6bme8EwWiJVdtf1glBNwYe0p0XZC/B1CQUWVNengJ+IC7C5BQMQC78
GhRiXvLNcClvCXlMc/1ki0u5pA7yC9yZjBCE3/VQ3sn9HObFq0r4bYjwolXiZehqV/vn5PQSpAGW
0lz/n48Xmpt9MC4fhjdW+tbDXEvGuU8RemOzz4eKbAR8+KmB1JUYcIflrz439wfHZrgwAL/zain4
Hy4W4HS8GlgP5cn1BwOZX3jjn18/w6dXKSydEXpGfO50vNxxyhxf/+Uf9WfPwEdePA3xNpf1C4/+
HS9jeVkrqiD70YufOVOMV6HAvu6Y4ew17uh6/K5icemfJ854yHetIKQMxjyKoiSz3JkyF0TsQ+zo
c8v7dqS7SVL4ILvaXwyymXv21KWgHL2tbLW/fZ2TWP5sloe2WqTMxb7NjTL57uOyMq+c+mykyv06
t7n8wOke/rDy1a6HNpaqQlX+62YCbv63Zx5eLsSDB2PJmUtv9k7+zr0LD5d6uTLk4TMgKvNHT6/H
O06ZQ7Hnzl57rAwTZ4rtrsyZwpc4GQc2N3WiCrL/iGvxQjzPfS1V+abju8B7nxs4/d57Fwbr75F5
IWV2ZMhDkkQJIvYhgCc/B/uKqgT48KFY6tEn38Ou5v7q+5lyWyrzV7YMU3FTbQiVmR1evGEA5o8r
J1K3AW/7QxZSKRCMyb5LlRXxLKtWrgDDk4V0BrYWspPwLKySjxXimylukQSnlIdtKc726DQUK7dN
wvauEHU9wX+tPmZrEfNttCQc8+33KTId/pON4mb9GZ/i11umeSjnpHBiH4Lzvws3LItXlfDFSva3
uauQmoat9qzm5a2PChKLn8zh5q4H1I+mUquLo2x9kgZxUZPPCzXN/rJDQa5pmFNGnzRT13CRLYtD
SruMh7PZHKflkIQblQEa0UrMT/L3PhZ+i5pundrHtS+bGaE0wY75+YSd4Gzbw5FwbtjDE9PvQ74k
9LFBmBDyyE+w1bgI7p60nJfUhyZOdI2vypajJrzYH9sW4cf609x6mRt9ltKDxSb3e/XMTM+lFuA+
dqog3Cg8dAGi/Pz6aRgdhzKn0+xz46gc4z7ohfsDmf6lbogcOz/OwgFsJODt83ydfyz9vnw/vZ87
7IVo52lIJFA4DN27QlRCeH65+GXAp2BsHGKsjQbeBWHu5mcMxi/wdhdrzUzm7R56N1wYYOmyJP8M
3iXkMf5u4U6WJJeYFwsi9qE7Rq5RkJ5+iuG5qzRzgQUOB1ig9q31rm/vk+yO+EKTb2arlXlz+G6a
GGEKmrnpa8Ki8P2DK/BTGIajB9an+rugNz0EvUfyFTnGF9k4fm/w0toYhWTs5tUDR9ns/itZWNnP
W3XH+x/vWmPp8UN/pPOUOXlfYuXA1U4oydGRtal7luHNe6bWRl7mZ8z9U+/mjgqBLCQueXgb9MzI
u6f2Lwt5TE8dWAZ6z9SUkIc8O7O89vNn/umHrA/dC8UfxZSnyEr45NCluw/MwLfCN08dXG/fujx+
/YBgtY5tNP1prKftnPl9Dz3gKGA1lO2858wIT6j1oDhz06teorcQqdWdpYH+XAvMAk9V0l9wdisi
3IurZoROG9NLtn0veu64h9gtRX5keysMu02ZEQiE2ViDXiARCAQqMwKByoxVgECgMiMQCFRmBAKB
yoxAIEyh8c+se5266/vrelcm4jYenYs+wxkbD76ak6JTX2KXgpWnY0qM+wxUYaz8BppLpvEAbS0N
BYKvJ0W0Rpk9w8T5iLEvGx3a2HnwBYOLGWKbgo2nY7Pf8gBh5pzaUjKNZ0tLafxxb4xAeDOz+b2x
vJcAYZes6pDb805BdYGC+hco4fXpgfihTju4ylUGkbJ2kIKJ7xIzmdxvByQm0oGL8iAQzZ+ZlflH
5apZNd8A6C7IMxiRPI0RizlQmTdrKxTRHUtWvH0Kpn6IqOQo2jSSNopVuhrHJwQclQf1HNEiZabO
JiW11wpjZyVG29LMtXYdvZw4T0HvZkgWmVjqmrz2JTb3A0zcFxHrivDdvTEC4VSZCSjGcC39puBs
GHBy2X/U4cqVOLnsKt0O8TiP2NVmttqgdNb3a3sAo6b6Tdxop6MUajkjU0ey9FZch+VgYb+jSyRE
i5UZbJ9QUfOlJlEtKK3mZup0ItSY7eZqR1yrGhg9xYO3dL3GQiAarMyKC2bVGlHxncsfWXnCVT3s
0a0eVc6cTbOzcu3swM2uwRe03sOvWb5Ufops+QDJTjJrE0AW2A/3xgiEU9TFZ/bkV9e3bHxMwW1O
FHeDIJqhAj6Z2XYGK2nDgniCy70dqMeIjpmZEQhE+w33SLRAIDoEqMwIBCozAoFAZUYgEL5DdTfb
lH0sPzd2t0eDGMgL+geuauIF1GY4azax1Mk9RiD2ijLbPTv1qBJ2O5Qd8YjVu8U9cI8RiD1mZlMV
R1kkL+uozcpVMCc9a9OiIglaYUQL1GfnQwVqJALhYmbWTXHqiU1HbQbtHigj6VmXFtGwnvn/akaw
nb0NetvfEfdYExUHAsSeVWZTHTI/p+UuE8d0A1NWsQudq8E9NuF1IBB7UpnF6Y461i9qemj8Tf0y
oe1j1OB1IBB7R5mVd2c41DOtEUwt1c4F1djFFG36IkH3SSEQnWlmO31BBqEGnj+1nXn1r/NV86Dr
EJ/YTPW4VkbseWXWUndlnbBkMIOW9KwxbTWRVIxoPl3xDXsmT40NPGKT4cNCbCtWNALR6dh9rKl6
uMcIRFt3Un+w+7ZzuryphbqM2CvYhXuzSQNDIxCozAgEApUZgUCgMiMQCFRmBAKVGYFAoDIjEAhU
ZgQCgcqMQKAyIxAIVGYEAoHKjEAgUJkRCFRmBAKByoxAIFCZEQgEKjMCgUBlRiBQmREIxO5R5qjw
fq1MNEBPlrij85EAjfFHlCEgHAo/DUkVImBzFYFANBbBuHI8UFkA/ud2Zfbvvp0us6NnKqnMFf6o
CCS+k+MPgf8Z1ye1viGfMrmKQOwdFFvS/9Uz88WqeFDeGb4I88JR7ufCET/hQklw4chNvNVQpAT5
RID25NmJaIR37TjB5vQIvkMPgWjxzJyaOy3PqJ9bHtjRHHGT7UdPx6vcN/sUYSB2LVN+5Npg6srD
XUUYpAk2d8NTicKhq8EqzswInJlbOjMX0opeT0OPcPSkfAT5UYgqoa9OwjYU4KXLvFeMN8P8ye25
31uBHDYmAtF8dOncHQs/MzedHV3hj87fvnTDqnAJIB1bCXNBqOBiRnZFIzic4f4krwz3XJIc0CAQ
exRt5NGidNPlcUGXJ050ja+KZwnZ2eTnX+GWdn4CMnAEqoSoBF+HuYvYlAhEq9fMwsKYFuO9V6J5
bngpxp8tX/ukconDXRd/8Pwqt2b+/BeW+8vV1ad6Z/sr/MVEIRQMbP72O5e5q7hmRuCauR1m5mTu
EhUeFRdzMap9aPyzzB1Z/iC8tu/bMHNg/dJwUrjyKPwaJNMnytiUCETr18wIBKKz1swIBGL3AZUZ
gUBlRiAQqMwIBAKVGYFAoDIjEKjMCAQClRmBQDQJIdUxv9PL9mk3JeJ/zSnTH1w4EPgXXKrNe4pO
5TKIRxSc0j4MUWs9/ReuUoA6iSVy6oqojmUl2sNaUaXwZgUylFYWh/i0/0HJQexjqhPEUA/6jkhN
GlTH5dG2teuWbykEGkSfv8osVEDt4hNnfY0KrST2imZpM5X7hnhEHXdIQ1SxW9l1UccVYhdfyY+4
jiofEkfhqV25qfYE/98fXZZrVsxG1SjEWA/EtIDaBiXUJAPTr705MxuHOfVffjTk24ESJRRVZidi
qfPNrFHiR1TisItST6WjRDcaOE+JEmo5UTsKb1tlpKGNwolKbOvBfaXuFpWl1ktd6r1kIetxVPef
Hw1VNrZySjP0WhnfZDeOkbY6AMRgnXsddxynRIxDim1U4qRAZhf9bzXqZOygxGkj7C4QazPbh4oO
6ccNYpyhSJ1CtsjIUa2m+AK50TVFYBei+2LNSVZ2vSl5E0Ifla9Dwr99wqcXTZjmYNt4Lic4ipQh
0zUzdVR9tKb90KrRT1yeCW9C8bBychaN+Ch53TIS7wVSXySyMay/4el3K9U8bQhG5DfcIBya2bX7
GakRRX03qX1sGlcTM22a9PVn40pGi8CWpfXNxNWsztzVhkEs0jZGoD/o8yuhgK0dQ40/LCdn2h71
Sz0YC3pd5t6IRFzk6LWv15OSKCN1E9g8d+Wi//Oe0ch2XJUGmWmH6XKDZmZpzSzYMUReOCkLT5XR
pTqlNn0kE1e8902aXduiWNwDDgpq0Z2MA1S086ibm1rE4+NMJT/XKSmV6kUIQ0PJiQnH3ltOqVkb
cam+AvR3UW0aVFuBrlu+Q9CoN41QgkMnwtv6wsmGnd1XqgaiUds5XT4HRexdbW5qNJyZEQjE3p2Z
EQgEKjMCgUBlRiBQmREIxG6HNZ/ZhLtstro3ozDrnyo2FdbUWedJOKVQWDLGXIoKCgeRuJRRLGVN
LrqtqPqLVKo53/nMBqqx4IHQrsnM43YEn5mnWPQ1RJlr7dms3b10jNOW7ACzoc4673n6tOwC1r35
Wx2RukyJqhtI9WqDukQ1XiRyg/rMZzZSjUmNJrOIi3zmGsqsGwqp0JZU2QTknMLcMhBLG8J5z6M+
B6xbfmdZ09ovRXFHffRdAwxM8do7RYirCiH1V2VTbEW7RS712BdslVl57YXSS9RDoxMKsyBLq4dF
ShqnTv52FkmfqHs+sxNdtk/Vjlfd7CakxFU97AoQezPbv5KGjG3o8MUTNhTmFm+K1XFs6hem6eWg
pIV2oaq08ub2BvCZKTgxJDT3YiReve2Wa/OXm+2pPVFma2bqzGCgjhaDrTdyvPGZm1IOWtP6bPrd
BnkJ6/f44iQ9YhrD/VKYtPmaua+ByqxqVGfWXZvQHq3mgN0zLHsgTjuxsj2b//6veKjPrGTc/G/1
nJk6W823ty7vplWVI+J0G9yx8cHIdttKtO5W33NcjJDp2kkaj3VV5JTCrHCKW9ERHVBnHXYPZ1Hr
XlkbqskDn9mHmwAGJngj+MxSJupnIVb1IL/9qTZBHfnMHHxkTSGFGeGrIYV8Zl/M7PpsRaQwI5pm
0yOfuaEzMwKB6JCZGYFAtBKozAgEKjMCgUBlRiAQviNkWLVTPe/I6cMDK2ZzkwkXHkjCbl07e6XN
+uFK2iFr2z4DvfNmf/0zW3qhpkAcNFkdfGavRPMOUGaLHZp1eXnReBxupjZ7IAm7de3slTbriytp
Z6xt+wz0zpv99c9s44WaOGiyOvjMXonmjQFHkeprnjLrxjlKJHfMEqVZN0jWZjY3vy6Jz1FJQ7LS
xXfNs7B3eGwZnlhoeiMf2nrwQu28UohZls3XY1vfSAGo9XSc+KnMhNNc1TCv2NhqL83KoOeA2Sxt
rGvNS0eo99ZpfzuN+jWoNMY/sysv1P6MK61jkdpV20rDJQvZyeTQUTOx0YMWWDo6BXSzQ5cahvgG
7yk0up0k9epwrajuMhA9W/vHZ1YJ4aRPUItaspz3kM9sY2a7MSOouYrT1lCBiPZOnpuVE3HiPLQZ
sjcsqk0oDdGBSHep/H9fArGepCnR5K+PqDg0pA2vTv/R1xpltmI0q84TB8Fbbn823Crwe2KuJyol
folKja7bfV5O01ovjaNmdwAocbDyRyaA/jkzMfBObeZsW2YztU+mGfcgXJOEaat1mdafNXUU3jZU
I/0zOxTC1Nm0vk869s+MfGa9maOuJeV8TWazllLaxGHTA0nYrWvner0q6+LX45/ZLWvbRQaN4DOD
rRdqez6zgQtdm89cx92SjkBDWFPIbEb4YNkgn9mTme3j7Ii6jPB/YbOHbehWzcwIBNocHTIzIxAI
VGYEAlEnQlgFCETzsSJ++7mVBGdmBKIDZ+baVBNK7M6b8aH1ManaG6+Gpirk7gvjTrMXww2BxoR5
20g+s9v8LJqCeheVmnDiGuOfWc+d1uVhQsMzxEU+sxMzm0Cj78OpqVc69qzYe/zYVaVzRO74OYae
edtgPrPb/EyjOmNt18hAl4S/fGatdHrutHbHlwkR2RB3t/KZW7RmpioX2GZDukJ3lsdvs5o1nwxs
nEz6UfPEhUFhCEY9Z+Wui+uYvqSOqM5kIa6K47sCENs6pqrthtRlXFOJW8Zndjj8qte31Mc+Fao1
uZkM6Vq6s6C2ziYDLeuZmumcj9Rnqtlk2njl9GPccR/VD9a2dRJ+z2xm3Gmno0grHGc3rLVXGiCr
3j+z4qCZyCYWsZhbNXtp1dctY4KyTLI94XEI9E6o175iy/1NhHqF9iK7p82R+jCim+0G+Gf23KDo
n9nVmpkaa86hZ2aoEVPMRkeS9Zd2SmzvxLlZ47lgzvoktPua8KHmLJNoDJ/ZtdTE+OLIDvHP3IQ1
s0afVcay6XVbu0IfUzciGF4E6vsqxeM9ENJ4TfKrlF4mZmMSyiqrQf6Zfeea4/5/y00j8htyDW9s
MZubqWxeS/aZdUwV/70hbsIp0Q4mjewg/hnZ9dcE8a7LxFKXG6ZqLtrG+etKd5V+9zVamaU1s8q6
VDikyhittT5VvzSrGfOYes6p2Qk/lrvebOzm8Jnd5me7xrV/qOpEVAO9uhH+mZ0Nw+b+mW3WzMhn
5mDHmqpfIRy8Z8rxCURHA/0z+4dAU3W59v0k1OU9p81NjdbRCNR/96eumMTlb0SHg5D6OiDZ9T1l
Ph4rNU2ZEQhEo5BPHJibX6/6qs7BONYrAuEzirXUqv/cDza5cH29Ww2ZmSfiQRqIvSIvSoRVyfmo
HCB1J+gu9kdYLEp7SlCiHCBJPwzwoSfF8FEaiE9wYcP9ndhiyUM0kpJK3t7oCwbCBaAmot7Jfk90
B+hJ1oaJANdeDKVuvuU+TJMAca/27Pn7+dQFRFl2AydZP5sQuhGVZOBylcWLykIW7qRUCFuKsVgs
mb4QPVSA9q9y2yqJTp0VjrLTkfONmJmfnp/4m/6Z53akwQX4S59el0PM/VQ+FC7m/3ek9Ndz4/1X
BrczdCQUj8Mvwreq8x/4ktAOO6G1ux56rsLCVn7xjTMdp8vnHkyUjl2piCVv74Xp1FCiEK/E4/H9
dLisXrf9+QRryS/MDpLz+0rJa8ORmS9xapecHYvMPF9+PfDOmYHChsfMn/lhKvNyms914P3fYNlV
Xvvxl69+scJ3IyLJwJCh+/maHKgsgFSh3d+/cWP5OS5s90Js31VS6Z8+//JPM5V4Edq5zm1n5vxn
n8gKR+kCwMZfpDeDvitztfDiVjG+A5RJwj5FGKwEv/cgL1hiJz+wHSiww4FKLhHqLwhV+bm5gcJO
AeZOR6qh1RRnL8xudFX/MipYDn3Xhz/+dLzCKT6ZeGqr45T5i+sQnKlAcDXd9mWrxjY3q5xG5D8Z
79tUXfjDxAbXkhv0AdaG1c3875+Oc4P5zib9/dPjK/nEbDUQ9lq6nermtdPClDB7eZ1ll4O/KRRj
VWlOEGUAEPsQzEonuMjxzbXTUS5sDnr5WOvPbbJOBbtWmfOf++T1AqfF7CN8X0/2zvsy16nM7BBc
iRTU1yqJxdt5qsTD1xJjM9Ud7nDlRTK7eEQM8F64DkchzzoLlGGdxpaga+Bo/pYpafa+KKU0CZ2n
yzCfuZ/G8lBhJY+W2lvUUjV6jLUOwGj2/+bUF/5ogft7G6RSrA13uK/beOXnjt6AUwNd+Vumfch/
DPbx3yPr3N/9UChAVCcDg9iHYGReF/koHxcK32Gx3pGOBu7P795e853BaVZEri2UT+7KvoLPM3Ox
b3OjTL77ODfmsU8RVk59NlLlfp3bXH7gdA9/WPlq10MbS1VhXPzXzQTc/G/PPLxciAcPxpIzl97s
nfydexceLvGr+jx8RjLJP3p6vfNutBU3PzIx81g5FEs9+uR73mxrUfOFgY89celNyD9WPf24+sLE
Ga4lf8S1eCGe576WqnzT8V3gvc8NnH7vvQuDXkfiJz8H+4q8uga57DaPzJbTrz4uzcyCDFxfFPoQ
lB9UT7upKfgkt8As9K0+ygzSHxX2Rc8+Vt61M/OXtzZNzibSRX9n5vDiDQMwf1w5kbqNHznYKl0Y
uXnb+VJlRTzLWT4AXxmeLKQzsLWQnYRnYZV8rBDfTPHLrFMgD6ApSHfiHbDfvAzbUKxkf5uVvM0x
+ZucjG/5Wfw2qxAZoY2WhGO+/T5FpsN/slHc9Hq753fhhmX1jcM3fnx46XZjOLEPaVFYgdEP8T0v
Gzu81MsOLk+yWt+1oItPCzWt/vQXln02syG1ujgKJS51wWrM54VWZX/ZYRd/OA1zikWQZuoaLpIt
aYc3F3o8nM3meFMuCTfKM0MnqnJG7vvicfvLW4CI2ZV9XPuymRFKE4I93MWdmGEHhyPh3HDWW74T
J7rGV9Un5uB43nLdpavJUk/1ywKPfxaY6bCtqfVdidQDqRHeuk6LVnZ6pKcrDD4rc5ieSy3AfexU
QXgacegCW6Nw8+unYXScrWiYTrPPjaNyjPugF+4PZPqXuiFy7Pw4CwewkYC3z/M1/rH0+/L99H7u
sFe1ROoYxGD0LXAAIjRzgR23NQ7C+I+5JijDotnlT8HYOCtCFAbeBWHuUWIMxi/wdhdrzUzm7d4y
v2PkGvcYSXmWNMQZenq6Hrss9yHpBDdn/VL6Pws/hrg1833s+thb2Kp7NyNbiO1TRqTB/kLYp4RV
yrw5fDdNjDAFzdz0NeGO2PsHV+CnMAxHD6xP9XdBb3oIeo/kK3KML7Jx/N7gpbUxCsnYzasHjrJx
51eysLI/wV093v941xpLjx/6I52nzBsHNi7vX4bk0KW7D8y0t6jrB6dOjFwDpsqm/eboyNrUPcvw
5j1TayMv84q0f+rd3FEhkIXEpRWP68cfxbRPhZP3XF4eesUY8J9+yPrQvTor++xFMfL6SPHE8CPw
wMG1y/es7PKuE79+g2iBpEcX/DNbPfmayu976AFHAauhbAoQCP10bLP/OnPTq/VGbYOC1RSu1M8G
13Tsmp964c1xXH/B2Y3OcG8eey7C2OczOcv+Fz133C5memm3UyAHVsG2iM1WZgQCUacy+w9kTSEQ
HQJUZgQClRmBQKAyIxAIVGYEAoHKjEB0NDT+mXVeXVzfX9e7MpFep60NZDhj5hhY4xpN42xWcLJg
9YZeyf2fPozgWINYZGvpN9BcMqr3TGheHv/cGyMQLpXZM0xetUnNPLhSoyLqHQPrxhSq9hRo4vBG
7U3Hyr06JVbZCm44bINoJCNaR1kW5fHPvTECUb+ZzW+H5b0ECBtjVYfcnncKqgsU1L9ACa9PD8QP
deyYRNFBImVtnkINx2KmMrnfDkj09oKUOiosom1nZmX+0bpiVrljNvholr0rU6OmaH00qz3PEacT
vdohoTEFYlwsqE6Kjt+p4pPSbiywkoxqHJ8QcFQe1HNEi5SZOjOg1W4pjJ2VGG1LM+/O9flIc5yC
bnZWfGdZ6aeyyia29wMMG/yJdUX46N4YgXCnzNKcptJqam8D1x4GnFz2H3W47yVORxLHs23j3Bsj
EE7NbHDQxYkL5aGWt6wc93MTjajLsHWQrUvJ7GJRgi6REC1WZrB9QkXNl5pEtaC0mpupy7kTDM6e
nQ0gJr69DZGs1J64G1PclgeBaKYyE/nJrsrFrdbfsqUnXDO/4Uoc05lK8cCr9VMsuWV37GbX2sOv
Wb5KupYPkOwks3d1KT3PIrhmRjQLdfGZKfFy2a9sfEzBbU4Ud4MgmqECPpnZdmtD0oYF8QSXeztQ
jxEdMzMjEIj2G+6RaIFAdAhQmREIVGYEAoHKjEAgfIfqbrYp+1h+buzqcalhEyM1PHBVEy/AFcPZ
HffYkAI+VkJ0vjLbdXKPvd9uh7ILHrF8zU0cXQrCQIDajNgbZjZVcZRF8rKO2qxcBXPSszYtKpKg
FUa0QH22HSqIfsa21D/qblhBIDp+ZtZNceqXauiozTpj1Uh61qVFNKxn/r+aEWxmb1PjVWKqjdTd
tmh5byoqNWIPKDPYT4baTddESyIkrlRKO1sSc7ucmlAJlW1oqJQIhI0yi1Ok8zmPWpu8tLY9XIMR
ReRVstllQpGwhEBYKrPy7gzqlOSvMast52DPVGPzvHF2RiDA8jkzdXhbiWhecWs+/ZpMztRsYiY8
7CK7WAwgEDgzg466KyubJYMZtKRnDXVYE0nFiObTFd+pZfLU2IpHDHVwjw0p4FIb0ZnYfawpX/QQ
lRnR9p3ULzO7jeHHa7VQlxF7Z83c1trcFkkgEKjMCAQClRmBQKAyIxCozAgEApUZgUCgMiMQCFRm
BAKVGYFAoDIjEAhUZgQCgcqMQCBQmREIVGYEAoHKjEAgUJkRCAQqMwKByoxAIFCZEQgEKjMC0UJQ
n8K0JitUZgQCZ2YEAoHKjEAgfEcXvnUWgQvi3QyCyoxAmOg7aVoYv7JCMxuBwDUzAoFAZUYgEI0E
rpkRiA5BCKsAgVCh9k0nWtPzYO0QToKA2ztgqMwIhFbJHCiYvZLVDuEkCOB2TgSisSBtkwgqMwLh
l13bZsKgMiMQLVF5/8cNXDMjEOL6lNRc6TbIPvZJ21GZEQhlFUttdYg0d2KmLrNCZUYg1Nrq4B5z
k3SZ4KMpBKLB9ngta5s4eRLdAJMdd4AhEB0CvJuNQKAyIxAIVGYEAoHKjEC0AfLtmB/eAEPsIfDM
BeIiOIFC/8JBGtZfCZc04YgqgofcRJhE0edHzQLhoynEXgJxGzyz/OKtvf/xuyu6C4vmCRHqLTfL
J8v6/AhFMxuBYEhFabAPQiWYCEMpRqMlYVrkdlwlg0ACNJKSgm5035UK/6AMcrhqmKb4x8S0GoKJ
aCA6ISRJA+GCeW6FCB3qg2MTUApBKUpjqtw+HIJ+lptegbnzpZN8yPOhQLCfz0/Mi8nRj2tmBELE
WoJ8Yw2iaXjXNvRFyYt9yqUvZWHlm6RnTfp96zT7k90AOVzv9cOX2RzK9I8swon4TvwEH+7I2E7v
Xea5Jc+Rv16HN+6Cb8eg/0USU+niE4swlSTn1vRR2Pn+r5CzLJP/mdxJvo3P78T6TvcdAP2x6mlU
ZgQCKOUmxVIe7lqCyDHYLsLWFCSLSoBbUxB+iLwpL1Ffk+ZoKdzVlHQzajIFW5MwuSVo7FbqzVct
cvsVuCsHkRI8lIXCrTCpmsBZEsNb5OayPiI7XwzDXSzkt/JAzwoChIEyAYqTqaMWhcMbYIi9pMtC
d88fqpSyJJ/ZOfYqfyqwI736g/sq9ZSO/jwnBg9mOW0uhY3hpJeFCIel3vnMy8e1S17xR4kcf4nl
9huvhsomueX/+xOQysnB5T/cMJDegVJ6u7Io5Ccsq1lsKSrOzAjEYCBW4FbO1X/lNBvyS4KKi1fD
W7mfyPeXoqPcqvewOpwKGXYyI0QqVntOmOeWCLzG5ZZMRph65qVspNxSj+WSpq8HIoQwvU3sdItm
eYadIIIcaGYjECIqkct/wb4iy2GA/Yfhwn5OqfIHJWU+l+qqSkG/sUlgPrmshBOQFuzwyFtgPMof
3UFSwZx5buWfT3L6+N0rXwGIXYDxOJ/bISk3kvp7s4gHSnCOJf3v429+QMgvWgLChoPuUThoUaxg
HJsWsWdQFLp7/9qZ7y7H4fxn6RnY7Mq9sBqEv330z2MrcT7AxqvTdKgoBn+yb33phcoqSOG4AOwT
7apyRwWo7nznce7Ex59foocLUgaa3Pqe+cM4y219+yOPw+bChRhLZf/lR2LLYm5dS88PF+Xg8p/N
ntw/JjfhE1888+MVPr9Xv1At92/CRqgaF6PimhmBcLnEbmiMOuNS+00jouFOTCNR2wfg7oog3TwA
QuujdFLN83XKP0An5kFA+3oIw54cURCr4ghpG6VUyKhKRsYv/QtVa0iqT5G02fvl9iCCFZfhPeXG
3dtyqgLpHVtltus7fncqYnlHzuGgpIrKP/OjFkGIdqgiYHwZsUEKqrlkti1HkUB1W9LwJQ4d6siW
kpqlSAnqcmtBXOoyVLw0GNnxGNbsBpjwdEz4ouJmFSqdpmJvlH6JvVOKAlQXGsQzVE4cxFSoPlX5
UJMi1eYmKakSho9JDIOFfoo10V1NgZwNXNTloGOs25pvmEIg6kPIcuITvoioOprHamYGpPRfbUfr
r4sHAEqS2od12qd4hqmO6Hq+lCpVTYRalZCNV1Nd5mUhiv0thCKW2ujyTS9iWPX8ai2p2UIGJ2aE
R2WuMVcQs6vyodmqUHfGdI+4aVq1ZCE6rTFqQq1lpywLsZ2LiV+6ZS6pZrhTJCMUKE7XCE/KTOV+
Tmy1wJd+Ru1NWOopNz8kJP6XGQxKa5IwAS/3FRCozLrpw36BR/3VFTs7wJibSebUfLnsyHKlTpTf
t9vL6txsbAJCsYMiPJvZNacESvRGotXsSvU6RG0UzGxrq9EAtVAqY1xKHGmVizncn3mS4LoY0RRl
Fq1Jon2aqzMylUCCkUjVv6yugyaIPlVDBkQvCyVOzV3xtcTaeHoN0stiUhPEdpFBiU5AXdUpmVmr
rKGERPWQmuCaGeEcvu8AM+227Tb9OJXHN98FOP8iGo//D4q6NwvVQofjAAAAAElFTkSuQmCC
</FILE>
</FIGURE>
<FIGURE FILENAME="Forest plot.png" FILE_TYPE="PNG" ID="FIG-03" MODIFIED="2014-08-25 15:51:07 +0200" MODIFIED_BY="[Empty name]" NO="3" REF_ID="CMP-001.03" SETTINGS="SHOW_RAW_DATA_COLUMNS:YES;SHOW_EFFECT_SIZE_COLUMN:YES;SHOW_WEIGHT_COLUMN:YES;SHOW_MORE_DECIMALS:NO;" SHORT_VERSION_FIGURE="YES" TYPE="FOREST_PLOT">
<CAPTION>
<P>Forest plot of comparison: 1 FUNCTIONAL TREATMENT, outcome: 1.3 Composite mandibular lenght pg/OLp+ co/OLp [mm].</P>
</CAPTION>
<FILE>iVBORw0KGgoAAAANSUhEUgAAA8wAAAFgCAMAAABZtwDgAAADAFBMVEUAAADAAAAAwAAAAMDg4ADA
AMAAwMD/gADAwMD/gICA/4CAgP/g4OBAAAAAQAAAAECAgID///8AAAALCwsWFhYhISEsLCw3NzdC
QkJNTU1YWFhjY2Nubm55eXmEhISPj4+ampqlpaWwsLC7u7vGxsbR0dHc3Nzn5+cAAAAAADMAAGYA
AJkAAMwAAP8AMwAAMzMAM2YAM5kAM8wAM/8AZgAAZjMAZmYAZpkAZswAZv8AmQAAmTMAmWYAmZkA
mcwAmf8AzAAAzDMAzGYAzJkAzMwAzP8A/wAA/zMA/2YA/5kA/8wA//8zAAAzADMzAGYzAJkzAMwz
AP8zMwAzMzMzM2YzM5kzM8wzM/8zZgAzZjMzZmYzZpkzZswzZv8zmQAzmTMzmWYzmZkzmcwzmf8z
zAAzzDMzzGYzzJkzzMwzzP8z/wAz/zMz/2Yz/5kz/8wz//9mAABmADNmAGZmAJlmAMxmAP9mMwBm
MzNmM2ZmM5lmM8xmM/9mZgBmZjNmZmZmZplmZsxmZv9mmQBmmTNmmWZmmZlmmcxmmf9mzABmzDNm
zGZmzJlmzMxmzP9m/wBm/zNm/2Zm/5lm/8xm//+ZAACZADOZAGaZAJmZAMyZAP+ZMwCZMzOZM2aZ
M5mZM8yZM/+ZZgCZZjOZZmaZZpmZZsyZZv+ZmQCZmTOZmWaZmZmZmcyZmf+ZzACZzDOZzGaZzJmZ
zMyZzP+Z/wCZ/zOZ/2aZ/5mZ/8yZ///MAADMADPMAGbMAJnMAMzMAP/MMwDMMzPMM2bMM5nMM8zM
M//MZgDMZjPMZmbMZpnMZszMZv/MmQDMmTPMmWbMmZnMmczMmf/MzADMzDPMzGbMzJnMzMzMzP/M
/wDM/zPM/2bM/5nM/8zM////AAD/ADP/AGb/AJn/AMz/AP//MwD/MzP/M2b/M5n/M8z/M///ZgD/
ZjP/Zmb/Zpn/Zsz/Zv//mQD/mTP/mWb/mZn/mcz/mf//zAD/zDP/zGb/zJn/zMz/zP///wD//zP/
/2b//5n//8z///9BjlLGAAA+C0lEQVR42u19CXAc13nmj7kHg+vNQQLgCTCWS2WtlZJrFXNpRlQo
21GFXm+qvGWXN0pqvSq5tmorylbkysbrrJeONzG9lhPZUeRIqsiSdr2JFcWJRPkSK5YNHTYSM5Et
22VSBEjiJGYwD/cMMABmX9/X657unp4DwP+Rg+npfsf/jv+9/3W/r/8OAggEYjcghFWAQKAyIxAI
VGYEAoHK7AFUBO9KKWYK2GJJS7FQqLNiOpk+De0lpW0tVyBNHaQTWuFwn1iA3giN9x6mp3diX8pB
qVYpo71iKfv6WSnDTS/lrlZmQqSPFeUbbSVo7q5woW+qy3T2yt/slIreB1s1WqJ6Y5wIbXE1X525
+nr1mZ3YnTahv1YpQ1fTQimXfladWS40vZR7wcymNB6HYmeYpoqQi9NQNM2GVwrFVIh2FaESj/S2
WsLl899OF8k6QFcolBIETsfCfSFBSErviwOkwlTS9GwsRBO5ttPlMmzsY9/FlK6OmegkdlgZStMX
4J3sTBigI8s+6WKKhllQShNRUI/F8EVWB/eNKu3VRri1DOu3iqUU+81MgoYiT4hSh/uUUnbDGjsT
mmelnBdK2UVDnULJ7malZMdyKVn4YteJULyipBUQwsldrcdlSAp/9l377OBT+8n1v9zY/Poz079/
Il8GAg9P7k9fe6ije2b/p74Gra2G6trD58Tvuf3x64mOMnSlJqNbgpBlmLn22YeezKWvCaeT6/nw
xc9Gt9qsjns3tyGyAsnBJ1mNKnU8UYaHfvDTyLbcCg+ena6WIc7KVBXK9Zm5oec/d+ybZfju58+x
4/h14VgM//BE/9jdX92S26uNShlmpSwvQ1LuN19Mdkx//EJVaiullJNnT7FyJ5RSPjzBSvmXG2VY
nTinHovhH56opK7/1x/KaeHM7AFXMvAgjI2x+t74UOoIvCae7IIXr0CEnRs73mr5CpAWvyMw/iIM
sIPrBchrsv8uXB1j1wRth2NnquvtVr2JuWxeGA3/GMauCHU8Idfxca0UrIDz+igRGLuNtQlAT1o4
HhOPxfAlGBsgG0p7tRHic7l8XOs3G8+nfok1nKGtWClfM9wKEUopFOJKWju+LpeyQB5lX2JaAaFj
d28aoWx4VP4wZLZ7rw5QNmYKp6RbGfJha6shXKiK2hyaF2WRRVIlEw8y2+zrwnsLcOantM3q+C2X
B2beclkQ2FrHRG6FYseZV3Rl0lW+qSHktpDTaqNSlhMDM+WEXEogvVcHi5xSis2knAzNa6XUHZtK
GVjn2zOPprJQJWQbrsJ0SVkDCWcIZKDY8qVZFH4iDa2CLLdyZGenRVvsrvzwwPnFdqvbwpmNbIFb
xxpugh5LcxDrsVhYXXu1EQYyG5kBrd9chSlrKd8Khsckxw0l45TyZsNJXDO7WTOzP3/6tSd7pvq2
uta+8uAiJFOl0rnNpS93szPJ5afSrV4z9xX/bu7RGbKZWnryoYV1YXEsCN21Vjony/7lLyzEhNOx
j5U2N7q3262OC3N9m+xLruNuqY7lUkghip9ZXiuVtZOspN1T9/9QvC4e927Jl1JLT734+d4tOa12
KmVijgillPuNTSn3lXWlpEtPjX+ib0suJSuXVGKplF1TPdtVoeiBlXLPzMz3HFy+9IEV6L65KFTd
I2xlOnFw9fJADyzuH/9ky6e2xGZ28cAyXP/k1ZVD6u2Q7oz8KOT4wZXxPvH06kBq5QP/0HaVG2X/
RDnFOu6S6thgpHbkhgz2z/VDy5f771WPi/0vq1cOjt/Rv6q0VxuWUu433dnL25ZSbg4ZlkCsLAf6
V3Tlelgr//jl/ldYWitCWrhmRiAQe3JmRiBQmREIBCozAoFAZUYgEKjMCAQqMwKB2B3KPJoM01Di
ZQ9c39HOEA1rJJ5G8m1F0uxIDTqpqyuVThoK3Z0VzoYifZ6iGvnRunoyh6rN73V1RalfhQ/sX9S4
jagVKLJgRajQw5br8pEurngyRkfY9wiNahmFYlmuQLYVUEmKPKlRSchqqAfgbvkZ6UiM0lRFjuy2
tACRIkAxRrMBdLQYFXp0lsbUnEI0NuKtgMVEKJSaZdUqFvABygqYJEq3oeFO7wV0A90OsKdmRv9f
38Qz2yurhu1QZfvdUU9PV7vJ9eMTtUPWjTLAa089uwj2WZRtt7gmDYKlpt+yuvbPkW0Wfv5PJsR9
AG6jJtlPov7W1ZMhFBP1YDm2EICoSv2y8KWzk4Nl/6Ku2Ig6uP4Y6zPnoumF0KYS0RRSF1c8mV18
fgPgmaXsulKWJJmIbPNKaVsBPVPHotePffOZhYEoyy9KlqqV62vileyne5eevpbZVDZVuSstwPxf
bsBn5o/QADpatJysAHQsRTuUAlb/6X8/u+WpgF+YGYhff3IjSwcjrIA/CP3SRK60Kg1WX/nIy39x
nWx5LaDHmbkCvwaUbFKJRisOPBLXN8oGvBwVuR0K3/ZucVzegD+AInlFCc0aKRKrwGg80kOFJOIx
hYkrB6CUhGIzPmv5zPuhIgy8Mi+0EgvTGGFJXoiHiTac9cZoT284LLFpw129IZVrqmAG8myUFN/q
kdYRLHThWSrxULWnP2xX0Ska7gKxnkbjIUEKE1zwe13lp9QvyHxgrZRKeEr7okIqEVtRhfoXmdEy
/9aITZiHDCTYd0Ll27JWD/eKzVmKRUhIYQMo+DkIW5JLoJuwi7Blao/RWKRH319MbTEJxXF4UMhV
+JUvFICkpCurUExTUjZMUbXbFGD/xEhuYf+SzA/OKlzju6PeO9o/gjBMrbNvFSfhhom/XJFJzEr/
VmVUWo6KHD1pq3Yh+hqUEtKV9xS+xgq4YSgga8Nq74kIsabjW5kjcC1WEikcas/one36FLBmq7Cy
CcJUJ7q7J6vs4Pvimzruhf8eM2S73XWjB07NflN6AU5qFaqTqaMTuu1qGz03jvlU5ovrcJtQNYcn
hr49eRg6U1tdN5bZ7393obCkhdq6Bte2Jgs3C3mtFiY+lSmYtwT2w0JU2SFfAt2renTht67OL2xv
6tPVozp5tGuiS6ynd3Vu33TDEiyyCZWwMLNOdg8zURdfIFNzgkT/s+f1ZS/56ev3bfAtXSm18Gf7
ChObmfyynahC/W8Loh5JkKn8vZbh4qOseT/Kvn8m1ytD32y31NkyvfmVbTOpZ6C/8D1IF34vr536
Hus7xva448Y3t/X9xdQWGYFm8Dqr/KXQfRXIzuSK5XFFICt7oXabsp565lcWMtfgMKvxCQJLSVbW
x9V+6g239+dLUMr3366dKrFeo9ZfpYfl33uju6LWr1FGUX2FAm6zMW7lRHwezuQ6irdela7cxkZD
M1gbLnzqktiGpnR8K/NqDm6UE6NGQ0Lg+sbY94dEZVb5tlfEPnYvi3ElodOH62OsNdahR+qVb0ZZ
2AvjsKoFmPDPUY3nR87HQeWIVp777U6RR0pPQlUnAZOODsB5IS82Kt+Th7wpnZV9MFeWhU6LhFRF
Ni28mEpBn65BV2F8XCYgb0z/9qI+DQlu+L1u8tPXr4EPrAt/nMX/jrWUiuZp9a/yb3XIzlUehyl4
vDIHAyrfVqjhKWkCzcOcNc0E3M3C/bVuZvlX/aum9mB94Lq+v5jaIg7Df8++fiW73n2uG1IHOo/G
/4j2SFpgnZSE0r7p2KZsdj8+N7c1oPCDN55jZT2v9lOvPY0NNmlI6ApY7u8x8ZenYGxCX7+6fidg
EP7+mNBg2fRvzv4GHL+UIsePSgU8zymg0IbHdT1BS8cb9Huzi0fX8tC/rlFOFfJlCKYSWWHRoOPb
SjFINA/7N4yh9YxNjYmrXvHHUaXQtTI43bXChJF4ob1X+7svm+mkVtHBSlcuDq0U5GIWO8RiuY4K
MjNVDdZzbaDrsq5CpDBu+L3uRNXqV+ADexdVV/86/q22MJsenB4oJ2YOTg6WNL4tpx31qVbiUHjf
a+tR9UT6Sv9K1NgeSseZt0gplWugEt18p1AeqQWK73spUT4l/FaY3R4rCvSsdaFzDLx4i1l0tx2N
MJnyucLl29UTZDF8I23kLxt7tEWoSvfMwDu+vyUWUDhX3FdKTB7aFFXIbwG9PZpKL80dle3ODIgH
ZySub3z+I9JAZebbpjvmjsCmtOAW/7LlCtwMRXWyzgkRQtK6Srw/6586HL15Oit1IJECugwzl/wl
lF7MH4FZqTP7estDh1BO6R7+CkxzpHDD73Unqlq/Zj6wS2j1z+XfRmGa2V0x+EXxPqBCrc1CZdSp
IWLzB87HdIvR4pFZc3vcLHUcG342pNe31ws/VCxSgKHXo8K6EgQr8Cf13L66WeEaT7/NfyLpgcKh
woDOyqZdc4dM9ccWCqPG+jXWUZmUX5P7lnCj51gsWhjIS9P+W5vxaCpKL6Rn2TotwzSzA0aEdv1n
GH6afT0PX5EMtCQMDcE1zd6kJB1h/eCMFJoNicOsNZbgYp9mkh0dgk5W5uzT4u87h/3f8V6A/yx8
dcLwCL0PjsNPhvwNCjSdviHaflBMs0S9YxOyQ6xkUj1xpbg4L974+DwM5Wiclf6mo75EVepXEHUV
fuAjBbn+hTUqT4oXhPvArH+dZ0dyvYqRcqcM3dZ8o5UNAQn9k5mlfRMVY3sswdBha39RH+fEae4C
yzQaGjkGhwTDPiGsK8X7LPCeIqFxv31kGYay9dS4hPMwKRi6+gKWZoxpJmH4Tq1+LQWMhWbIfCfE
aPaiOA2upiCbfbtw5duwXLzgv4BulXlt4L00NXgvPAK/Cj3Z//ANdmpx/5LA9WVzQlbUQSPfFl4d
XKSLgytwb/bOb0i9b3nfd+Gl/R8Jq8udg6vLh5agO0v/UAow/oEFv6LG4GkpSZEXem/2jk1fyfQN
XgmlDgg3G2i2MuRnaKGHlpcPrkj1lDnFk6Imv9cdlPrl8IFdQq7/nkw/j38LJzOwPwr5WyHzNh3f
duEDK1HBNpMfI1leMHslC5kxk3p3Gdtjcf9K2NpfZJuP5bD/0q8evQu+E71j7BBbW490FIR1pThP
/91Wx9hB3zxmmR/cxSmrB9yWEW5UgVYHkJz/iLH+FvqXIlr9WrAYPrB0lEJP/+X3HmRr61IoD6nL
4htiTh7b7njvgZGGKLMbPnOxu3Mu4b7Xn/jx1e6V/nX+eqRhJoZT4rXyrSPqbhQ1vEnXE/01XxtY
6ql4T3vkzs3mVFQA8Carr1oJtoBulDkEHT0ensanl7fmB7oKvITmG6nMGbvU7a+ocmVtps5woRHv
lKsjvzpK6Rpk9UY20pOvFezuH/iwFRLUiy1Es4WGl9ZB1hdP+ojU6aVW7Ns7NO+95+GbRhAIBAKB
aCfgzIxABL/ma4laIQUSgdglQGVGIHalMselm9a5eIiezhrPibzVRK3b7hwSph2XFoFANEyZc3Fp
kyMsb652/c2C8Zzg6Xhrptt7DuVZrGUEosnKfElh7ZS3kvsk30baOXFmhYrsUVfyOyvNtiQUy+ko
zWHB7azml1bkw2Z5XFoEAtEoZR7U3hsQGeuW3vwwuGoILqh28obIKZ5SXjSz0XNDF+gPu2d7tevf
vyHyYVV+KQKBaIYyl7S9qHNHliWSTknPjjkqvl5C72tWgJGjfHwMpgx+aUV9V/ilCASiUeiwcmAl
xe1QdhzqPMlmEotRva9Z5bKFsaz3SytxaX3zSxGInYd2e85sec0GIdtr8jwt+52V3iCocJQlDqzI
Yz1ucjtbH78UgUD4mpnZJ7L93feNH1rRXoagm7TF766JoZ/JvBoKB6PjB1cj+beUJoW5V/wlX5dn
8WqaXd24hjMzAmfmps/ML0XvYLrsEEvvdxbC4wML0HXzwjfFX3+2vH/BcF3gw9bJL0UgEF5nZj9j
EM62CESbr5ldIoMth0C0BepW5m2cmBGI3aHMCAQClRmBQKAyIxAIVGYEApUZgUCgMiMQiIZD72tJ
fA+I45MmSuT/hlPcH0I4UH15keY9RadqGZQj13lTXfEpMZ1wCO+3cGryWs27TUonGSVQW1TnUEqu
1Fx8EsT+BzUFfYcA0G8RNtUD1XdES4OKXxY3eUDsvvakMksVULv4xF0DUqknyL2iWdpM1f6nHFHv
UeVI1Lkve87ANj+i5uhdVAouRHUORU3fWvFpAO1GTUIT7Ryxqwfi0KDSF6Gc+uB+tQUE1zS9TVVm
yzCn/yuOhsL7RAjVjafUfsgn/Nm7wSDWfk/9RnUX3n0GTvl5qyNiLh6ppfzUvpS+C+By3KH2c7Xz
iOq+VVqvstTxp7icpY0uQ8S+Pk3/xdFQZ2NrpzhNYDW+SavGSBJUD2xoR1KqkTameDqbldhe1HLX
HzWg/mvo8o60j4lzCRebMeJEzMMJ0WdK3PYXUmO11NwxUhbbe5ewdnXqcjlY73Ky/qiuGC/mOx7O
jSq+baIVTBr+1ECMa+t26Gs7YM1Ma1oRllNt9BJdAnxrwWNUtTc3cRgiARTb9zxuuvul9YcGqgl/
vCWOFnizWyUQ9DZdmfWVVrt+SY0oYNSMHQUqiU0aqX36+NptCNe3s0mjCq0/ashymhLbbkWJi6KS
tjEC2wwhx+U8tf6wnZxpe9QvDSKq8M4jF7epgzay5Wz9Gdn1WzRq7h7kaEIbuioq6rLdmlmyY6S3
/Kh/zUaX7pTeIJWfMVD53jdpdm3LYknmmLcuqUU1nrDvc/XdqJHj+6kZS1R3hXUTyrRYDepdTw4N
Ylfvys0wpajyaV4yciBjCLLXnjM3ygskdWVAIfY0avQJSuqI3NYla66ZHcgEibqMaMKaCNHomRmB
QJtjl8zMCAQClRmBQKAyIxCozAgEYqdDfwPMSL/hcJd5q3sehdn/89MAYOUzt4gk7CM/73Vm4grX
DMjfYmWqKI1WHASJ0L5WKRB+KaiFBKnKRXYCn3lR/Nvb7Gwte7NNIJ76lYlx2pIdYBY+c4tIwj7y
8/68hXLScgpIHeWgukanQfGZnWqV8EthLAw19cYdyWduvjKbhlIqtSXVNgG5pzC3DMS/MD5JwqR+
UeWUPO+E1iK4E5WfgZv90MGMs/z64paCWK9SexIfAbcng7cDbRevtFazN0GZ1QGNaKYZNYyJtSnM
ktTtMSw2niQc1AhEGiOn2wx0FWVmgAQ8ztY8rzOiCddgbxcQBzO76bJGrFMycSewA0+txZtiqf8N
4b5IwnVQfgPUlbr2UFObPdON4TM7JUkdeJfEiYhHScB1ssPNbFJr5eaSwtxWi5XGk4Rbd7MvUCEo
dxRvBJ+Z6F+15tpq9qGYZM+vmR3eUeeWwtwm2quu7VtIEm6r/JzloNZ73rTBrwEgvmqEkvatShG9
7bSdk7pb8e8IXW44SZi2gy7T+qusWSxm6rdGqEdd3nNcjIjdUolXRW4pzBaCajN1WX3I7Zlu3ECS
sLv86lDGem5T2BPPg+Azu2aJO/cfrYy8dkU+s4AAWVNIYUYEapkgnzkQM9v3EIy6jGjO4gD5zA2d
mREIxC6ZmREIRCsRwSpAIBqNRd1x4/gXODMjELsEqMwIxK40s9XnyHp6S003X9YfrWQ289351puW
zVWNX+svfYunTB/UazdRnR1AWypK7waUBugYD3jcaVKjyfh8aJd8Ztiz2zlNTFPq2m+cteVaxmy2
cedbZ1pcaLRfnxlQy6EP6rWrqI4OoC0VpXcDGpAuWwTXuZh1bjIbPrQLPvMe2zJiVGaO61WhMak6
+ewEZjMJUAziSqmI/3GHNk4yZysqiAR9lZS4LRaHAunAH29P91OUu5qlDav0SI06NXKXdxizueEM
uPqKRSy93Y96u4zq6AjOvqKCaTjPDt5pnW+9cbNKaubEstiUcTPiMKgQlxOds3Pm5m/VoURv7de1
Q7fRfOaWDSS8ZZGl/RvDZ65BpuDwLl1tFKZcL/J7/rVBpjUzVyNdMptb6kuXuFn41kqiKXxmv6/z
8xqVuhuNlVZrnH9mShyrkgTY/qjMNevFLbN5Z09ZTcuJqrXomXrtLqo3B9AkgGV9DXvfQ+35nZj3
HELGAdmhUhwnZ2rfZjvZ/AwwlLPySFRiP9RrT1FdZkAb3jw2gtBAdXlv85mJ4YGf/kWX5nVn+zKb
XbnzdatjjeUz1zH60CAf4BsrSn+bIUD/zMranHNXypKxjX9mY9l59YF85iZMjmgDIbwPZchnrsPM
DgzIbEYEvJZBG7pVymyxo7CeEbbLeLe9yHW8tkMued/IjjWzEQhcPCgY/ZW1eYDBVGGHzswIBEI2
IY5PMF2G6cupYhOVeTQZpqHEy+rgIq1KRuJqgPRpMF3si7FYlHZVoEIFQA99AOCjT8jh4zSUHBXC
Rvt2WQslqFRfnRWgUsnbFnEmW6VTbAn5lwGnhZJ0hujdrA1TITmUHP4B2gOQrNd2k+tJPAoJfYWl
H5affrCKE/LqFHMtJVj/G1W6kqGuBfSGQ9ES5OIhejoLbV3lOoycHlNm5MmOBxqszjozOz77xkky
lttU7zAQ3Rf3sLgvvpqcHq6OH1ohY4MldubEpeLWzGGx5aCUik1ffEf/Ogtbfdfz6V2kytmVGVb+
zqmjHeMHV4XBd6x/vV2Xa0uzTNTU5FD1Kmug3K+fM65EZ47OaiVJTQ5vXz2wxk7L4cPlU6/kFjfq
FEGrJ7mvAFQXtM4l5iXmGp276UeJ/vUL7xgom+tarOThMA1vJCorhy+xTtrenmdkM7t4YFr8zszL
rdF5tZF6oJuZK/BrTIhNcdYVx72eSHSUivcNU2HaJQSlbGCkoagi0FA+DutAx6DEIkeFM6/lq/CW
TpBL0JW+i4i9nJwf2k3z8uUtsZvB+BgIxSsuw0q7inqpKvwtw9g45NivJ80WRlVqeVaSMivLlXGo
6MIXoq+x6bLuoU+pJ6WvQEW/u+EXhbyyohiE9acKnIa4pa4Z/n2GFrY2oLyV3ISOHdFNij3vE4qd
AZjPSN/5lX2kgbNzOKkeRlcXe1eiQksmhU8ZuhNTz0bKbAR86Mlc+loChMPNrz8z/fsnJoQwAL/1
SiX8by6V4GyyGlqJFMmNz4ayv/j6P/zgnJjeVmn+nNQzktNnk5u7aRk0e5aV/yp84Vw5ybThkem+
cLuKml7ZYKJ2lJioN5KQXt6ApP7yx14QSnL8klQSIdSdE4K9JoW/q1ye/4fRc3WKoNYTiH1lLQld
nQuSGEI3mhLy2qxKYb+0cHoiufKuH/XllVzv/9ZZKew/Q6xASqyiI1NnLoehbCxIm6HMhEv/0dQl
wVo1fNbol3pLTVDmcu/a6iZ59TFVmRfPfDFWFX5dWFu4/2yXeLj19Y4HV+erUlX+y1oKbvnx0w8t
lJLhQ4meictvdo/91j2zD1W6xQkLvgByi/3e2ZXkLlLmzXNyHUG5lITi/zoyca5tRQ0LYhZlcaVf
+vWsWJIfSSURQ81XxaYTw3/wmdzZD94zu7++NYRST8D6ylMnH4XkyDdvlDVlLqqXWf8fh0+fjySe
OT/5qDL4//CcHLZYyn358Q+8CVD48j9mN3eAMv/p+TXuqiNaboKZHZ07koOZk7pR/XaQbP08pNMg
jZ29l7cW5bOsWtnnuYGxUiYL67P5MfgKLJGPl5JraWGBBGdAtSjSgo2x23AGJNvpYmG53W8IZFV5
ncKIbTSvC/85cjX6x6vltWDqSegr47/G+sq7V2xkKy3C0Y8yQ/r2MeAt1Mfez3oY60xXYX0n9I+P
5g9l5ZJrn9yRuYVmrJkhvTR3lK1ZMiAtnKBYlGqa/WWHHbLNNK1ZCRmmrtEyWxZHtHYZjubzBfEG
Xg/cpK4eYBfiH6FYEerv/RBrd1E7hAacsL28T7jMrDSojLJjffhjsWhhIB9MPYHSV2auUN0OLk22
Stc7/27Rxai0U5BeIQek9bIwQgrfx4+Ulho48OtnZnohPQv3slMl6V7c4YsQF+fXz8PRYdgUdJp9
bjqqxrgXuuG+ULZvvhNiJ0aGWTiA1RS8fUas849nPlTso/cJh92Gexq7BFG4mBPKtQ5vtruoCRi+
CPabFj4HQ8MsTBxy72alolQLz1ozm317IPXEkpX7ikCZ0u5Fy3mxy33v/Pl/ZCdiodIx6ATDsyf2
4xAMv8GSiYZYR+vcIV2ksPbGPtWOnc8cfGkp2sjsdMq8NvBemhpkCpp96zfEE5Hf2L8IP4UBOH5w
ZbyvA7oz/dB9c3FLjfFVNo7fE768PEShJ3HL0sHjbDT65TwsHkgJV0/2PdaxzNITh/7Y7lPmicH3
jB9YEBYhbb+GoAfG3zP4ku3l44PL4x9egDc/PL4shVLCl0J5SF1eDKaeQOkrVtkOiLmWzl8W9yrc
m1o8eN2SzMqh8VODk/Cd6C3i060dgpM3jirWxGB6NdrYzOrazlnc9+D9rgJWI/k0IBBmRXZ4WJx9
6yt+o7ZBwXTCVfomM/PQ35NveK717c3uK7m7FRHtLmLPRVj7fLZg2//iF046xczM7xwKZO7Xn0w1
QwGQaIFANFiZmwUkWiAQuwSozAgEKjMCgUBlRiAQqMwIBAKVGYHY1bB4gdS/oNjr/XWzKxN5s48x
GY7T3BoulanBWw4lPLe7Bv+mBCzuAiWnD8QmW1sHg1Y3yCZvN1xpgndvjEB4U+a6wfHrSnmObThv
4nVwqWxSH8JJQe/t1+Bqm6fvnHQV/0YOQRTnwGImlLgoT4DujREI32a2+IYl0UuA9K4l3aGw552C
7gIF/S/QwpvTA/lDXbtT0nSQKFnzU6DE+kM/ffJk8rUdkOdLj6LCItp3Zta8L5scM8vzDZg9Nmuu
6hVPY8RugtM5OqulUMR0rFjx1hRq6LIoMqHadO00FthIZrCnhbRclQf1HNEiZabuDGi9wwqOU1yr
bUk4P3z0cuI/BVVkYqtrlDcyuJeKVxENcW+MQLhRZtVxI62t3xTcDQNuLrcFiFv72lOKjXFvjEC4
NbP1/h/d9f3amsC/ZeW6n3M0wtGwtdMgQyR+IJt0ayi0jf2OLpEQLVZmcHxCRflLTaLZ2bZzM3Wp
/kazna9HXiY8yotko5zE5iR1vcBHINpGmTXvyzoXt5rTW/GI2vhv5s2MWhzuTOXsn9eDm10bV7I2
+Wp+fm0fINm5l6aOut0o98YIhCM66nxAE9T6sjHpuH4IRryni0thRMNVICAz28lgJW1YkLrgcW8H
6jFi18zMCASi/YZ7JFogELsEqMwIBCozAoFAZUYgEIFDdzebyz5Wnxt726NBLOQF8wNXPfECajKc
9Wzj2txjaqZC4p5KxN5SZqdnp3XqgtMOZWcesXyk4yfX5h5baF4yBQyB2HNmNtVxlGXysonarF0F
PunZmBaVSdAaI1qiPtsOFbyN36iNCITbmdk0xelnNBO1GUzv4CA27wgxMaP1/Gc9I9jJ3lYNfMol
R7ina+DUjNiDymw7Q1rPGbnLxDXdgMsq5lONuRa6F+6x+63dCMSuU2bqVQko99D6m/pYjxPXJx2W
+zgrI/aoMmvvznCpBMSoObZqR1wMCTZUYxtJqGfdRiD2mJnt9gUZxLqUpY4zr/l1vnoetOvZ2t8U
jUDsOWU2kopVvbJlMIOR9GygDhsi6RjRYrryG/Y4T42p+nDYYuy74B4bC2DHSUYgdhl2HmvKp1ai
MiPavpPWiZ23ndPfa7VQlxG7HjtwbzZpWiQEApUZgUCgMiMQCFRmBAKVGYFAoDIjEAhUZgQCgcqM
QCBQmREIVGYEAoHKjEAgUJkRCAQqMwKByoxAIFCZEQgEKjMCgUBlRiAQqMwIBCozAoFoZ2WOS+/X
ysVD9HRWOBqJhWiiIhxRhpB0KP20JFWKgcNVBALRWOjfzplbmpXelZWorERWcpvsKLKd7rg0UAbJ
5VN1QTwE4Lp41Z2i+M4txF5G69/OeakqH5S3kvugQzja3C78HGY0Ha1ILhyFibcaiVWgmArRriI7
EY+Jrh1H2ZweQ0VGIFqszIOq1kJkrHtNPhyCnBakqh12d93ogcOT3cMTgvKmVkW3ce/q3L7pxhJW
KwLRWmUuZdTDuSPLPdLRE1ehSz5ZPApxLfT1MdiAErx4RfSK8WZUPLkx/duLUMBqRSBau2bWr3WL
Hdkt4XvkjvkjS9IlgExiMSoEoZKLGdUVjeRwRvjTc22g67LigAaBwDVzi2ZmI0SLevRUx7BiNROy
vSbOv9It7eIoZOFmqBKiE3wFpi9hUyIQ7aHMlEIkNDIMncLRnTBpesp0BkYk5T38HojBMgxlqWx7
Z5iWd8BPhrBSEYi2mZlfit4xfmhFOCoXEtT40Phn2Tvz4kF0ed93YeLgyuUBeXX9CPwq9GRObWKl
IhCtXzMjEIhduGZGIBA738xGIBCozAgEApUZgUCgMiMQCFRmBAKVGYFAoDIjEIjgEdEdizu9HJ92
UyL/N5zi/hDCgcS/EFJt5lN0JS8pf+XLS0xdVMe4UvhaoVzkpxy5riatUJ5E5edgqSj1BAlo/4Mh
aZGjo4grMXbAocl0JdPVkonLY4zoveXbCYvCn946lVmqgNrFJ+66KZV6gtwrmqfNVNd9NTG8xNTi
EFfhSZ2SqkfUyyggjyTeRKX2iVnSFP8Ho8u6NiBqT1N+8zLWNxnh1RKh9kXw3vK7b2a2DnP6v+II
KrxORGlf5RQB/iBI+LN3U0G8dTlqN3E6hfddOi0/NSXquVzEi6iOiRH/NedeXIstwsuK2FkvtrW0
E1WWOi59qY8+HXEcqfX/2YfobWztlGno5RvfTZuadW3tkVZNHKxDp/B+rTnirE5+DVlHUV0OF9Tl
IOFfTvcJqyUjO1dxPSnlot9SRsxjBbF2MuJbsNYaOdLQQ/zpmrKqc7fsaEFBTXNcfUJQYlZhqeYI
DejljFSnihw5zaeosRO6KRlFyhB3zUxd2QTUlc3Quj4OBHhGg6tBk3oYA9qiExGvlcNPhFrmQPMN
T9/yUeKhsnSZoo7WtWbm6TNx7j/8IYB6NKiCsuPqz7H9exBv8em7cmyTcL+K9z/mBtNFdtHE3Os3
YshxcU6tP2wnZ9oe9Su8xYgEMCC4NzdoO+gyradyvCRR570e6kYRfdh8aGTbrZllI5MqP0A1OnVG
l+6UGkWtVfFWmeGmTLPnZ3Wx7HnN7DUqqfNxJvW1oqeyLSof1SOEMQn9bQZ54Vz/CGtNmlsYY70r
XcnFstlYBL8tv9PRqDeNWOoeh06Ex6GMEp8R27pUDUSjtnN6fGSL2Lva3NRoODMjEIi9OzMjEAhU
ZgQCgcqMQKAyIxCInQ57PjOHu8xb3fMozOpzw1bATI6tzdK2jVqTQmHLGHMrq4lO5Id67chUdimq
+aK84SAYPrOlVjVesoXOYcNn5nChdwif2Tc3uV5lrrVns3b3MhBJSUu02UKO1VFnvUatta2bmqL5
6OaGQz/Ua0emsktRrReJ2qD167KVek1NvcvMIzeIacOFRj5zDWU2DYVUakuqjYLuKcwtA4EapoS3
qM7dlNbZzalfASxU6HpEpU3cFEAc8yeOMRy2o5Mg2rPO8Zh7PlR7nA1O0IjDUEq0t7Toh1Y3FGZJ
xjYZFhslBgkuvtdxwfoaDucUiLdyUGgMn1l+0YVJVM/M5jaabmtxfxebNapYlJma6MyOAjsUo8Wb
Yuvm9eoK0OSNRq30Uq9rNXUfdWB8ZuOsULsFKK9BHc1m/svN9tSeKN6ambozKqiLZdIOBdX35mYO
P75vGwZEIjSSjgPkM+v6l8Gc49+o4dc78ZFhq7thb8uUWdeotY0KJwpzW1nVlPiO2syXENZZc7Qh
dd8QPjM13dGytgDx3qC4+d/uOTN1t+LfEbpczzDQNAtX4hnTulNo7F2dQAvr0AKU3yrUY6vvOS5G
xNHIMVWRWwqzKwpqw+Y4Ezm2jqjN5jP7oV77XRbbXgyaz+zMZTatqDn9x1WDIp9ZQICsKaQwIwI1
opDPHIiZ7XsIRl1GNMeeRz5zQ2dmBAKxS2ZmBALRSqAyIxCozAgEop0QwSpAIFqERemrtwHKzHNA
4bybzxWzuTWEC82rr/enjdSlS7iAaLMcwq/nOLVY246iNtM/s5m5bcyD52yaQ7OuxWeum2i+C2Zm
/g5N7/Wh55KSVmkzjw/rfhxwEzUg2iyH8Os9Tg3WtqOozfXPbGZukxp+sS18ZqVPORShXqL5rjKz
lR04ijtmhdJsGrtrM5tbVpcO3n9rR6WehosAmZB1xaHEp6iNbyO3zqN5vcbCZ6Y136EhJ9h2emzp
VyGb8z5FN7KmBM2l2pCm2dh6L83aoOeC2axsrCMtqDjSPOVqh55CdkSqnKHStV9st8uadm1BYrNm
buDLCYwUOP0R8VJ30lzeMkvHYNiResaE2n29btosJS7zq0PNHEW1sIiVdWlgfGa34nKcTZt9O7tz
8RxIw+wSM7vG+drMZqIs5Vo+CPpmtbrlMwdFm20Cf9pBVC135ShoPrNbnSZ8mb0vawiumW0Zzbrz
xEXwnQ8SRNf00MOJf62oJYrjdTOLmHi+f+Ba3Bq8a981uiO1NuBXF4RMg3Mt7ijlz8fUJlzLdJy6
NZTrsLGD8mvsirAbkJHt6mLwraYNV868a46Y1FWfQj6z7ZpZZ+7pa8lgiDkzm3medps6p7pl0Tr1
q1oE3PpdI+uS8SSq1ziOojbePzM1v0md66aZz2e2iOXg4tl4CfnMDVkYIRsS4d3EQD5zXWZ2gNMi
6jIikLVMsNFwZkYgEHt0ZkYgEKjMCAQClRmBQGVGIBC7APb+mb2s6/VMaOq0+VfHdDaQ4lRGbv13
DnjUWb/+mWttnKqXz+zI4w00aov5zMaNMcTEZ+b5xebwmZX+uXP5zAG/jMBJmbVtIA2Dnnql35ai
MnLr1mYLddab/3I7T8IO4QPwz8zj8QYatcV8Zn09mol2hFfvXD4z0U84yGeuocyGYU6pH1tf9hrJ
mfA7B38ycHAyGUTNE7fWhFPUxvhztkrm+3m8MWrtTksaWQ4v4lI3ktjwmR30sx35zNR2UUsb1AiR
WpObgy97leRM3U4G1NElMQ34rSRyDnUYW7ShJCbXPF7nqDSQdxd5XFj5LqnL3adOTM0dwmcmtmZ2
o+Qz+2fWHDQT1cQiNnOrYaet/rptTH3vczpR54hIzJVKide+61IkGqyzNj92oTxgkrq2P3K9agfu
n9lNETl8ZovLM+Qze1gzU0ODWt8v5Wq64sbUVkkGAkegSxtivBNH/CfStAWXTFUhPrUjmMHeasI2
gM9M6g+EfGbPZrZxGKSW1665HYNtA1POi0ADX7R4TJPj09UFD7hZfbxx9jIlLVlnuJSEu0prnI3U
QDTY9XrI3ugjRj10mJupztqmxDmmGlglttKgNRgMOfghCVtkbHAHqp/9TRuiy025K8RdFDuPsC4H
Adhj4K6ZdXRmjUOqjdHGt9vofhlMRX5MM+eUd6Jei9W4qGoRSdjTEOLXobDrqC3mMzuLq2Xs7J/Z
oUGRzyygoyGWi4PZ5vkEYlcD+cwNN7MbpMu131eHurzntLmp0fbszIxAIBo0M1dyq7CxGW3WzIxA
IBqCIknGx7fmFlbu7i0GmGw4iVWLQASMspNajfz1Z6aWS1Bihz9e+OF81/S54Gfm0WSYhhIvq5aC
tCoZiasB0qfBdLEvxmJR2lWBChUAPfQBgI8+IYeP01ByVAgb7duNLdZzmMbSUEmwWqu0uai94VC0
BFRqJANOs9+jnSF6N2vDVEhoL8EG7BRb7gHaA5CsdyE2cp+YuoQ4y07LR5bmtCSTfN4QfuQ0pbGc
XtYEFa5ayrFTMFqN3TKV136fnxrLVbOBr5njs2+cJGO5TfUOg9mfieWwuC++mpwero4fWiFjg8JI
c+JScWvmsNQSpVRs+uI7+tdZ2Oq7nk/vOl2+8I7huVP/tB6fTRy4sn+jrUUlY8NhGhZkTF8ZKOsu
zBydZS3ZOXW0Y/zgampyePvqgTV2OjU5VL06WAqXT72SW6y3aJHtdMclKdfcr59j2Wn5iN1IkkHM
VTyvC8+Gkum3/Dgh9UkpXOzG8HS5f73Nd2rarJmLQ+VZ4TszL/1Wv0OpQgDLZ52ZXS29sF5ObgNl
NgL7lGH/Vvj7nxVNhtR2MbcRKrHD3FYhFekrlUGI96XpXGm7BNNnY9XIUnqdnZla7aj+RXxdmg1u
DHzyqeQWsLBk9Mn1XafMX12B8MQWFKC7VE5U21rUamJtrbol9KZPJ3vXdBc+kVoVWnKV3s/asLpW
/J2zrAMAbK/R3zk7vFhMTVVD0Xpbbru6Nnl2RexnU1dWWHZaPmI3kmUA5bwuPMBmcu0J2r2lyVot
QbTMrko9cCeZ2cXHOn43zObkDLOw2cfwnZzZID1T9ZrbOjM7AtdiJf21rdTcHeIW/ocmU0MT1W3h
cPEFMjV3sxzgg3ADjgNbwldhE1ZoYh46cseLt47LBYJLSkpjsPt0GWay99FEEQah9D2It7eolWr8
REKYBY7m/6Sgv/AH4kRxO6TTrA23ha/bRbUSjl6HM7mO4q1XA8h/CPaJ34Mronar+ehkMJxXwovd
8sq+GV24GKRLcGDn9ZaRau7KFAhtYPOZuZJ7qE5zWzczl3vXVjfJq48JYx77lGHxzBdjVeHXhbWF
+892iYdbX+94cHW+Ko2L/7KWglt+/PRDC6Vk+FCiZ+Lym91jv3XP7EOVbkF3i/AFWamTv6eOtLvp
Jsfax0YnHt0s9S49klkLt7WoxVLu449ffhOKj1bPPmZYwZ0TWvJHQouXkkXha74qNp3YBT74TO7s
B++Z3V/vSPzEl2CfaDZvhoXstHzEbiTJoOQqnFfDCyg8OcUkV2V99a8mN7Or4R03Mz8fIoUakdaS
02tBzczRuSM5mDmpnUjfDpJNn5dGbtF2vry1KJ9l9cw+zw2MlTJZWJ/Nj8FXYIl8vJRcS68KV8+A
ets9DZndeAfs/VdgA3rziWPz3e0u6tj7WevAL/wsebtdiKzURvPSsdh+nyNXo3+8Wl6rM++R/wRH
FnS/tXyMUM4bw6fHBclV/HL+WKLQs/P6SmH1p8ODWbmUvM/AD6vfKEBQygzppbmjUBFSlu5gFYtS
q7K/7LBDPLwK0yVd7RfZAoasKzu8hdDD0Xy+IArVAzepM8NuVOWs1PemgE1pGztD3hKzUjnYJ7Qv
s9KgMirZtx3CiQl2cCwWLQzk68t39FTH8JLBGlTzMVmJ0nlLeNBbnxtQTML0TuwvaVoqD+2H+Yxs
Weu/9x/pKt9V9z1i/cxML6Rn4V52qiTdizt8ka0Fhfn183B0mK2KmU6zz01H1Rj3QjfcF8r2zXdC
7MTIMAsHsJqCt8+Itf/xzIeKffQ+4bC73ReVfpCAo78AB6FfWDPf296iHoLhN4Qm2IQ53uXPwdAw
K04ccu+GqPAoMQHDF0W7i7VmNvv2+jK/c3BSpNOpz5LkfIxgl+XzhvCxE1mhX2mR74X0CKvznYno
wka577j8Q7FN5nMHEhtLQewF062Z1zNPFnvJFx/rDQ/97Z8La+bMc+Hl8Ar9i61PfW1tuq8DesOf
3+odKISXhItCvCsLB8t/+vREZP8CkIP/JZz5xGOQfucbAJ/pElZZT5DvfyzS90VhDZ6lmd13B6yS
LU0dWAyXs/SrfS+395p5I3ftq2TqHOs/KcvqjrXkp55dm/7w6+HrYyNh8l2hvVZz159lR1DqXILu
sUR9bbc9/ulyuSx3GeGvnI+yZpa+2Ec+bwhPDr4czjwHWuRHnl198MM/Du/Au9kSHuyYOHC3zrrN
9mUnPx3Qrs669mYX9z14v6uA1Uh+9z1nRtQNp4fF2be+4jdqGxTMWTj1eXO4sxDg9uz6iBZ9JXeD
drS7iD0XYe3z2YJt/4tfOOkUMzO/symQFVLZ6nzhZKC5ImsKgWiBMjcCyJpCIHYJUJkRCFRmBAKB
yoxAIFCZEQgEKjMCsath8M9s8q/s1+2R9lv6Mrnos5yx+Oc1+fCjBmezkpOFGilYcpFey09sItn6
DeSlayiknTQ6H8QBejlGIFwqc90g1t+U58GV48nU4J/X6KLK5AOJuEmB+653YhdJ8bzmEMTg05IY
HWVZX/vaIC/HCIR3M1t8w5LoJUB615LuUNjzTkF3gYL+F2jhzemB/KFufPQaXWbL79umTik4+K3i
ylTvdkDN9RZvCAgmDwSi3plZm3+Mrph17pgtPppV78qUr1p6P06apnLsWs3WN7vcVqx4XgoOJrTi
+J1qEz5xmrNpbTUkVHNCxZFG9e7C9R6OQDRBmak7A1rvloLwOrq57/K8OxNXq25uMpwU1HiKfyGT
ha/5zuKMHKa1PHHUYst1jjSGga4hXo4RiBrKrLrgo7X1m4K7YcDN5fpNX2IyAojLWF4tYurmXhZn
0KEEZ2dES8xscNHFiQcl5PlodjRmrR2fEpsRwqOKuIjkK13HWE33coxAZeZrj9VRI3+pSXQLSru5
mXqfg4ndbOjF4zDlRLKbKv3NoC4SRiCar8xEfbKrWyMa/S3besLVPezRX5bjcKcojmNgfRou3Oxa
UjB4+LXJV0vX9smRU7rOri71PogD9nKMQPDhi89MST2Xg8omwBS85kRxGwiiGSoQkJnttDYkbViQ
uuBxUwfqMWLXzMwIBKL9hnskWiAQuwSozAgEKjMCgUBlRiAQgUN3N5vLPlafG3t6TmrZvUgtT1r1
xAuozU82bGLxwj02poD3oRF7Qpmd+nqdSuC0NdkVj9hEb/bAPTamgMRixN4ys6mOoyyTl03UZu0q
8EnPxrSoTILWGNES9dl2qCABDyaAczJiT83MpilO/1INE7XZZLNaSc+mtIiB9Sz+J1ZqkxNVgdgo
pXtShLopFZUasXeU2WmGNJ0zcpeJa5IC4U2aXKoxf2O2K+4xAoHKTB3UiG/Ccg+tv6l7A5hwLADn
QQaBQGW2tUhdLzSNRjC1VTviYkjwpqcUdRuBcDaz3b4Zg1DLW66o48xrfp2vngddY7J2uw5AIFCZ
VQU10HGpkc8M1l9G0rOBOmyIpGNEi+nKb9jjPDW2YziDD+4xlyONQOw+7DzWVH3qiMqMaPtO6hc7
bztnXe/TQl1G7F7swL3ZpEVxEQhUZgQCgcqMQCBQmREIVGYEAoHKjEAgUJkRCAQqMwKBQGVGIFCZ
EQgEKjMCgUBlRiAQqMwIBCozAoFAZUYgEKjMCAQClRmBQGVGIBCozAgEApUZgWgb0IDCtCYrVGYE
AmdmBAKByoxAIAJHB758FoEL4p0MgsqMQHD0nTQtTFBZoZmNQOCaGYFAoDIjEIhGAtfMCMQuQQSr
AIHQofZNJ1rTAWHtEG6CgNc7YKjMCIRRyVwomLOS1Q7hJgjgdk4EorEgbZMIKjMCEZRd22bCoDIj
EC1R+eDHDVwzIxDy+pTUXOk2yD4OSNtRmREIbRVLHXWINHdiph6zQmVGIPTa6uIec5N0meCjKQSi
wfZ4LWubuHkS3QCTHXeAIRC7BHg3G4FAZUYgEKjMCAQClRmBaAMU2zE/vAGG2EMQmQvEQ3ACpb7Z
QzRqvhKtGMIRXYQ6cpPBiWLOj/IC4aMpxF4C8Ro8u/DCbd3/9tVF04U5fkKE1peb7ZNlc36EopmN
QDCk4zTcC5EKjEahkqDxijQtCjuuesJAQjSWVoKudt6Vjv7TJqjhqlGaFh8T02oERuOh+KiUJA1F
S/zcSjHa3wsnRqESgUqcJnS5PRCBPpabWYGF85W7xZAjkVC4T8xPzovJ0YdrZgRCxnKKfGsZ4hl4
9wb0xskLvdqlv83D4rdJ17Ly+7ar7E9+FdRw3TeOXWFzKNM/MgenktvJU2K4m4e2u+/i59Zzgfyf
FXj9LvhuAvpeIAmdLj4+B+M95MKyOQo73/ccOc8y+R892z1vE/M7tbLdeSdAX6J6FpUZgQBKhUmx
UoS75iF2AjbKsD4OPWUtwG1piD5I3lSXqK8pc7QS7npauRk1lob1MRhblzR2Pf3mKza5/TLcVYBY
BR7MQ+k2GNNN4CyJgXVyy6Y5IjtfjsJdLOR3ikDPSwJEgTIBymPp4zaFwxtgiL2ky1J3Lx7equRJ
Mbt94hXxVGhbefWH8FXpqhz/eUEOHs4L2lyJWsMpLwuRDivdM9mXThqXvPKPCjn5Isvtfa9ENjm5
Ff/b45AuqMHVP8IwkNmGSmZja07KT1pWs9hKVJyZEYj9oURJWDlX/0XQbCjOSyouX42uF36i3l+K
HxVWvcf04XTIspNZKVK52nWKn1sq9JqQW09PjKlnUclGyS39aKGH+3ogQgjT29R2p2yWZ9kJIsmB
ZjYCIWMrduXP2VdsIQpw4BhcPCAoVfGQoswX0h1VJei31gjM9Cxo4SRkJDs89gswHBeP7iTpcIGf
2+bPxwR9fPXacwCJizCcFHM7rORG0n/Di3iwAhdY0v86+eZvSvnFK0DYcNB5FA7ZFCucxKZF7BmU
pe7et3zu1YUkjHyRnoO1jsLzS2H4q0f+LLGYFAOsvnKV9pfl4E/0rsw/v7UESjghAPvEO6rCUQmq
2997TDjxyWfn6bGSkoEht96nP5Fkua1sfOwxWJu9mGCpHLjycGJBzq1j/tmBshpc/bPWVfj7njX4
1FfPvbEo5vfK/61u9q3BaqSalKPimhmB8LjEbmgMn3Gp86YR2XAn3EjU8QG4tyIoNw+AUH+UTmp4
vk7FB+iEG0QTzkwflSWwK4eUqFU8LRlFCNPbZpyk4QhF2uwdcgij4brlMXxduQn3ttyqQGbbUZmd
+lXQHY7Y3pFzOSjpoorP/KhtEMqLwy8UNVzi7cfRktHdj6SE6MPZSsMTihLU5fYF8ajLsFVPY5Lt
OsPyboBJT8ekLypvVqHKaap0RPmX3DGVKEBNoUE+Q9XEQU6FmlNVDw0pUmNusj4QLYwYk1gGC6PG
ElMJdSUJfMSivIRII8dGBAK4e7M5cw4xPlazznTqkzeqt6PN1+UDqXPzHtYZn+Jp5+QvYlIOJVWq
PZmzWLjExs6XJDBEIjbKRm0T0nLRl5UjjcmgJ6jXiKYocw1NILyrROvV3GgGNaTOORF+7g6zHeFN
ftZ1K1cI4rQyNys5T4vthg9iuUtgCUvE2wYUUJ8RjVJmatdNnTuxT5uUe+hJFptxiBLnEy7W9Z7X
745JWcPqzQsEogHKTPQ3qZxvYQVwj8GVHWDNjZM5da+DniL5StdlLEoodkJEQ83smtOF7iGO4Sfl
d2p9YtQ+Le7WVrMsxG42dFqJUmJjEBBP403QEzsC0VBllm1aYnyaazJ1tUDSKpnqf9ldB0MQc6qW
DIhZFkrcGt3GCOYTZiE40UmtdK2S2Y9+3FIoYwzBNTMiGAS+A4wStydbAbeCeBWY4uYPRMvx/wGY
PWUtt8z3OAAAAABJRU5ErkJggg==
</FILE>
</FIGURE>
<FIGURE FILENAME="Forest plot.png" FILE_TYPE="PNG" ID="FIG-04" MODIFIED="2014-08-25 15:51:07 +0200" MODIFIED_BY="[Empty name]" NO="4" REF_ID="CMP-001.04" SETTINGS="SHOW_RAW_DATA_COLUMNS:YES;SHOW_EFFECT_SIZE_COLUMN:YES;SHOW_WEIGHT_COLUMN:YES;SHOW_MORE_DECIMALS:NO;" SHORT_VERSION_FIGURE="YES" TYPE="FOREST_PLOT">
<CAPTION>
<P>Forest plot of comparison: 1 FUNCTIONAL TREATMENT, outcome: 1.4 Mandibular base Pg/OLp [mm].</P>
</CAPTION>
<FILE>iVBORw0KGgoAAAANSUhEUgAAA8wAAAFgCAMAAABZtwDgAAADAFBMVEUAAADAAAAAwAAAAMDg4ADA
AMAAwMD/gADAwMD/gICA/4CAgP/g4OBAAAAAQAAAAECAgID///8AAAALCwsWFhYhISEsLCw3NzdC
QkJNTU1YWFhjY2Nubm55eXmEhISPj4+ampqlpaWwsLC7u7vGxsbR0dHc3Nzn5+cAAAAAADMAAGYA
AJkAAMwAAP8AMwAAMzMAM2YAM5kAM8wAM/8AZgAAZjMAZmYAZpkAZswAZv8AmQAAmTMAmWYAmZkA
mcwAmf8AzAAAzDMAzGYAzJkAzMwAzP8A/wAA/zMA/2YA/5kA/8wA//8zAAAzADMzAGYzAJkzAMwz
AP8zMwAzMzMzM2YzM5kzM8wzM/8zZgAzZjMzZmYzZpkzZswzZv8zmQAzmTMzmWYzmZkzmcwzmf8z
zAAzzDMzzGYzzJkzzMwzzP8z/wAz/zMz/2Yz/5kz/8wz//9mAABmADNmAGZmAJlmAMxmAP9mMwBm
MzNmM2ZmM5lmM8xmM/9mZgBmZjNmZmZmZplmZsxmZv9mmQBmmTNmmWZmmZlmmcxmmf9mzABmzDNm
zGZmzJlmzMxmzP9m/wBm/zNm/2Zm/5lm/8xm//+ZAACZADOZAGaZAJmZAMyZAP+ZMwCZMzOZM2aZ
M5mZM8yZM/+ZZgCZZjOZZmaZZpmZZsyZZv+ZmQCZmTOZmWaZmZmZmcyZmf+ZzACZzDOZzGaZzJmZ
zMyZzP+Z/wCZ/zOZ/2aZ/5mZ/8yZ///MAADMADPMAGbMAJnMAMzMAP/MMwDMMzPMM2bMM5nMM8zM
M//MZgDMZjPMZmbMZpnMZszMZv/MmQDMmTPMmWbMmZnMmczMmf/MzADMzDPMzGbMzJnMzMzMzP/M
/wDM/zPM/2bM/5nM/8zM////AAD/ADP/AGb/AJn/AMz/AP//MwD/MzP/M2b/M5n/M8z/M///ZgD/
ZjP/Zmb/Zpn/Zsz/Zv//mQD/mTP/mWb/mZn/mcz/mf//zAD/zDP/zGb/zJn/zMz/zP///wD//zP/
/2b//5n//8z///9BjlLGAAA/CElEQVR42u19CZBkR3nm33VX31nHTPdc6u6xxCrwIofwCs2OtUiW
MFZ4WHsjcJhgFxwQChGOcFjesAivMV48Ml4zMiMjCSHQsAhJgL2SxSGNjIAJczRioG3GFmcwo+k5
evququy7qru6ujbfne+s9169qq6u/j+pp96Rx5/Hn/nne/m9v4MAAoFoB4SwChAIVGYEAoHKjEAg
UJk9gIqwulOMGQJus6TFWCjUWTZcTN0JrSWlbS2XIUUdpBNa4VC/WIC+CI33HaJ37sS+lIVirVJG
+8RS9g+wUoabXsq2VmZCpD8zSrMtJWj2rnCuf7LbcPXiP+6Uit4DlRotUZ29RIS2uDxfnb78avW5
ndidNmGgVilDl1NCKZd+Xp1ezjW9lLvBzKY0HodCZ5h2FSAbp6Foig2vFApdIdpdgHI80rfdEi6f
/nqqQNYBukOhLkHgVCzcHxKEpPTeOEBXmEqanomFaCLbcrpcgo097LfQxdUxE53EDilDaeoM3Mqu
hAE6MuwvVeiiYRaU0kQU1GMxfIHVwb1jSnu1EG4qwfpNYinFfjOdoKHIk6LU4X6llD2wxq6E8qyU
eaGU3TTUKZTsblZKdiyXkoUvdB8NxctKWgEhnGxrPS5BUvhnz5UH9z29l1z9zMbmPz039WdH50tA
4LFre1NXHu7omd77wJdge6uhuvbYCfF3bm/8aqKjBN1d16IVQcgSTF958OGnsqkrwuXk+nz43IPR
SovVcd/mFkRWILnvKVajSh1PlODhH/wssiW3wsnjU9USxFmZqkK5PjI3/OJHD79cgm8/dIIdx68K
x2L4xyYGxu9+tiK3VwuVMsxKWVqGpNxvHk12TH3gTFVqK6WU147fzsqdUEr52AQr5Wc2SrA6cUI9
FsM/NlHuuvo/fyinhTOzB1xMw0kYH2f1vfGOruvgrHixG75xESLs2viR7ZYvBynxNwKXvgGD7OBq
DuY12f8ELo+ze4K2w+Fj1fVWq97EXGZeGA3/BsYvCnU8IdfxEa0UrIB5PkoExm9mbQLQmxKOx8Vj
MXwRxgfJhtJeLYT4XHY+rvWbjRe73sQaTtdWrJRndY9ChFIKhbiY0o6vyqXMkSfYj5hWQOho700j
lA2Pyj8M6a2+y4OUjZnCJelRhny4vdUQzlVFbQ7lRVlkkVTJxIP0Fvs589YcHPsZbbE6vv7C4PT1
FwSBzXVM5FYodBx7hSsTV/mGhpDbQk6rhUpZSgxOlxJyKYH0Xd5XsCil2EzKxVBeKyV3bChlYJ1v
17yaykCVkC24DFNFZQ0kXCGQhsK2L82i8FNpaBVkuclCdnZZtMXumh8ZPL3YanWbO7aRyVnWsYYb
oNfUHMR8LBaWa68WwmB6Iz2o9ZvLMGku5etA95rkiK5kFqW8UXcR18xu1szsn4996aneyf5K99oX
Ti5CsqtYPLG59NkediW5/HRqu9fM/YUvzz0xTTa7lp56eGFdWBwLQnevFU/Isn/2kYWYcDn2/uLm
Rs9Wq9Vxbq5/k/3Iddwj1bFcCilE4SPLa8WSdpGVtGfyvh+K98Xjvop8q2vp6W881FeR02qlUibm
iFBKud/YlHJPiSslXXr60gf7K3IpWbmkEkul7J7s3aoKRQ+slLtmZn7XgeXzb1+BnhsLQtU9zlam
EwdWLwz2wuLeSx/a9qktsZlZ3L8MVz90eeWg+jikJy2/CjlyYOVSv3h5dbBr5e3/3HKVG2X/iXKK
ddwt1bHOSO3IDuvsn6sHly8M3KMeFwa+q945cOnNA6tKe7VgKeV+05O5sGUq5eawbgnEyrJ/YIUr
12Na+S9dGHiFpbUipIVrZgQCsStnZgQClRmBQKAyIxAIVGYEAoHKjECgMiMQiPZQ5rFkmIYS3/XA
9R3rDNGwRuJpJN9WJM2O1qCTurpT7qSh0N0Z4Woo0u8pqp4fzdWTMVRtfq+rO0r9Knxg/6LGbUQt
Q4EFK0CZHjLdl4+4uOLFGB1lv6M0qmUUimUsBbKtgHJS5EmNSUJWQ70Ad8vvSEdjlHaV5chuSwsQ
KQAUYjQTQEeLUaFHZ2hMzSlEY6PeClhIhEJdM6xaxQLeT1kBk0TpNjTc6b2AbsDtAHt6euzv+yee
21pZ1W2HKtnvjnpmqtpDrh6ZqB2ybpQAzj79/CLYZ1Gy3eKa1AnWNXX96tq/RbZY+PzfTYj7ANxG
TbJTop5z9aQLxUQ9UIotBCCqUr8sfPH4tX0l/6Ku2Ii6b/0U6zMnoqmF0KYS0RCSiytezCy+uAHw
3FJmXSlLkkxEtqxKaVsBvZOHo1cPv/zcwmCU5RclS9Xy1TXxTubDfUvPXElvKpuq3JUWIP+ZDfhI
/joaQEeLlpJlgI6laIdSwOq//u3zFU8FfGR6MH71qY0M3RdhBfxB6E0T2eKqNFh94b3f/dRVUvFa
QI8zcxl+CyjZpBKNVhx4JK5vlA14WSpyOxS+7d3iuLwBfwEF8ooSmjVSJFaGsXiklwpJxGMKE1cO
QCkJxaZ91vKx34ayMPDKvNByLExjhCV5Jh4m2nDWF6O9feGwxKYNd/eFVK6pgmmYZ6Ok+FWPFEew
4MKzVOKhau9A2K6iu2i4G8R6GouHBCkMcMHvdZWfUr8g84G1UirhKe2PCqlEbEUV6l9kRsv8Wz02
IQ9pSLDfhMq3Za0e7hObsxiLkJDCBlDwCxC2JBeBm7ALUDG0x1gs0sv3F0NbXIPCJTgp5Cqczedy
QLqkO6tQSFFS0k1RtdsUYO/EaHZh75LMD84oXOO7o9472r+AMEyts18Vt8Gsgb9clknMSv9WZVRa
joocPWmrdi56FooJ6c5v5L7ECrihKyBrw2rf0Qgxp+NbmSNwJVYUKRxqz+ib6X4AWLOVWdkEYaoT
PT3Xquzg++KXOu6BP4/pst3qnu2F22delj6A07UK1WtdQxPcdrWN3tnDPpX53DrcLFTNoYnhr187
BJ1dle7ZZXb+O2dyS1qoyhW4UrmWu1HIazU38UA6Z9wSOAALUWWHfBG4T/Vw4SuX8wtbm3y6PKrX
hronusV6+rXOrRtmTcEim1AOCzPrtZ4RJuriS2RyTpDoL3tfXfaSH1+/r4evcaXUwh/vz01spueX
7UQV6n9LEPW6BJmcv8c0XLyPNe/72O/P5Xpl6J/pkTpbum9+ZctI6hkcyH0HUrk/ndcufYf1HX17
vHn25S2+vxjaIi3QDF5llb8UurcMmelsoXRJEcjMXqjdpqynHvv1hfQVOMRqfILAUpKV9dNqP/WG
Wwbmi1CcH7hFu1RkvUatv3Ivy79vtqes1q9eRlF9hQJusTFu5Wg8D8eyHYWbLkt3bmajoRGsDRce
OC+2oSEd38q8moXZUmJMb0gIXN8Y+32HqMwq3/ai2MfuYTEuJjh9uDrOWmMdeqVe+VqUhT1zCVa1
ABP+Oarx+dHTcVA5ouUX/qhT5JHS26DKScCko4NwWsiLjcrvmod5Qzore2CuJAudEgmpimxaeDGV
HJ+uTlfh0iWZgLwx9UeLfBoS3PB73eTH16+OD8yFP8Lif9NcSkXztPpX+bccMnPlT8MkfLo8B4Mq
31ao4UlpAp2HOXOaCbibhft/3MzyHwdWDe3B+sBVvr8Y2iIOI19hP7+eWe850QNd+zuH4v+H9kpa
YJ6UhNK+5timbHY/MjdXGVT4wRsvsLKeVvup157GBpsUJLgClgZ6DfzlSRif4OuX63cC9sFXDgsN
lkm9e+Z/wJHzXeTIkFTA0xYFFNrwCNcTtHS8gd+bXRham4eBdY1yqpAvQzCZyAiLBo5vK8Ug0XnY
u6EPzTM2NSauescfR5VC98q+qe4VJozEC+27PNBzwUgnNYsOZrpyYXglJxez0CEWy3VUkJmparDe
K4PdF7gKkcK44fe6E1WrX4EP7F1Urv45/q22MJvaNzVYSkwfuLavqPFtLdqRT7Uch9zbzq5H1Qup
iwMrUX17KB0nb5JSKtdgObp5q1AeqQUKb/tWonS7cK4wuz1WFPCsdaFzDH7jl42iu+1ohMk0n81d
uEW9QBbDsyk9f1nfo01ClXumB9/4/YpYQOFaYU8xce3gpqhCfgvo7dVUamluSLY70yAeHJO4vvH8
e6WBysi3TXXMXQeb0oJb/JctV+BGKKiTdVaIEJLWVeLzWf/U4eiNUxmpA4kU0GWYPu8vodTi/HUw
I3VmX1956BDKKT3DX4EpCync8HvdiarWr5EP7BJa/Vvyb6MwxeyuGPyK+BxQodZmoDzm1BCx/P7T
MW4xWrhuxtgeN0odx4afDan1rfXcDxWLFGD41aiwrgTBCvxpPY+vblS4xlOv959IajB3MDfIWdm0
e+6gof7YQmFMX7/6OiqR0lm5bwkPeg7HornBeWnaf10zXk1F6ZnUDFunpZlmdsCo0K7/BiPPsJ8X
4QuSgZaE4WG4otmblKQirB8ck0KzIXGEtcYSnOvXTLKhYehkZc48I57fMeL/ifcC/IHw0wkjo/Re
OAI/HfY3KNBUala0/aCQYol6xyZkhlnJpHqylOJcXnzw8RAMZ2mclf6GIV+iKvUriLoKP/CRglz/
whrVSoqXhOfArH+dZkdyvYqRsrfruq3xQSsbAhL8m5mlPRNlfXsswfAhc39RX+fEafYMyzQaGj0M
BwXDPiGsK8XnLPAbBULjfvvIMgxn6qlxCafhmmDo8gUsTuvTTMLIHVr9mgoYC02TfCfEaOacOA2u
dkEm8wbhztdhuXDGfwHdKvPa4Ftp17574HH4TejN/PevskuLe5cEri+bEzKiDur5tvC9fYt0cd8K
3JO546tS71ve82341t73htXlzoHV5YNL0JOhfyUFuPT2Bb+ixuAZKUmRF3pP5s2bvpLp33cx1LVf
eNhAM+VhP0MLPbi8fGBFqqf07VZS1OT3uoNSvxZ8YJeQ6783PWDFv4Xb0rA3CvM3Qfr1HN924e0r
UcE2k18jmT4wezED6XGDenfr22Nx70rY3F9km4/lsPf8bw7dBd+Mvnn8IFtbj3bkhHWlOE9/udIx
fsA3j1nmB3dblNUDbk4LD6pAqwNI5t+rr7+FgaWIVr8mLIb3Lw1R6B248NYDbG1dDM1D1wXxCzG3
Hd7qeOv+0YYosxs+c6Gncy7hvtcf/fHlnpWBdev1SMNMDKfEa+VbR9R2FDW8SdcTAzU/G1jsLXtP
e/SOzeZUVADwJquvWgm2gG6UOQQdvR7exqeWK/nB7pxVQvlGKnPaLnX7O6pcGZupM5xrxDfl6siv
jlK6BlmdzUR652sFu/sHPmyFBPViC9FMruGldZD1G7f5iNTppVbs2zuU997z8EsjCAQCgUC0EnBm
RiCCX/Nti1ohBRKBaBOgMiMQbanMceWh9ViIGq6JvNVErcfuFiRMOy4tAoFomDJn4zPK4dm8+Roh
leke7zmUZrCWEYgmK/N5lbWTPWm+JsysUJY96kp+Z6XZloRiWY7SHBbczmp+aUU+bMaKS4tAIBql
zPvU7wasqjvU9q3qgguqnZwVOcWTyodmNnpnuUB/1TPTp93//qzIh1X5pQgEohnKXFT2ombL6gbq
Is+OGRI/L8H7mhWg5ygfGYdJnV9aUd8VfikCgWgUOswcWID4J9+j7QzlPMmmE4tR3tesctvEWOb9
0kpcWt/8UgRi56GF3jPP/A41fvlJ0E2ytSbP07LfWekLggpHWeLAijzWIwa3s/XxSxEIhK+ZWf8J
BG5mJtpE3T0x/HOZV0PhQPTSgdXI/PXFa8LcK57J9+VZvJpidzeu4MyMwJm56TNzTfB+ZyF8aXAB
um9ceFk8+/jy3gXdfYEPWye/FIFAeJ2Z/YxBONsiEDt4ZuaQxpZDIFoCdSvzFk7MCER7KDMCgUBl
RiAQqMwIBAKVGYFAZUYgEC2FblRmBKI9sPaw7rRD5/EMwHkLCCXy/7pLlidCOFB9eZHmvUWnahnk
Iwpu97WoIZWaqBFVue27cPr6kvIldRW2RlY2oRQ5qJaYwpEJZv8Dny8lfFeT9g2DMWOw7lZUbVCT
mzy+rT23fOCdsDn50nQn7/xD5ziNuBODuCsNlXqCvL+7WdpM1f4nH1HXHVILKfeEGlGV27SOLm44
JHUWtkZWNqGoSR6itmEwukz0A4VSwdIhf9eqMFR/JN0l1CIDy5+dCMGTTZ+LcPn80/fZKLNpmOP/
FUdDsYdTooWi9kM+afY4Za0OxF9USmpGVacz6reL0zrHc+K2lFxWpAFy+Bn+rTKRrxHPibW0yvro
HiHX0d7NlT1iP44a/hdHQ87G1i5ZDPlm45vsrDGSkrp6qteIsj41zC7U7FSLDIhJqTm7lwResdQh
YasK4MQiO/KLkD6qcNFdtFC+v8POzJZXLMbxnviWd1sUmPJd15sY1h68m7c28mEXUuJSVH71404O
yfF6QEwad+XSLRu8JUZ34b5ivS5br5mpK1OB1mlKNG4glBe+Yl/0FdX+QkPtABJEsX1PElp0ou8P
QVaBc1rO5vguUtc+d8EO6n3f2prZtauZ1IjibpBtgnnjQwCXUQIrGvWbVqCKZk4uMMOWMyDcPJii
xEos5QgnZhkr5pW2/Zqdmk9sJ2faKka28ciDke3xyUVgBRS+seTrsTivIwEJ0RAzS5VTy8SpBfiK
1WIoR6jLNrBcM0v2qfSVH/Vfo9HFXeJNWsXElZ99N91GksWSlnyShrh9rKRF1V+w73qBPLBynZ+t
BFph3ZWwljiEe4EeyLeeNDm9NJnNFgarapevyfH1P7sHjfICaWo3HDoRHq0b7w/BdkKpGohGbeds
+KtLRLtoc1Oj4cyMQCB278yMQCBQmREIBCozAoHKjEAgdjr498x6PrMFd9lqdW9FYXZ8q9homF5u
uycJU+OusbpIwm4yNNACPaTEbxchrkW1bhRTEjxtjpLAGoQnuAPwLo/MFHQr0p2ud7U0n1mPRemn
r5nKXGvPZu3upSOSbg9PykSd9aYflN8DVRdJ2F031ySknlKiBqHdiWr9QseUBE+bq1+XjckSY8tY
sLJJzaK2N585AGU2DKVUakuqbQJyT2HeNhBHO8JlVHlLsjuSMPHfzakfMU1RXdS+QrG03GpNmt48
ToUlJtOP+mj1pparFgsp5DCSBilwxGEoJZppxg+cbijMkmzbPCz6JwmTAEO5i++xqqwWP0Bqhm8Y
48R1r69FvaEm+3gHTK2kRrUtNqkkEfOU7PJbHQ4U5m3eFGuiMXrgWnjkM3sJ5aJT1FFv9VEVLVst
UD6zOxnlEMTh4wV2cxwljWuYnWhmk1rmgEsKc2ssVppGEg7sYV899UYakHvQfGbi8HCMD0FsxzqF
AESDbL52XjM7fKPOLYW5FZTYD0l426Tf9gWJl7V5gLn5WlyQFqxBR/Q1KZ+Q2xW91a3W1mXvJGGz
ke3z8ccOQ6spAnW8TN0WYddxMSK21ozV6tMlhdlEDG5qRzC85Ha/EPUZtd4nBPXwmUkQ3F1TqwXK
Z7ZItlYIq/7jXFTkMwsIkDWFFGZEoBYB8pkDMbN9D8Goy4j67endsbhp6ZkZgUC0ycyMQCC2ExGs
AgSi0VjUDhv4ngpnZgSiTYDKjEC0pZmtvkfm6UBuP4a63cxms69i13RjKw50bUKsDxZyoKLq4rgT
1X53BeHp7A30z2wU1+Sf2cyr0n3pn3jjM8Ou3c7J7c7lPAf4oto0n9lsZsW6phubONDuCLHeWciB
iqqL405Uuzc6RBcGGuif2SwuseIz2+wz1HH3LDIwpr7LXtVEjFMrMZJJCVUnn5ZmNju4AnXpaNnz
PVdenBslqn7bNHGlULXu0Np046aD9+hqW9yW265NbVeztHGKEqnR2QwTyE5iNjv6JK7dddxEDapY
fkT15frVmjhBjSZ4A/0ze24FYiGn989AbfPUstiUaS7iMLKYDRXPzGZo6lYdxXCjxvGodpc070V1
HdUXbZYSh/WJH1Hr0Tsr7mPQ/pnVYb0+7/S6KaVWjeJng8C4ZrbUSJfMZh8+koNcoXkeCrXhgHh4
ehLYIz7iSzvc1zB193mdBvtnpsSXmDqxGlSb7anMbttbbSCbFiFNVuJ6o1Iv62BKtlNUQ0u4oiVQ
d2tnu1VHE1eclDStRtsGIYMJ5MBTd7pg62h9h+myH0fJdFt12ZMXamvvyDSAEgW74LR24kw91uju
5jMT3Qs/rj6tPg/VasxmO1/FLlZpdkTmRvGZGyBqPb6i9dk2wj+zHWPZ5q6Vgu5sPnNzvjXSENYU
MpsRARgpyGeuw8wOzkxCZjOigauUXWlDb9fMjECgvWGB7Fyi0hkp7KiZGYFAGFHujp9fmJm/shDp
Io3R53ASaxmBCBglo1qVP/7NwtKKeFhcW6I/zH/1YycaOTOPJcM0lPiuailIq5LRuBogdScYbvbH
WCxKu8tQpgKgl94P8L4n5fBxGkqOCWGj/W3WWAkq1VdnGahU8pZFnMlW7hRbQj7T4U6hJJ0hejdr
w66QHEoOfz/tBUiSYGQANR+5/sRuRMW8OsVciwnW/8xSymHLwt0yq/UQ7RJrfef0lrFqbOXdM/yV
05NvzCT6xhq3Zo7P/OQ2Mp7dVJ8wGPfBmg4Le+KryamR6qWDK2R8X5FdOXq+UJk+VJZGoK7Y1Lk3
DqyzsNVfezHVRqqcWZlm5e+cHOq4dGCVnZPxgfUWFTW7NMNE7bo2XL3MGij7307oX9ZMD81oJem6
NrJ1ef8auyyHD5dufyW7uBGMDAxKjUn1J3cjMS8x1+jcDT9KsJpUw2t1LXbPxP6Lezc6J68Lsf7W
4p5nuDVzORKbS+elY+PvYPxSkHrBzcxl+C0mxKY464rjXm8kOkbF54ZdYdotBKWQZbNtVBFgeD4O
60DHocgiR4UrZ+ercH2nInF36i4i9nJyerid5uULFbGbwaVxEIpXWIaVVhX1fFW0+mD8EmTZ2VNG
C6MqtTwrSYmV5eIlKHPhc9GzbLoMSAYtH7n+ZPyKkFdGvE1Yfypz4bW6ZpiBZAE22f3LQn/bKevk
3uhKeA7yaUEfwPQ7vdwR7y03Ys0cXV3sW4kKLZkU/krQk5h8PlJiI+DDT2VTVxIgHG7+03NTf3Z0
QggD8PuvlMP/+XwRjieroZVIgcw+GMr8yqv//ANpNVAp5k9IPSM5dTy52UbKTGaOs/JfhkdOlJKs
4z0+1R9uVVFTKxtM1I4iE3U2CanlDdCt5t7/klCSI+elkgih7pgQ7DUp/F2lUv6fx+pe26Wmjku5
KvlI9Sd1DZgU8tqU9feTC3dOaOEF3Pc1+SS1DGcfJ5tKGiVo5ac94po5G6nSxVVx5LH/W1nc6NvM
rgVtZpeT82zi/84t0rcfCIXqa9ent4SzCJtvOzIV0bLJFMuz0lU2EuQI3P0FZmYDiZNK+dI7v9p7
5a+f2AqtdC9xVjn7LXS02a53uY7Ev0I2+7PUzhDVguDF3RZ/0lvaxfv//LrF9z9x5bqlIGTg8jJd
UKRKXYRn32eUUj4Rumd6PWqM0sJm9uhXHp5zE3jPH/zubUGb2dG567IwzSWbugUk234eUimQxs6+
C5VF+SpAjv29MDheTGdgfWZ+HL4AS+QDxeRaSlhIwjFQH8CnBJui3XAMJFvpXG651R8IZFR5ncKI
bZTnwn+UXI7+zWppLXhZrGUrLsLQ++zi9c0nDud7rNNoTdz20XLiuqxsUdv97b0uUX4kGF3WvWdO
Lc0NsTVJGqSFExQKcq1lhMMO8fAyTGkLljRT12iJLYsjWh2PROfnc4KWQy/coAQsQBviX6BQFurv
tyHW6qJ2CA04YT81CLeZoQXlMXbMhz8ci+YG54MSQ87HTrZy961fXrSNPCmsmTdgL4ztoN6UXNpc
ZVOkMEIK62Tjb2To+o2l4JYL/MxMz6Rm4B52qShZMIfOQVycXx+CoRHYFHSa/d0wpMa4B3rg3lCm
P98JsaOjIywcwGoXvGFaHAM+kH5HoZ/eKxz2QLz9lDkK57JCudbhtVYXNQEj50Q7yhofheERFiYO
2bewUlGqhWetmcm8IRjLkyr5WMrGbvff+ov36MLrTgag+B3W4/4W3mJOo8X1uXQwo9g83G/sS6WN
xVyQWXEPwNbTTxX6yKOn+sLDX/yE8AAs/UJ4ObxCP1V54EtrU/0d0Bd+qNI3mAsvCTeFeBcXDpQ+
9sxEZO8CkAN/GE5/8BSkbv0JwEe6hYe8T5Lvvz/S/+gpFjZD0+ttpchC+WdPfXZq/2KYNc4jrS7q
avbq8+Tbp+Qz0+0Hnl+beuer4avjo2EWil1Rwhc7l6BnPLEehAzsT85HE0ORLfUtIdfKq4VSSXx0
JIfXRS5l6LP93w0/8PzEwoGF8E54AKbi5Eb14J/8mF+tpPs/d7r6lZNBG2D1PEYo7Dl5n6uA1ch8
ChAI6wdj1mvr173iN2qLPAAzYPr69Yo4K2ejydloQ1ZTdVVJf9HdoB3tKWDPRZj7fCZn2//iZ5we
C9F0fgdSIEe/8jBEPvHbjZrYkDWFQDRLmRsMZE0hEG0CVGYEApUZgUCgMiMQCFRmBAKByoxAtDVM
XiDNPgHdw+jKRN6Qp0/Gwu0LNftloGZ/YaqLQscUbFzzUmLeZ6DLlpoltUhXCkWNvhitpQncyzEC
4VaZ64aFo01q5djG4ku8Bi9z1Pq2FN8pBQfXvCZfEETnw5Q4BpGPZPoeH85BmoC9HCMQPsxs8QtL
opcA6VtL3KGw550Cd4MCfwZaeGN6IP9Rt96OOC8ZRMnaOgXiPIZYyuRtO6DZzwLVUreWBhUY0QIz
s+Z92eCYWfqhYPTYrM1FiqcxAnZzK+U9zdk6QTMar7xDQqcUQGW/A79coIpxbBnJagwhTuMNoZoz
JHtpKOo1YtuUmbozoHmHFRZOcc1GJbE48eO91CkFbrEtG806W5iCUyTdWp64Mhucy6NY2Q3ycoxA
1FJm1XEjra3fFNwNA25uu1QbDxpfx1AR+BOEBng5RiDcmtngwlM58aAJVg6cHY1Zs39eaueJ1KMh
6yKSnflOHPNxSnibvBwjUJmN/dHs09F6qUk0O9t2bqau1F9nIxNq82aHOOi6nRdjx0iOktUaLYh7
vUcgmqfMmvdlzsWt5vRWPLJzLMy97OFvy3Espyg7J87yBU9ei/WueRV/0Zb5ai6Nbd8caclQ4yM1
B13VOwsOzssxAuEIX3xmSuq53ZSls0fjm3hPFydeRMNVICAz22nRSVqwIHXB46YO1GNE28zMCASi
9YZ7JFogEG0CVGYEApUZgUCgMiMQiMDBPc22ZB9r3EQvS3rT7kVqetPKEy/AieGskiu8co/xDRJi
1yqzU8+vUyWctiY784hlZffDPTZ/SQCB2G1mNuU4yjJ52UBt1u6CNelZnxaVSdAaI1qiPtsOFYHo
H2oxYtfOzIYpTiM1S9Mbx2A2zp0m0rMhLaJjPYv/84xgJ3vbRFJwzz1Wt6GiUiN2qzLXmCH1m66J
7oM+bqdUS0aUE03KsD+7JvcYgUBl5qY76lpXqOWh+Zx6N4e5hTJ1QcxEIFCZrexT18tO/QeyqO0c
TFwMCUZGMHWUgqJuIxDOZrbbL2MQ86dxqePMa6b6UmKh6vxFJ0FQjREIB2XWU4JVXbJlMIOe9Kx7
YKWLxDGixXTlF8gWb401frIpHRfcY72k+PwLsUuw81hTfrjHCERLd9JgsPO2c3r8nhbqMmK3YAfu
zSYNDI1AoDIjEAhUZgQCgcqMQCBQmREIVGYEAoHKjEAgUJkRCAQqMwKByoxAIFCZEQgEKjMCgUBl
RiBQmREIBCozAoFAZUYgEKjMCAQClRmBQGVGIBA7R5njyve1xkLS0WgsRBNl4YgyhKRD6dSUVDEG
DncRCETzlDkbn1EOz+al3zs2UzdM90jHhFSUQ0uUZrE6EYjWUObzVVWtT8oHm1u5X8C0OuFCWXLh
KEy81UisDIWuEO0usAvxmOjacSweojH8hh4Csc3KvE/V2tUl7eowZLWTqnbY0z3bC4eu9YxMCMrb
tSq6jfu1zq0bZpewWhGI7VXmYlqZmMsL6sUnL0O3fFgYgrgW+uo4bEARvnFR9IrxWlS8uDH1R4uQ
w2pFIJqPDoO7Y/E0/sn3yEcw+ub8dUvSLYB0YjEq3KCSixnVFY3kcEb4p/fKYPcFxQENArFL0UIe
LWZ+h8oO4MZu7xhRrGZCttbE+Vd6pF0YgwzcCFVCOMFXYOo8NiUCsR0IJ/mzEiSBlpIMJWHmLSW/
sHntw9otAXed/9fnl4Dd/8znF/o3q0tP9Uz2V8SbXcVIOLT2u29aEO4msWoRuxelben/NTaNlHIJ
qn9p/PPMHfPiQXR5z7dh4sDKhcFe6c7j8JvQm759E5sSgdj+NTMCgWivNTMCgdh5QGVGIFCZEQgE
KjMCgUBlRiAQqMwIBCozAoFoQXSjMiMQ7YG1h3Wn/KYRcaeX49tuSuT/dZcsT4RwIPEvhFSb9xad
cmWgxE2prKLK8tYQW7pNXWdQK1vqOiGzqDVkdQxlLIecusSfIYE2ipSJ1ij6PNSMwbJbqXISMHB5
9BGtk2kimtTdabpzhTuN8PeIOzGIu9JQqZXkXtEsbaZc31C7DPUalQL/49BFAaDeHqNlS13rjlnU
GrI6hjKWQ05d/D8YXeYKRgyNQjihtIx184L+QLpLqEUGlj87E4vCP321QuXzT99no8ymYY7/VxwN
BTYVodzwTfnR0k7nm1mjxP84yQtMuR/7LkqbXTpbUWtqE93Oclh1Bf6Iupot5HDE5/zSInD5ebyQ
y7Dv5soesR9HDf+LoyHRmzzSJYs5xWx8k+b3eaWTeM+ZuOoiBLwaxw3UE2eldgzlVI7AW03JhEuY
uByI2oNG4LIUi27ChvL9HXZmtrxoMlYz8S3hthg59XwZwZfAQVpztLGieioHEb8+EdCHJjgr243k
7h4AbHtf22boddl6zUxddTLqrxM2YeijpJmtG1w2RP12S4NGIcdQxPKK8YFn0yuL7k5eX5+bQAdX
wFaZeQO6diOQGlGgyUplNdp4fAay3R2H+O/j1JX01GMZKQlolDaJS1wHN8uME7OMFYt1tu2sS80n
tpMzbRUjW9UMQjxOBP4Epg2Q3bOo7grrGKqRxhX/7slj6cwyoy7bwHLNLFl70mf51H+NRhd3iTcQ
pdviozLTK9+mTG7U9yJWFthrVFLnAzBNYvcp+RTVqxzSMQlglFLEdSiidteqdNzDb4sndfI1Ob7+
Z/egUV8aMXUzHDoRHq0h7w/BdkKpGohGbec0rrVQlxGBWvfozax5MzMCgfZGm8zMCAQClRmBQKAy
IxCozAgEYqeDf8+s56RYcJetVvdWFOYGvAT1ACMxxz3d2EQSprX53VAP0cLMIfJYae6p0C5ENW0L
CIbPbJZRo6iSGiEs7+4APvP2K3OtPZu1e6aOSEq2R5up6Yh4UC0dSbjWZlB3obyISr0PBu6o0C5E
NTHBg+Ezm2Wkht7lFMLibuvzmRchtNi33cpsGAqp1JZU2wTknsK8bdB2E3um6VqShImbrAIStRm1
0kotZFfFuhDEzfxCwO1F/wOut7Wrr/omgSuzOqAR7ds5/NDohsIsiba9tP066Mbc1kHSsKq3ErVR
Okf8DzPbIEsr2cZ+ZFncpjJEzFMycVceBwpza22K9WBsUfOW/h2ydS2YKqfGNIPjM7t9eODmrqVI
lk93cM1M3TU2dbP43FlDq1F3m1wGWt9XFeqsciNZpiF8ZpsVndcmdf0hqG3phn3b1PvtzOzaiuFE
YUb47tt0+79AxMnR6LW2pw+LNmogbBuEvK76W5DCHNQTjG1/RuSdgd2Yimq2HF6NbJdJ7DouRsTJ
3DJWkVsKcx2c4uD7h/vVpElsd1HrXa7WUU1eqdCOoSxaLQg+c20Z7djOyksTw12rZJDPLCBA1hRS
mBGBDmPIZw7EzPY9BKMuIxqyBEIburkzMwKBaJOZGYFAbCdQmREIVGYEAtFKiGAVIBDbh0X5ty9g
ZbZyQOG8m88Vs7nphAtqQX/1FtNl1IBos378MwcqqummTAEPzj+zycsu1VxBEx98ZtPrb0MR6iWa
t8HMbL1D05d7II161XRt5gk/3litNfwEW3XQAGizfvwzByqqxU2iNiMNlkgoaxyXF/HKZ1b6lEMR
6iWat5WZrWzaUdwxK5RmwyBZm9ncAs6bvHiaop6GMeJ3sKt3sORFJfWLaroZvB9XvmZpzUZx4DPb
6Cexit9qemz5ajzkdJPUocxE0Fxu3NRsbN5LszbouWA2KxvrmlexXE/wuBNxBw3ipOHdLtDRmNgt
zTyWjrpb1pAd1GiLAcocccrVpaNm4lDx22npKGOR993F2q5eVzsO66bN8o6UfGhe3aJS0N9U91I3
js9smazNbmruA2nytG5RVuQz25vZNa7XZjZLe+O3Q4PNYxIl3hPxECco2qw//8ykflGJshaVOTP8
ArdBnGBip5AOuRGvcxjBNbMto5m7TlwE37aVSXAtWBcVwHsupNVEDZ7PTBvkbn2nam2QH/4LGaaG
Wn50qfV8TG3CNV/HTVxc2mgFoYH1bz8p0fpFpY5mV/OeBblsBOQze1szc+aezu+1er0ms1lPKW3+
sOlMf3UZldb6zjRPoq2jY7twXtxIUU1tFbh/ZlNf0glix3j2zWd2XoG3LxrCmkJmMyIA4wf5zHWZ
2UGZushsRjTC4t7NNvR2zcwIBNobbTIzIxAIVGYEAuETSIFEILYHyk7OwN4148yMQLThzFybakKJ
03UrPrQxJuXYq3resZR7A54cuH/byJFsQc+6dQwfhH9mZRe5Lz5z/aJSC05cQ/jMsrhaV7PkM1OD
ew0j3ZvW8M+MfGZuG0jDwFOvDLxjufc0gH7ntlBaSDPr1iF8EP6ZVYfInvnMXO/1L6ohdy104Hxm
WVyu/YmdB2ZTq+h6DvKZXa6ZKVfF9mOlRnIm1j3HejJwcDLZoB399U6aAafMZUH9Jmjpc7VO77MN
7PZW4rptbB/l2yF85pDdDb+SR2rMZU5jpUpypm4nAz3rmVrpD2mNsbQZUjhWhvuoAPXyMB1yD5zP
bPVhoODEbfiwFOS0shi0vEb/zNq3OYhqYhGbuVW3uZa/bxtTycaNv90gR8Q6Ok5zdd6HqKYPSdQh
qsGhbSP4zI6mbw0+s6MsyGe2XjNTc/VSDz3cIaa2StIROBo7EfpO3h+/uB47wLuoAbAnbbNsAJ+5
NreLkhotuQ1E8x28ZtbpM2csW96vNQbbBqYWHwJtneWNOx58YCI33jGzU/JK7lbf+qPNF6dWWGr3
VcLdjpC9dUn0eugwN1PO2qbEOaYaWOUdN3jua6BzssA6kFwZtHHFc5zv5KZohj7QOvTe1HNqGtmt
jT4FDZmZlTUzZ11qHFJtjNZbn9yZFUvVENOCs2pFYg3SyG6Yf+ag+Mw+XEmbai8AUS141cHzma0k
MPGZdQ3hiu6NfGYBTqwpSurvn7VuIPV5lwP5zA03sxuky7WfJ6Eu7zptbvrqabetmd08/fEVk3g8
R7Q5CPHXAUlb9JRyfzzeV2iGmY1AIBpoZmfX1ucB0pDMJRs9MyMQiAbaJInz15guQz5/rRTrLwSr
zGPJMA0lvqsOLtKqZDSuBkjdCYab/TEWi9LuMpSpAOil9wO870k5fJyGkmNC2Gh/O7ZG7yEaS0E5
wWqt3OKi9oVD0SJQqZF0uJOdj3WG6N2sDbtCQnsJ1l+n2HL3016AZAC2W1zOtC9CDxVhlNVYLCt1
Iyrm1SnmOiMdleMhmsjKMYt3UpoYkzqiWM9jCSrIairHTrOv74+MT2uns5f2dGfrTjSsTfBPT4/9
ff/Ec1vyaQnEWw+tqCGmfqYeSjcLfx0rf25qpP/K3o0M3RdJJuFX4ZvV6Xd/UWqHrcjyXSefq7Cw
lV999UTb6fKZB7vKR69UOmcSe66SSmtPApcGuorJSjKZ3E8HN7kb0x8fYy35+cm9ZHRPuffaYGzi
i8K41Ds5HJt4fvMHoTdNZIur9eaercxIfYlcGv3WzzKVf5i+/rU/66iK3YhIeYm5fmIykZ74Ujk5
u2/0wahcoZ3/csPqwnPCyednr3/5wVTlqZmR4r+lKkm5e7YoSs7CZbY6Tq+x33RROme/a0v5/p6p
E0Epc7X40nopuQWUScL+SrC3Ev7+g6JgXVuF7EaoyA6zlVxXpL8oVeUnp7LFrSJMHY9VI0updXZl
crWj+qn4ujQMzw5+6OlkRVB8MvbUetsp87MrEJ6oQA56iqVEtaVFrSbW1qqCRhQ+nOxb4258sGtV
aMlVeh9rw+pa4Y+PJ4XBfGuN/vHxkcVC12Q1FK275SalTBhWnltjHWIzufYk7anIc8It58W82Nkc
9EwfT2xVi/BkSZlCtpJry8fjQu1Wkmsnjyeq7G5UuLtzlXns2a2JeF7U4KKgzerv/MLH/+T8WjBm
dgSuxIr8vUrX3JtFqsTD17qGJ6pbwuHiS2Ry7kY5wO/BLBwBZu1XYRNWaCIPHdkjhZsuKbP3eSWl
cWg/XYbpzL00UYB9UPwOxFvcqKvGj7LWARia/7scf+MvZoR/b4FUirXhlvBzi6j8wtGrcCzbUbjp
ct2571PsyTem46F7hTk4cnGPamOeFfK6Js5PQle6hdXld4qwX4s+zPqYhCHogBikdHd3Gordt16e
A6EtLP7yf15IFgOZmUt9a6ub5HunhDGP/ZVg8dijsapwdmZt4b7j3eJh5Z86Tq7mq9K4+O9rXfDL
P37m4YViMnww0Ttx4bWe8d9/18zD5R5BdwvwiGKS/+nxlWTbKXNp7f1jE09sFvuWHk+vhVta1EIx
+4FPX3gNCk9Uj5/SzRInhJb8kdDixWRB+MlXxaYTu8DvPZc9/nvvmtlb50i8+aA8jf6ouCd+Os3M
/NxTk0waaWYuSJkLK+uVZx6h+ercYyc3M6tqhaYuwYdPS0dLxb2l7/3DNfHuTp2ZP/fSppO6Ft+2
VAxCmcO5z8bWVsQ1rqTMj5xilSyc5eGRE6WkqMF9410Lm0V5xSK0w8/TE4l4V7WysjZ1/MfJ9eTp
v+lZJktCj7jrfPGErMwnSulq+ykz/P19zALsmUlcN5nebHFR6X9grQOnzqc/YbolmaylTJUtq2W1
6l5jR8cmvpecfuib1cKDW/Xnn5R+CvcdF1YkJ6YFaaTrcl5CR06vvesXUH147vDoRzNKhRara0P/
KOnyYn5oEZ6ZPVxcYnd3qjJ/pbyxL5qUrGvTX/aTP321jpmZfzWVWpobgjKzdkB6OFsoQEZarwuH
HeLhZZjSchPsomiJrCs7vIXQI9H5+ZxoyvXCDerMAG0IsW7yMAlsStvYGfIWmZVqgT1C+7LRHMpj
7JihQ7gg6NfhWDQ3OB+UBGnhnxxXe7q8WFfaeiIXZXVZuA2mlAVCd/XLi8rRYXbE7ibVuzsS0cXN
vneynpOWrWv1d2Bk7r666ppT5ig9k5qBe9ilovQ24tA5tn45xjTxIRgaYatiptPs74YhNcY90AP3
hjL9+U6IHR0dYeEAVrvgDdNiS30g/Y5CP71XOOxp9UWlHyRg6JfgAAwIa+Z7WlvUgzDyE6EJNmHO
6vZHYXiEFScO2bdAVHiVmICRc6LWsdbMZN4QiAws2b+D4V9i6121r8jVKObFbsePZvvhJTYzsDXz
gPz2s//W9HukyP2TZwtin0uNsrs7G/Sr3U9n8vKJ9HvsYHqdpupLljOz19NPFfrIo6f6wsNf/IRg
ZqdfCC+HV+inKg98aW2qvwP6wg9V+gZz4SWQzeyLCwdKH3tmIrJ3AciBPwynP3gKUrf+BOAj3cIq
60ny/fdH+h8V1uAZmm6/J2DlTHFy/2K4lKHP9n+3tdfMG9krz5LJE6zfdFlZwA88vzb1zlfDV8dH
w+TbQnutZq8+z46g2LkEPeOJuttOtuVfzq5OvvNH4W+deDCcfkG5LuSV+paQa1/pZ4Ndp6CU/r/L
g71rUhervJovlYRXK8mt3KPC0ePPr55854/DsKNfTTG9ezn/TCyhGrl7M194bK3uXOvazlnYc/I+
VwGrkfkUIBDGGcph/3Xmda/4jdoCBXMlXKZ0k/BoL51M5gLJNVzP+Hai96vuNkvEev8Sey7CPIFl
Crb9r/L0k07aki7u6JlZxNrG8y/Gu/YsVdaCyRWJFgjENs3MQQOJFghEmwCVGYFAZUYgEKjMCAQC
lRmBQKAyIxBtDZ1/ZoNHL8/P142+Q1SnnWC4aHZRYHAtZ0yG8LccU+Cc4hBD2ahZEi1ba7+BxnRN
TqSdpaEBezlGIFwqc92w+NQmtfLgSk1jgKqpulHAdFuK75SCekSshhrbbIm1c2pTuhZOpB2koeoI
h7qM2C4zW/zCkuglQPrWEnco7HmnwN2gwJ+BFt6YHsh/1L5n6+dlzWW2/L1tapdCDW8lljJ52w5o
drmhud6qKQ0CsW0zszS1EN4VPeE9MoOFj2bVuzI1d2i9j2be85y1GhCzUvAOCZ1SsDChFcfv2mRp
5R3euDhw9MlBqObuyF4aS4/oCERTlJm6M6B5txTmXkrMRiWxV1g/s6NVCtx6mFpY+JrvLJtI3Crb
tWsdh/JQncej4L0cIxA1lJmAZgzX0m8K7oYBN7cDWa5L+iP7qSOeIjXGOKbEbFQgEE02s8FFFyce
lolWPpqpNw2yUAXrFIibYYX4CGJ81u8US/FfqEZCz0iI7VJmcHxDZb0SVM+Ig69c6n0iJNTmzQ5x
ENbCP7dDJDfDQa2JlZjC4gspRAsoM1Hf7HImq97fsq0nXCtt0uJYTlEmv8h6/XFhNjt7+LXJV0vX
9s2Rlgw1PlJzUFR92MC9HCMQ1vDFZ6aknttBZRNgCl5zojjrIpqhAgGZ2U4rStKCBakLHjd1oB4j
2mZmRiAQrTfcI9ECgWgToDIjEKjMCAQClRmBQAQO7mm2JftYYzB5WdKbdi9S05tWnngBDrwnjZ/s
lXts/YOvlRC7QJmdOnmdvd9pazKxTJ7fZcbTsjxwjy1/zJ8XQCDa2MymHEdZJi8bqM3aXbAmPevT
ojIJWmNES9TnoIYKb8MKAtH2MzNYTYZE5e9yDGaDsWomPRvSIjrWs/g/zwi2sLftqQnU/pNDbqDu
TUWlRuwCZTZ3fdtreu4yca1XluRf4n7ipaD7yhYCgbBWZnmKdD/nUXvNo7XtYer0uS5rkoQlxQOB
QGW2M0Vdz3v6D2RR2zmYuBgS1M9/1ZivuTRxdkYgwPY9M3X5WImYPm9njmcxOVOrWZiIUA6BOEzm
tRcDCATOzGCgBGtfv7FjMIOe9KyzinWROEa0mK78hT1qq5AmfjK44h7r45hSwKU2oj2x81hTgegh
KjOi5TtpUGZ2CyOI72mhLiN2z5q5pbW5JZJAIFCZEQgEKjMCgUBlRiBQmREIBCozAoFAZUYgEKjM
CAQqMwKBQGVGIBCozAgEApUZgUCgMiMQqMwIBAKVGYFAoDIjEAhUZgQClRmBQKAyIxAIVGYEolGg
TYvURPn4WKjMCATOzAgEApUZgUAEjg786iwC18w7GZoGR7CNEbsFfiYuf/4SaBOzQjMbgcA1MwKB
QGVGIBANBD4AQyDaBPgADLHb4O1BE/Xx4MxPHH8ZEVRmxG7WZc/q4vUxs584/jLCNTMC4RpkB2WE
yoxAI7tNioLKjEC0iPrXmxGumRG7aLFMvCgMbaKRHYjuozIjdtfyl7qeAUmrT8zGoqAyI3abRnt8
NdWyukzw1RQC4Wn2825tE3/vpus263EHGALRJsCn2QgEKjMCgUBlRiAQqMwIRAug0Ir54QMwxC6C
yEzwsm2EQLF/5iCNGu9Ey7pwhItQR24yLKIY86NWgfDVFGI3wetLJsgsvHRzz3/93qLhxpx1QoTW
l5vt22ZjfoSimY1AMKTiNNwHkTKMRaGcoPGyNC0KO6p6w0BCNJZSgq523pWK/usmqOGqUZoSXwrT
agTG4qH4mJQkDUWL1rkVY3SgD46OQTkC5ThNcLndH4F+lptRgYXr5bvFkKORULhfzE/Oi8nRj2tm
BELGchf52jLE0/CWDeiLk5f6tFtfnIfFr5PuZeX85svsn/lVUMP1zB6+yOZQpn9kDm5PbiVvF8Pd
OLzVc5d1br1nyOdW4NW74NsJ6H+JJDhd/PQcXOolZ5aNUdj1/hfIaZbJ/+7d6n29mN/tK1uddwD0
J6rHUZkRCKBUmBTLBbgrD7GjsFGC9UvQW9IC3JyC6EnymrpEPavM0Uq4qynlYdR4CtbHYXxd0tj1
1Guv2OT2X+CuHMTKcHIeijfDODeBsyQG18kvbxojsuulKNzFQn6zAPS0JEAUKBOgNJ46YlM4fACG
2E26LHX3wqFKeZ4UMltHXxEvhbaUD30IP+Xu8pFf5OTg4XlBm8tRczjl0yDSYblnOvOt2/RLXvmk
TG77Bsvtba9ENi1yK/yvT0MqpwZX/xGGgfQWlNMblTkpP2lZzWIrUXFmRiD2hhJFYeVc/XdBs6GQ
l1Rcvhtdz/1Ufb4UHxJWvYf5cBwy7GJGilSqdt9unVtX6KyQW29vjKlnQclGyS31RK7X8ktGhBCm
t11bnbJZnmEXiCQHmtkIhIxK7OIn2E9sIQqw/zCc2y8oVeGgosxnUh1VJejX1ghM9y5o4SSkJTs8
9kswEheP7iCpcM46t81fjAv6+L0rLwAkzsFIUsztkJIbSf2jVcQDZTjDkv5PydfeLeUXLwNhw0Hn
EBy0KVY4iU2L2DUoSd29f/nE9xaSMPooPQFrHbkXl8LwD49/PLGYFAOsvnKZDpTk4E/2reRfrCyB
Ek4IwP7iHVXhqAjVre+cEi586Pk8PVxUMtDl1vfMB5Mst5WN95+CtZlzCZbK/ouPJRbk3Dryzw+W
1ODqP2vdua/0rsEDz574yaKY3yufr272r8FqpJqUo+KaGYHwuMRuaAyfcanzphHZcCeWkajjC3DP
dG9phU8o+PWVxb1fp+ILdGIvkvRMwRBElsAukpSoWTwtGfVI/zTCUhpFYGNkCqStvjDXdghXPIav
Kzfh2ZZbFUhvOSqzU78KusMR2ydyLgclLqr4zo+alU53aPVVYlP2VHfLaj+Olox6JOouH84sDffs
UhdZ/B91uXVBPOoyVOppTLJVZ1irB2DS2zHph8qbVahymco9VTlTlEX5lxpCg3yFqomDnAo1pqoe
6lKk+txkfSBaGDEm8TT46Erib8QiTqkT12ERiMAQsZ34pB8iq47utZp5plPfvFHejjbelw+kDm71
sk7/Fk+7Jv8Qg4IoqVLtzZysOQQMdq/JzlemU8tIem2kThopm9V8WU3SNGqRhUDUUOYaUwqxuqse
Wq5f9Vcs94hbplVLFqL/9TSx0pqzJrUYGdzooaU0ot2urpnlIyI+NqA4cyMapsyU73AOyhBIH6SW
h55kadDMR4JO3mzX8OYFAtEAZSb8QyrnR1gBPGNwZQeYc7PI3NqwrfGdZBfWsE0QWS/tktfFcniy
SLETIhpqZtecLriXOLpTat2p+cSow+xmtbXVKAux85dHPAw61MP8SxxqgNSytnFhjNhGZdYWdLq3
M3pTV7fqA/mNsXJmdx90QYypmjIgRlko8Wh0U2LIR9ZACs4Tou37Ii0Z/WeOnf1xymG1yGoJpGNU
dUQQCHwHmGWXbpmZya0gTfHIi0AEiv8PBggKnS9g+4YAAAAASUVORK5CYII=
</FILE>
</FIGURE>
<FIGURE FILENAME="Forest plot.png" FILE_TYPE="PNG" ID="FIG-05" MODIFIED="2014-08-25 15:51:07 +0200" MODIFIED_BY="[Empty name]" NO="5" REF_ID="CMP-001.05" SETTINGS="SHOW_RAW_DATA_COLUMNS:YES;SHOW_EFFECT_SIZE_COLUMN:YES;SHOW_WEIGHT_COLUMN:YES;SHOW_MORE_DECIMALS:NO;" SHORT_VERSION_FIGURE="YES" TYPE="FOREST_PLOT">
<CAPTION>
<P>Forest plot of comparison: 1 FUNCTIONAL TREATMENT, outcome: 1.5 SNA [�].</P>
</CAPTION>
<FILE>iVBORw0KGgoAAAANSUhEUgAAA3cAAAFQCAMAAAAr23eDAAADAFBMVEUAAADAAAAAwAAAAMDg4ADA
AMAAwMD/gADAwMD/gICA/4CAgP/g4OBAAAAAQAAAAECAgID///8AAAALCwsWFhYhISEsLCw3NzdC
QkJNTU1YWFhjY2Nubm55eXmEhISPj4+ampqlpaWwsLC7u7vGxsbR0dHc3Nzn5+cAAAAAADMAAGYA
AJkAAMwAAP8AMwAAMzMAM2YAM5kAM8wAM/8AZgAAZjMAZmYAZpkAZswAZv8AmQAAmTMAmWYAmZkA
mcwAmf8AzAAAzDMAzGYAzJkAzMwAzP8A/wAA/zMA/2YA/5kA/8wA//8zAAAzADMzAGYzAJkzAMwz
AP8zMwAzMzMzM2YzM5kzM8wzM/8zZgAzZjMzZmYzZpkzZswzZv8zmQAzmTMzmWYzmZkzmcwzmf8z
zAAzzDMzzGYzzJkzzMwzzP8z/wAz/zMz/2Yz/5kz/8wz//9mAABmADNmAGZmAJlmAMxmAP9mMwBm
MzNmM2ZmM5lmM8xmM/9mZgBmZjNmZmZmZplmZsxmZv9mmQBmmTNmmWZmmZlmmcxmmf9mzABmzDNm
zGZmzJlmzMxmzP9m/wBm/zNm/2Zm/5lm/8xm//+ZAACZADOZAGaZAJmZAMyZAP+ZMwCZMzOZM2aZ
M5mZM8yZM/+ZZgCZZjOZZmaZZpmZZsyZZv+ZmQCZmTOZmWaZmZmZmcyZmf+ZzACZzDOZzGaZzJmZ
zMyZzP+Z/wCZ/zOZ/2aZ/5mZ/8yZ///MAADMADPMAGbMAJnMAMzMAP/MMwDMMzPMM2bMM5nMM8zM
M//MZgDMZjPMZmbMZpnMZszMZv/MmQDMmTPMmWbMmZnMmczMmf/MzADMzDPMzGbMzJnMzMzMzP/M
/wDM/zPM/2bM/5nM/8zM////AAD/ADP/AGb/AJn/AMz/AP//MwD/MzP/M2b/M5n/M8z/M///ZgD/
ZjP/Zmb/Zpn/Zsz/Zv//mQD/mTP/mWb/mZn/mcz/mf//zAD/zDP/zGb/zJn/zMz/zP///wD//zP/
/2b//5n//8z///9BjlLGAAA56UlEQVR42u19CXBcx3nmj7kHAwzQc5A4SAoAbTmqKJZLrrLCMLIk
m5ajshJvtpyKVxttdh2uvFu1FTu1SmXj1FaKSWodypaydpw4sRwrlhPHa0VOYlHxIa51wLJsJKaP
OPYaFAGSIHEQg9e4Z4AZYLb73fcxB2YG+D9yMG9eX38ff//d/fp73UUAgUDsMUJYBAgE6h0CgXqH
QCBQ71xBRdi5FOMmj02VIxOnoeSE6eZ4HPZSBs+SmoAidZGBl2T4z0Ux+8OhGP90Ujsow7hH7kKR
fjl3NMY/eyxjOLl/9C6ZLAGxzc/6uuF2CZqZ6+JuZO3Uo0/tGO8+ZhShyTJ4oARwrpRdAWcZWEkW
//cTEE0mYW5z8+H3s8/ZTmkHLHdDW0975G7pj2bk3PUI72efPc7dPhxnUpqIgpCi4ZQAE/EQjRGW
SQpCDw2xO+VYtK+56WeXejKnyBZAKkyrXBwSCxHKRaD0vihATyiUkhQ0RsPxcmsKKb8NJ/Ps21BO
oqwnlRXuDDMGIFqNri72yQipEO0R2J14DNRr0b/AchrPK3G1AXIVKOd47lidd7M6fygs5a4/Htbl
jki5W2e5W88I3WGa4jl6KC7mR7wW/fNfibzSftDe2fZjSf7nxcfO/uGN0Wc+fPzLn04Vj10N77L+
Df5kht351HbPfL6y2lRbs1NcEjvP6o08mT+8VYKerz56cpGLUIKNmbPVG4fjVxNdTNTkjeo7Hunf
bUk5kTsuH15cg6ShnKolqL74/pMzckmunYmzO4QPIsQCvHY4c+UjTPDDNKxei/6HPn340JXIDosr
fvX4l9ugFfRv795xg+VOrvPEq5sRGmGtoPerHw5X1dwl9LkbevIwufqp7RLMXXmE5SdzhV+L/j92
7dChK/e+KseF9s4Zt2cgAlO3w6OwPfvrK1CQrAu/U4JtmJ5pbupLkBG/B+H8NGxwA3wnnJPdLnHJ
pp9jfxgW4fD91RbZu+gXcueY7bWUU0WTlWVjSR+kB567JAr+apQVpnwt+v8gTC2SbR7XFIurDRBf
HD8X1+q8/MVf72alLdZEVctdQR/kUS58iVdRlufnkngt+u+F6UXyZSWuBqFrXz0352MH5Q8HSV8Z
7LkIhN8KiY1IvBR9NA0nz1UzijA0uysnqKYbWlJ+k5UlyPUut6Scbp4cvn7zJBfDXE5S4fC/Qldu
Rye57FVfvLq8gXqzDVpBz/rQbM86ELnO01cGzt/qJ3dSbemvtdzJcaG9cx/hQ5UQAuswO6neE+/k
YKLJU5A03CxNoUAo25RvFwgC5MX2Ufj2cGGtNeWzmLt+y6JDOSn4V/g1/c/bJK8ibtFd80gEXZm3
AaK3zOa4NT+h5G7uJ21yF7E0mF3rtViPuvaDeue+tgmjOfoQa+T/Osr7LlZ03TA2zu7E4N5jzU36
A9l3C/0spQSM5FiqMu5Xao9JNgri6DLeFV+BN7eqacKytZwMEN4Of2scP4/kqPw0ZI0HU5+MPAaj
eRqT4mqPxw3vgv/Kv74HY3NMzBN2ubsXDCMNMQ9x6zWrJrjAsyW3H9Q7V1w9unZx4DSks3dXuAnK
DsDVI9N3DfwJvHh4tcl5vrP/8a61odMswY21o6vK3R+y+Z4k2e9eXj/aJRrGB25dP/yDFhXQf4O4
tZwMo7Wu7c8bRgYzRzYuDqaV63X1mpmVI2uT7+rjcQkDX2+L6n8SPiPm7sj08MA6nM7dZcldrjxq
WFx7kOdhXZefdS3f914c7FPaD87vEIiOBe4TQyBQ7xAI1DsEAoF6h0Cg3iEQCNQ7BKID9W4iGaah
xNehaHz06UJjmugO0XAi78Nn3fDFqQISDmfA6EmRkRPKjvWrPvsHwsTk00jf0/HlzL7yntQ1JsiA
OfpyNw2F7sup3C/ZZyYcPu8qSNFJkDIIzJsAZXrM4i5fGXmHlMboOM8ajWoJhWI52zw4Zq+clBgM
kpDpUBrgPvlh1BMxSu8ry4Ed6gMgKgAIkVCukY0jRnkrVJ/a83zR2HiwjAmJUChVZsUpZuxhyjKW
zMh1EKPhpDFjlvoNBh0f4cm5ib/pn3lqd33DL1ntM7PVXnL1xIy3z7pRAnjlSS9OFVSu/eVyNWmQ
Q5GRE8rOXBsqKT6f/eJPzBh9Gul7Or6cwReLoK+UW/YQpEx2V0yCpGZfu7H5Hb4rXuJ+yT63Mxff
uOsmyLqTIK88+Tir978qPv+JcEUJaPJp5B2WILfyzDbAU6u5LUXSJJkJ79rlwTF76evHo1f/ovzU
8iCnr+2Q1Wr56qbokvvTd37/r17K7EiBHeoDYOkjXTD017nlRjaOaImpBXStRruUjFX/+UNP7wTK
2EfnBuNXD2/n6FCEZexboTtm8kXp4fn4ZyNrf371N76tZcymfmu2d2V4B1BSkZliYtdQjkf6WAdF
c5Cn4m42iTsm8cgAtuF/gkBeVnyzOonEyjARj6QplXhanIPWA4oHSkkoNlejpPe/U+NUiTw6mVN1
XuNUQfX1XzAHU2RkyJyHn1Z9/uIXvuWQkJhHsRRk3pYJt5Vg6zYuiMRBm0sw+/WESEUL9yt+uv5O
S0rGHCxCkogbxDL6jdlXX191EETk74ncwZyUhhHvhCXIss87IS7zzMQaC/eJVVGMRSTeoR5xKHIn
0JlBAXZN/LSJWCStr2uWr56+kJq3ayBMs3QrkOC/FgsFIBKdEDbgAxmBbOnSs6kPgIHl3PhvHFo3
1+ND8To075+AJ7vFvlXcCQtKuVGa4XVTlitI4UX2xWi6j1tkCVtAp0TCimg0C9FXoJiQXO4t9GYo
+YQuPZv6rVnvInAlVhR3XKuNom++5/d4bZWZUFyG6kxv7zXeTL65wJ1Pw+/EMvrYdnsW0nD3/Jcl
cktqA6rXUiMzaZ0WpBeO1yjphS24nZfIsZnRr147Bt2pnZ4Fvqn435wvqJux0sI9XzEF08v4k6C6
9r3unl77dKQ8iqXQ/ZSchgGLFajwLcXHrvWOzRC4KUGuL57m/Va6oO4t6r3ndT80NzdYjhaVsSOo
9J+v9N7swMPlZbec3uWCrCZZGp80uW/Be1nVvJc1lB/xMrkujjb753slilgmvbi+a94/vzhQeAky
hd9a1G69xOpdzWeFl+VdC1/e1df19kZh5veyWt74RtPvwQOwGnpIgNfP5YXStNLFmXcf29QHK5vs
8luW+i31+NRsHc34TYOLRSguDrxJu1VkJa6W2zavm76F3rJaruxi5wpc2blWuEWxwzxju7AD6zRe
hvvzXcJtlyWX2+HH5jxY67dmvdvIw0IpMWG0ylMngOl/Cd4t6p3IHeP7DC+JTfk0C3EpoWOQXZ1i
hb8FaUkRXo1qHDQZM1M1U5j8cKroTuWUWe8OaTLqCGXCyxWHwbnGj9PSMApyI7/IBZH5aNvPpO4Q
qVxXC5pfWnnZHP36IbhRUgVRuV+nKi878CN0Zbf9RZbGOaNzbrH8SbgOnyzfgEGNG8aurovO1wtw
wxpnAu5j/v6PbrrzUwMbprJk/dtVfTnMsLHNg4tq3oZg7DX8bm4rfXYIVoa7RxL/i4pdawEy5tmU
tT6Yt53FGzctWurxUraedhyDHDPCCV3GSoNprdzEurkOUzP6cr3KWvKrg2q5DsE/HOcNJJf5/Pwv
wInJFDkxImXsnDVj1voNBv3+TGFkcxEGtjRGkkJOCsH1RI4PljXumByCRBfh8LbRt562ZMNBy9ZE
sLZwqvouD/RaGGOKX30vL+ZKklHouv9lF59mfhzoeFs6P6XE4FwpoVLX+i4PCSVfgoyuF+Ti5dwv
T0F0Zdd3efA5syDJ2eHrg6XE3JFrQ0WNW2hTB/pYy3Eo/PwrW1H1RubSwHrUyE9TKn3JwBvU6nyw
HK38NC9HoYvXpfDzLyRKd/Pf4YJGPHTJnFrO5nqsfV0FiND1+u/l5fTFG2QlvJDRlZupbNQ2qUlX
Ts8OvvGbO2LG+D3hUDFx7WhFbPY+M1bbc4TM6o0ReQCUBfHifs4VYz380nukrkTkjt2mC9F14yao
SJND8a/Aup1bOO9MRp4HCMmDE766WDv3TeFUyTyoNZib9BWO5UqWEW6GtI+eSOXH2fO2YDC7neU2
X+ajXYbrRX+CrCzeBPOSzhi5X/bQ8fcuw6xFkCjrv2PsX5FdnVC5YVkQJtwKMbY0fC4W1XUGN82b
+Wly/enKwZiNrd2twreVoRnA6HejfC4kShRsmSFYPXoU7uD3jxYGdWaJ9tw4aiq3LG+fjrxIiBZJ
6RW5XvhCwvFYtDC4KE2LX9fE5whRej4zz+ZDTDxW6OO8Gr8DY5xP8Qx8VhoYidyxK9qQjJJMhBX3
/ZJv1nuNsYawChf6tXHNyCh0s6zmRF4G3DNW+xLQssSpknlQdpwq22GjLCNvYxvwLe8AMj+O8+Uc
0ogvxaVGJ/LR8nDziK9+g2YyCxIZSMiAj9U8mb/HuYN2acREEeLs86zCMxOlH7tb39IES+5meQ1o
K+Crh2bKxnyuwigBPU/QuAYfp/nzbOQVDY0fh6N8ZJvkcyFxIQYyAqF+l0cC1qMXzsE1PmLUZ6w4
Zyy3JOSPauVqyVgsNEeWuiFGcxdEK7PxPORy4tOOr8KacJ7Gm6R3m4Nvp6mh0/Bx+DlI5/79l9it
lcOrv8unx6wDENVF446J+MbQCl0Z4vyme74kNfK1Qy/CC4ffE1YnfBIHrTdHf1/yMP2umtePYyqn
ivOgbDhVthBlHOaLArQrP+rD3Mp55Hw5hzSikhrLfLTe3EVfI+f+oUuh1DBfQbBwvxwEkcouDQPQ
Y5NGIQu3RWHxNr5cJPPMeOf0rvUIqDMlzjs04hKbBl0yaWKPMZ8rh9fD1rqWR0EshUOT7xk5Bc9H
b506yuaB410FPhcSJfr7na6VI+s+qzNgPXrh9qzYTrW8Q3LpPcZyWx5YjWjlasFKaHh1hEJ64OLb
j7B5YLHrDkhdFDN25/HdrrcPjzdS7/zw74Te7hsJ/2bq5L9c7l0f2LIfhzftAV+AYXdDBuhtKki4
QrcStoVvQDFdw/uUxu+pNKUYGolgMiqB3lLe64z50bsQdKUDrN5k1naWBnsKdhEtNVPvsnLsoSWP
pRudz9xO4wVR01fTcfYpp09zhQaVDNlYyEXSi17e7vtCDcP9xHN3NqU+GokErSVj3UJT6rdOvUMg
EAgEotOB9g5xsEFbogHIA0IgUO8QiIOnd3Fp2XJCTwCT74lcrYTXeqsNI8mJP4ZAHFzozwPK78xL
u0lkbpXhHudq7RayHk9HbBhJTvwxBKIdUGpJm9Tbu0llX39F29g9qSeHUSjLp8tJfC/JhpFQLK+j
4PEj3VQ+2H1RZ/4YAoHjTIYhhZJa5twqaUg5tGHwzrUwuQAa3wtETp3O0+/3zvdp7t9ccOaPIRCo
d3wmpuxte0tuq/esRAst6veuj4hE5UsZ41lgRk7diSm4rrlLPD1b/hgCcXDRZeV9STrWpWyh0h1u
lk2sRPXcKcXZwrDTnTUHTvwxBKId0G7P7ywbLAnZ3ZStn8z3khY9FU6dxPsSCXsnTGeF2fHHEAi0
d5ptY5/ozou/MHV03UCvVWyV+N0zM/ojedc7hSPR6SMbkcXXFq9xiyb+kt1l21jNMNftK2jvEGjv
3Ozd89G7RG6VIzS+F0N4enAZem5Zlg6U/9ja4WWDuxN/DIFAe1d7d4E2DIH2rnHzO5/IYs0hEHuu
d7to7hCIPdc7BAKBeodAoN4hEAjUOwQC9Q6BOKCIYBEgDiRW2kXvZDK4+lJOYnmkaHnEaLih+8HD
grzLDEhTH01Sg8S2UloE1MvmGrO0r9vfzgDNn2f0moSUKAVPvGO2zZiWmLqRT9veF7TgLYWpRkuN
sTvk0t7VvLVCjVoL71UE+9nekYY9u5dVVv0izVM8qklNDd2HvR7pw1CvDBNTAj4F8Yyemq6Im9Ra
zNQ1WWLJHA1c7NbC1HSB+MilgyuhNtk3hvcoggMxzjQ2GH33qdsVJndkhq7L0mYtl80ElaqXEurq
7ls2uQiCS+8VvSaI/sozTvuMEXN40tjC9JtT3y6OFbRn+7WoaWWD7mkz9Tm/03efurGnwY6Ze3Zq
OnSNM/GanyviUXzErgaIv0FXrRVM3AUhPtscNRzC61vYOgqd+CiDGnfmeo6996ihrOyxXah1XYU4
iuhWkpS0aOOpd3fiJRtRp1+kGdEHHra7Nn9d1yf3dPx/3ZvWXQbZHtnzkbTXxOCAjTODGGvPkmvn
ubLPQVSt6kP2Sk55fmSUN6Dm2xs24uLDc2TsnrTUMShfqHc1tAX7ST9tY5Vrsmy1rGc0bcLbqE6i
0TIShwnqwUDI25o53aOuATpe7WofBe1l1i1S0ibE3oyALR9k9sloG3tnMP1EGl6YX9FAqDqS0QeQ
WhwRH9+JPmR/zWuJgROwyOYRM/G5vKIJ4i96/yK7RmSUkuqSla5JXYVpSdqSjiGIk2sDine/oSnn
Abk/X0d0ILxWXEm7DADaenTiNc5sgBFCtdtniteSoGjvEIiDaMk7yd4hEAjUOwQCx5kIRNtA3S22
x88T0N4hEHuPiHWOaU/zsuO22bCmXDhw3mS9Wua4/mlvAQhyAXy1XhBLkdOG8u90r+eHQPw7lbxo
eopoDIj8O3BjbDnviLYNEqAIdSSuGveG+KO9BSDIgX9frRfEfsdKY/h3uhvB+HcG8qLxsZIxIPLv
TAqo9lPahgTtRC7i1CMTWXulag9I1qN17ZAlgTS+ifsRSZ3hGyZIHfCuipqfo5PgQZqTReM8a48t
bsTZCAExdmjSeNCu39WR9IwDn2BkPbKHZb5vxjQWuq9/Mm0zdT3w9q89f4xGjOsqe5x8xJh1ohtV
2PFCqIUbYt2/597hkyYqAiX+4tJ6hOZop5mc71j1Pvco1iBIg/h3NUvlOnTG/Uum+Z2zPTbfkFuM
W0CHKKh9NQWvC6fWSvy8NQF8UL/8CmURhCivPPGxq9Hfi1683tVELdT1hpOOnXLZNmPjztU726UN
uz3O1FIFvkctNa6f+KnboG2sUY2jpY2MqkWqrYgoI/qGrlQ0Lpeei90HACFT1okr9c6FNEXdDR/1
tKANG2UGm1jX6uwZkDZQs1y0gYiLgfIX6K/2YlmiFte2UrG+vt2W0PA8+eba5MOZma8j6VGXKBzJ
enWQsPzT3oKQw4JMvgJH30RBTAtWbcm/M9YT8u9aNlDCuUAHAPl3TRtntggE6VkdoXgtCYr2DoE4
iJZ839o7BOLgAfUOgUC9QyBQ7xAIRDNg2J/J/1h2PDtsNmqDo+8UoS2EMCB+fXovf/vep+7MXfMU
xNc6vIMglrw05vw7c7Ru/DsgtuH98e+8CqupWGmZ5THvEzNVVS0ncuzV0XdqkzQRHYhPn17bIn0d
TmcTvZW75imyn80f9v4seWnM+XfWIiI+irsG/p1XYR0Ee2fqkWQenX1X2FZH3+nT8l97xKsR1sin
afC+SHdBSMBc1VyuDk4OZeNyeCCxy9zev9lem2VRaEGDjbh0e5Q4d4VtdfSd03ivMe2t+dut3TW1
ZkEaUfLU6/w7h+L2Wwt7b+OIaZzZBuff0cDWyo1Nt/dH31ECfk5LID6nVQ3tWmv3Eli9aOPOv3Op
Q6qe90WJsym0lYAGPgN0f48z/dHp/LLp9m5FJWAH2ujJBHXiCHsNOGUvTdH+hpx/Z5i82Z5/Rzz6
Y98StOR80j5o1S62SHDj3xw2XQMmHoErzt95XCSwIEGHC/50z30qZb3Rtuff4U5451VU/yavSWy6
WquTtkv9+x9k1kWZa/HZS9T1NvVb7Adu63TEdf5jd88vm67pR9/ppamFf0cb+tDIm7vmKEh97d50
zqCaq7r4d07suIbz77wKa7+i0XwEPPpufwL5d3szzqyn20e124+K15KgaO8QiH2IvuqV1j+/QyAO
FjKXWpQw8hEQBxe5ZfZnvMV6N5EM01Di6+qoXBqWj8e1zuGtYHLsj7FQlPaUoUw5IE0fBnjvE7L/
OA0lJ7jfaH9HVcdbKS+NEE2xfN0X4nloEeJMkHI3DXVPwESC0vvKPuSU/T9M0wDJjP+05HD8KiXG
Nf5QSE6RytU90a3cGY+FaIKlmqThlKBrP92iay4u+pPbhBK6/TBBl9jfu+daO7+Lz//gTjKVr6iz
YfPLxi2XwqH4RnJ2rDp9dJ1MDRXZnZOTws7cMal5FFOx2QtvHNhifqs/+0ymY7RubmSe5a77+k0h
lq/UtdHq5eHNlgiSX+WCyBLEFsZmSwNb3nLKV+HS3S/nV7b9p6aPYWyXXUV2M12TgyVdxXdfH+ma
PrLBpyeSW+ra8Z3LT74PLK7Xf+riYIlMSQXXrlvAhIEK1zs4tBltpb0rwzuAkopoy8QuKh2JTlBx
OSoVpj3cK4U8s2FRRYdGF+OwBXQKiiywKPsri1V4bbfkml3qyZwiYksh50Y7x9olqlJpXOb52oKp
aSi3RpBJUZA3cAlywOolCfM+5JT9F6KvQDERIDU5HMMWXOJxVXYLPwaDLSjD9BRwRVTcroEwDY8q
gzbuuiW5Dk4y13Kbrx4MLSxleTu90SvsedrhpHoZ3VjpW2faU4Ik/5SgN3H96UiJdVYf+XQ+cyUB
/LLyj0/N/vbJGe4H4FdfLod/ZrIIZ5LV0HpEIAuPhHJv+N7XvnVWjG+nuCReML+zZ5KVjtG733z2
DMvdicmPni0lq1BkX/fMtGbSP8sFuc4lqFTj68NCZbjsLafs/1SptPS1ibP+U5PDiSMVJa4/Wz60
K9Wg6EVJS8SfLed3U0VW+QtyE7oMJle5TajB2wypWZZTnltY/4tyC/Wu1Le5USHfeFzVu5X7/zhW
5b/Oby6/70yPeLnzj12PbixVpaL87mYKbv2Xz3xkuZgMH02kZy6+2jv1qw/Of6Tcy7s9AT4Kst79
1pn1ZMfo3cRZnrvv81IoJgX+tVRtiSCVR7gggiTINz53rZLbCHvLKfv/5afyZ375wfnDW75HXVI4
5YrH9cSfwaGSTu++r3oR3Q6XEmtPjnxO0aqSzjUzzVzlNtGuehdbVS/Te653unFm9MZNeZi7U9ff
vgnE8S8sQiYDUtvru7izIt8FKLDPFwenitkcbM0vTsFnYZV8oJjczPBBPtwPqvnOQLYz17skuZda
K4NYlm9ePJ4opH3IKfv/MLkc/eBGaTNoOnzgJcc1/mtw07K9P9nt+sDqf8ndLztoYSF3C4wsK22i
XbExKErLPgN7P57RP0fIrN4YYYPyLMgTGkGQCznHL7vkwcRsUQ2QZZoVLbEpXESrkrHo4mKhIHYi
cLPWl3YcDsMElzoMwgTkWylIFy/8GdgGIQmzPuSU/QMcj0ULg4u+0uBLjmo4Fld5Ag7BxN1dY6sG
L4e4F8nWSm6Zrd2twrdlH/8EQllqT+XXXRpbMahpW2LtMO+olrKH5jKt1LsoPZ+Zh9PsVlFafzp2
AeKi1XoMRsbYxJ6pH/vcPKKGOA298FAo17/UDbGT42PMH+tFUvD6ObGwP5B9t9BPH+KXvRDvNL37
ELxtDBJM7rF7IdbSZR4Yu8BGFqchMw4DXnIy5ZD9s5p4HnI5f82eMyLkcCyGOOTfBlG4Z+gaNXr5
MIzytJiXe0B0i9P8eTgnP1WKwoU8C8t+9H2zwu+obaJNEb0idVSbLVhr1+nd5uDbaWqI6VLudV8S
b0R+5fAK/BAG4cSR9en+LujNDkDvLcKOGuLzrAd8MHxxbZRCOnHr6pETrAd88yKsDKe46539j3et
sfj4Sm1rm24tODF0efrIMtAHpqeHXmilIHR4+t7hF+D00PKtD6z7kFP2D8WuOyB1MRU0HYZXH5he
Y3GVvp8wPXo7MbQ2/YA48iwVRLflw5M/N3JKdp0Zund6WHRNFy5y1//7bdYmHmzjOh7s5wPNF6It
SLqu/ZnCoUff58tjNbKYAUSnwusB3PhbyvUEbyHOv7FF/KP69kX3F/0tl0V7BWy9nYvQUm7HdSjc
LbiGzu62bdbScKUD9Q6B6HhjjucBIRAHZQiBRYBAoN4hEKh3CAQC9Q6BQL1DIBA1wXD+ne48MuOV
T5jfC668l9XoyXLH62Q6ajghTHoNcrAYlBdbE4dAjsfS6M5/A00Kw3F/ztJQIPhCNYSn3tUNmxO5
qN1BUTbv+nM5mc7U0knwGOy7Ef2JdcTu8D+9F+X0OUn/KPGRn5qOoEMc5HGmuC9PfLGvtENPd8n3
vVLQOVDQ/wLNvzk+pd3SAGdlgPZeagAlbq8YrFbLTiao5TQFvaXTYkfdQjTC3mlH3OmOwtP14gAm
B+3wT+UwDOLYYqn+NBPf+qM/3sY9ButuQPnoZ93Jqq6W0Cle3eGm4uvo/eQHVRLhrXfUnwnRvxPa
5gRS6+DK7ujmGhok8RODOsektiITR7VQ52m1HTNpVxANOYIOse/1Tm2v1FsVKfjTWD/OjZ9j+jh8
znN02hBRKEGbh/C7rkK8WyMJ0GjtTsmjwRq7TeN1jYG49gCuZ6HXNmJ0GMDi2QAI/3oHro8T7I+5
V38RlwPOaHDzQqjzUb6+1ZTaBXJQpdrMExo1RL16px1xpzuXTDvSTLxyOr6M2pwcroWx7f/dD1Xz
czaa57Fsdulq5985rvY7neHnflKzKnANR9AhDgZq4t/VdRhaw5JpYAxBU6L4QHzfgHbGeUDU12yu
wxDw8TaqHKIV9g6BQHtXF3BfNAKBeodAoN4hEAjUOwRif0C3nmnLllOfxwV6DGXZHUUtD7L0+6TB
hU+n222pPiH04MoZOHi49ohob71zeyZVZ+t126XoznsDy4Zmb66cgUCBDDhEh4wzqY5TJ5PtTFQ8
zRXsSXrGuKhM2tMYfBJVz4dW221/QSD2kb0zGQ69uTBR8YwWyYakZ4qLGFh64n89g81twEnMg0hf
XDlDDKiziE7QO5tW73TPyLUjvncH27LgvDiwJq63M1fOuEcTgegMvaP61utr+mZ7af1Na547Eu/+
wMFgYxUjOkTviPc6i5MaWJh2JIC6+PDTiDAIRLuOM/3SpAm1UEipqz0zvytQz9vzMGF+B8IIRCfq
nWl6RI38O7D+MpL0DFQ3QyAdg0+MV37RkM3TOAvvTYvHB1fOlsWHQLQROo+PUAtXDoFor/bRefvE
Ar6yBNUO0YbowP2ZpIm+EQjUOwQC9Q6BQKDeIRCodwgEAvUOgUC9QyAQqHcIBOodAoF6h0AgUO8Q
CNQ7BAKBeodAoN4hEAjUOwQC9Q6BQKDeIRCodwgE6h0CgdgjvYtL7y6ZoFQ+ymA8FqKJMr/id0LS
pfTTElUxBi6uCARChf59YvnVeel1JP3TgyXpVmQ30zUp/uAv36suK/ftzuXS3aL4WhNEh6D17xOb
rMoXFUgoV7uFH8Ocpk5l6TAfbs6qkVgZhFSI9gjsRjwmHvIzEQ/RGOocAuFf74YUBSvDaughZUg5
CnnNS1W77O1ZSMOxa71jM1zPUhviqSQ/271788IqFisC4Vvviln54i25rd6zvdL1E5ehR74tjEBc
8311CrahCM9dEt85/WpUvLk9++srUMBiRSB8z+/08zKhK7fDv8fvWrppVXICyCZWotyLfGqy+k52
6c3r/E/6ymDPRcuZyggEzu8c7Z0RotWauLtrTBk2ErK7GZWGoaJmTkAOboEqITrB12F2EqsSgfBA
OKn/VYIk0FIyCi+doEe32dVnK9f+QHPiODX5z0+vQrIEn/rr5f5KdfXTvdf7d0THVDESDm3+0h3L
3DWJRYvoCJRa0lRt7d3z0bumjl4VhSokTCeW/yh3z6J4EV079CLMHFm/OJiWXD4OPwfp7N0VrEoE
ItD8DoHA+V1r53cIBAL1DoFAvUMgEKh3CATqHQKBQL1DIFDvEAjUO9+ggGxWBKIhiJhUS7+hWXui
yK8osX3CaLip+0GJEpv41bSnk5rIWnIOu7JVGSSfYi/iJpbkn4K/Td7+BTH7rE8Qs6OaOgn+TNgu
D0T+TXzIbu9q2iVvjNqcUNOwwv/0taXeUWNVGQuCBCoYSpTYpC/SJMXTRFaviHOjMoQh+nuO/qnP
5utfEIvPugSh9nGK/wOrnU0sSprEh+wOroTaJGL7dTDtndRYDIVBZcKPyXpp/RZ17oxbU4yOtUcJ
9e/ZwX9DBLHr2GoWROdI9qDUic+MuuSMBIm7luGP24yKOgYhrdM7R7tF7Domgx0z91fWuiB71Z05
jVgIBFK7+isiwNCpdkHcXmmzNyXunopvGRpE2STu40xSh4R7qnfEXzMkzSzLwCXf4KKktYVwEUQ3
0ySNEYTqptD8gojDu3oqgNapSS7+7IbL5OCOMwPWA/WspVaUZaMTJOb5id8QxJ+0vkvIXRBidyNA
YzYJbJNYc1c+mt9O+tpZ75w7SErMykVcXTsAlDSnRZCgCTdWECW2QBNU71kYCSa7Nv9ok5FdeyFk
6uSUaRj1NfKgvu3h3ilTy+OjXgH1zzMaL0hDWjWtN/Zgo8yDhy7LoxXJdBFlPVN+EkfkezaPaOT1
TF0IzQBqK6DNKm0tds8nQZSYBCN+2k6w53c+BKHaALMRgugdpWVnLdKg8zvnPOi7YxvZKQFbKWys
nuq0x8/v2qsbaBbf3JIb7OU6Gh7V16BFzYOjd83an2mZlaPadbjitc/Qf/+NMxEItOSdbO8QCATq
HQKBeodA4PwOgTiYWJG/934viz/+HbSeZ+c1OzYzx9xm0P6eGdX2ZMmPIJZS9FiGdxPETIPTHo81
n38HxCSVvasr/y7gU9L9Av/8O8e2syc8O28xwJ4ZYahvg2cPzldtzDA/gpjl8VhodxXEQoOTr5rO
v9NpjWFDto2rG/8uIMtxX+qdDf9O7Yq8eXZtUmrEuVHRAL7rzw/xbOTUTTKfEZHA1rOBPZ2zgC6u
xLtWmj82Mq1u0IbVem3jTLuU25Vn1wA9aOkxfaSxdW2jds2tCXWcaL97zdUV9ryd26e50jIpInU3
Xv3gvy1Uzrc2edJkXPaIN1QQv0pF/adSP//OR1Mwjov8u+LmJT961548O4e1oCDS+GPf+Obf1S4I
1COIQyoB+XeBs0dcC5G00Jx1qN65vhDDlWfXGuVrXqJSfkhHCGI7zKTtWc5o7iz8O4chjS+eXbuM
MhvbPGh7C0Lbs5xpZ6hdH8Mu++x9yl3EYTZsWs/05tnRlo44Lcwxpwr3xdRTmw6p8fkdJX6f31FP
Ap67IBYaHCX6oUmD+XdOPsz8OxfupTk7rX5+15n8O+TZHQwg/65548waZ/uodgdC8dph6L9/gPsz
EWjJO8/eIRAI1DsEohMQwSJAHBCsqFetf4ct2jsEorX2zvMcNl8vB3Yg4WhPlZyeCYmpB57luhPC
bH36fDIXkH+n86c96Cb1iexLEGpzTFMN/DtL8ejqx/KuaIeHbvb8PeTfeYwz/bxDtT7oOV36fS66
s9JI0AhdCGH2PjWKWgP5d5RY9vqQekX2JQg1RlHr+XeW4rGSY8yEQYtEDvw95N/5nN+pzHG7Y+80
AyUf5GnZFOESEhxO0HA3p74bjnuDt/HcDP6dvC+S+pbCw6Pvg0sa2j1at3daCIO1FZ4t/67ZKkeN
c6o9STOw3ll2GxF7WrG6YYz67aaN1D1q1wxr5+/5pXyBzjA1o+yJdeDpY2xap5Y39Pw7+9NqSTM0
fI8aPzGuq7TeskbMvQJRDw5VxynEwWJpZ+OZDgpyDAn2TaQx7d+dEOY86A0+nQ0kjx8vFOrZhmWX
l+bz7zwEc0uathsHuU3md9RQf9bzt31t/LENKSdjaiW17aYORAjb+76WBPBS+3ZyxwFzAP6dt9Wt
wUfQLOG5k0bV040Wbd29OnNHz9Tc7wUt9zqOMiWN9NZ8UHfahIOzb/6d99Z24ikYaXzx72uEnOeh
xKgyLhaP6oab0iG/ziFVz4RAfa9RsJs671Vrb4w81J9PN0G0Ymyr/iAo/25Ptk73qWgze6fM73Rv
FJBHi4aXDBjfOKD7ZThe2D4kMZ1BbHcjkNFTGV5aevYNkZi5YMSLfye6+z0y2X/0/kX2L4glTuWa
BC9I38pGza9M9ZUz2+yQg/b8zo2PQEnDO0Jvuh4OQtoOtAGLPh2bu70dZzZJ7bxfEYRq145Ns81m
APvc3iEQ+xH5NaDJFvf0yEdAHDCtK06yv5mexZZKEU5iTSAODoShv5vn32tL+Y2weKfUEg3Qze8m
kmEaSnxdtb/SsHw8rnrIvBVMjv0xForSnjKUKQek6cMA731C9h+noeQE9xvt77wa6ovQY0XI30dp
fKK1goRD0SJMJCi9r2x0eSvltRaiKVb+94V4WTOUu2moewIepmmAZMZ/MnI46TrMHwtKVSrWtjpF
i1O1rXSXWeNgLaasaz/d4o+J7hCXlZVdKDGhD91yrUvn/8OSfD0TT7WwXnXzu/j8D+4kU/mKOhs2
73a0XAqH4hvJ2bHq9NF1MjVUZHdOTgo7c8ekmiimYrMX3jiwxfxWf/aZTIepXf/0t//d5MBWfD4x
fGlgq4WCkKmxMA1vxxbGZksGQeZG5lktdF+/KcTKP3VttHp5eJPdlq/Cpbtfzq9s+09HiwGguixV
dbE0WNJXfP4Xz0qX3ddHuqaPbMQWbv7CrYpQ8j3tijWod146vN0+W8D6Nm9IF1lJ+XI905nWr2eW
4R1MiIpoy8QuKh2JTlBxOSoVpj3cK4U86+Giig6NLsZhC+gUFFngKL/zymIVXtutZK4nc4qIlULO
jXaauSvBqUUm/DwkBSi3UpBfytLCzjZU+FrAvN4hUZVq7TIv/y2YmpbkfAO/ykEh+goUEwHSkcOJ
ccqzfqEn22PwM/lp+SIH01MszW2y+JNq6cj3RJnYVYlJe6cAlbap0Scil29kebsEWJK+C5ff0C+0
fH4X3VjpW4/yFpfknxL0Jq4/HSmxzuojn85nriSAX1b+8anZ3z45w/0A/OrL5fDPTBbhTLIaWo8I
ZOGRUO4N3/vat86K8e0Ul85KLTg5eyZZ6TC9u2MpVv3Pz53NrkGlQlop/HcgViDFcHx9WKgM63uA
33z2DKuFE5MfPVtKVqHIvu6ZYbev86tK9VSptPS1ibP+05HD8cue7mWxfv9QyC3LNSjPHNa2pcu1
opQqwMdXenYlx8ug3JNlUspODd5KFHs+yWw5H5PpPwvLH99o9fxuIw8LpYRuzDvznNR9wX/nfarU
B26/O3UTvCJ7+Atm5NJwfAyWoHpLdnTuVyA1eWLkeyOhNHddAt3Ycq7T7N25pe702SFYua1Uyr7Y
SkGWlpJ/P/cL8FL+Uim3onf4mFi856SiFgdOr0jX4p8TkylyYoSm/aej/hnPL0vmLpq7amq8UbNn
sg49llhkmVpfdjp8rmp/f7Dl9i5c+MvY5vpTO6q9++jjpWKS/1qSejJ+2TeVWq5Id1nFsL8/ys4k
4qnqzvrm7Jl/SW4lz32wd42s8kyemiwq9u5sKVvtuHGm8L4z8WrPqz/4yvW/rbRUEPoTrGQ/s3C8
uJqrmJyS0idXTRXZV5FXSs8mu7p/5hvJuceerwqP7PpNRw7Hrv6mWhTr9xPXM38ABnunXp6aZJ5Z
nWZWl0aUzkC5B4pMYtk93Sb27h92BmIbWWbjDJ/Uof93ptX2jhXijRE2Ns+CPGQXBHm8n+OXXfJg
YraoBsgyzYuW2CwooozwAcaii4uFAv+VhpvVdaTOW87MSX32LJ+jzLWBNNsgJJk0FhyGCV66YRAm
IC+ulPHK4upzPBYtDPp7SsWXHNVwMHdJmtWX4B+MXjT8Ewhl1nbKserxFdM9hkM8KpDKbqttanRl
4SaxTrOSVWbfue5XVlq03qfTuyg9n5mH0+xWUVriOXYB4nA/U5rHYGSMTZCZ+rHPzSNqiNPQCw+F
cv1L3RA7OT7G/LHRagpePyc22g9k3y3004f4ZS/EO03vHoPR18AwDECmCL/VSkGOwtgPWPGdhsw4
k8aCD8HbxiDBPIzdCzG+HpaAsQvAO76N5yGXy/lbMyVECcdi4L/4EmQF7jJ6UVWQzS8u5Fma/YtZ
AZSnSvI99uPDMMplYmWXaaeNGZnVwlFZ6UQFPHpt/U2tkkWnd5uDb6epIaZLudd9SbwR+ZXDK/BD
NgI+cWR9ur8LerMD0HuLsKOG+Dzr2R4MX1wbpZBO3Lp65ATL25sXYWU4xV3v7H+8a43FJ3aAsU7T
u/cdXbv0wAqkH7hUGjjdSkHWj07fPXQNTg8t3/rAutX5xNDl6SPLQB+Ynh56QdSK4el7h9lVsesO
SF1M+U5HCafhBkSdPM8M3Ts9vAylwqRmB+V7okxr0w8s87JbHvh6O1VqZn3rqHI9dPP6YOskqWt/
pnDo0ff58liNLHba8zuETiU9HsCNv6VcT/C9Rbl3DrJLA+fvVKTrwHO4+ov+hu/RXgFbb+citJTb
cXNPdAuuobO7bZWdYv/uJ/6T1it05Pl3CESHG3M8DwiBOChDCCwCBAL1DoFAvUMgEKh3CATqHQKB
qAmG8+9M59cFP4vO9LJt5bWaRk+WO7ZHxxGLs3KYCLE9WI66HyknvUmXOCdrf0SMvWRU/7pP+/zo
ZAh8Eh3iYOld3SDW37bv/KZWlTEcHWc8Dc10NhoBuze/mw5rsztPjRLnZIn94X8OkhHj4Q5Waeo6
iQ5xYMeZ4qY78cW+0vY73SXf90pB56B7AwdVflPzu9mpcpChGA9xMZg6/dWauvzeTeo7BnN2bGQK
tnmJEkdNpy4KjuqG8G/vtF7deNSd7rg7yxl46ul11NrgjGfg6Q82IW6qYD7tRxnG2sSgOxPR9pwN
qhysZ5ssJVaFcpeMEnDJj+UkPjR3CBe9o/5GkPqXPlsbFLGOquxOz/N497edO/ETA7E5c0EnMnFU
OHWeVtuxRMQ6vpb6iT06iQ7RuXqnrBw4nuXjqKMeb2oL/CK3gKehWc6DquG87MbphU3/QAnaPITn
uoqPCQoJ0GjtzsCjwRq7Tas1jez8tWtq1k4PL/5V3yWU75PoEAdb78D1cQK1nxYR3eTHyeJRX5pq
OjHYwXYRy8DOeSZF7ZKlpIGGj3jGi0C46516RDLRzZOM59k5Hl9m1/61MLYdv9PRccrqpu+z0SwH
r0kxOKRL1fUPx2V+N8mo12F0tZ5EhzgAqIl/V/eBaA1JpoExBE2J4pPwfYMOOQ+I+prNdRgCPtdG
lUO0wt4hEGjv6gLui0YgUO8QCNQ7BAKBeodA7A/o1jNt2XIaDSbgvi3zXmPzEyz9Pmmw3cusOhMI
yJXTh8G1R0R7653bM6k6W6/b9kQ73puOZGMgQyh33LlyhjBIfUN0yDhTf6q1TLYzUfE0V7An6Rnj
ojJpT2PwSVQ9R62mdgwGBGI/2jtbE0MUWp2ecQfGHRtWkp4pLmJg6Yn/9Qw264DT+LII4qySPvYw
o8FDdITeeVga055lI7naZxO3ZcER9yEqNambH64c0gAQnaN3shHxvR1Z37ypW8unNcwd1b3R7mxb
W0MHyL9BdI7eEe91FifzZWHaBZiouY4ZSePCIBDtOs70y48m1EIhpa72zPyuQD1vz00na1AtnNch
OknvTPQxauTfgfWXkaRnGNsZAukYfGK88ouGqKMCWfh04IsrZ8fBQyDaCZ3HR6iFK4dAtFf76Lx9
YgHXSlDtEG2IDtyf2arXhCEQB1nvEAjUOwQCgXqHQKDeIRAI1DsEAvUOgUC9QyAQqHcIBOodAoFA
vUMgUO8QCATqHQKBeodAIFDvEAjUOwQC9Q6BQKDeIRCodwgEAvUOse9Bm+y/NeKg3iEQaO8QCNQ7
BALRDHThe+4QnT+p6xAQ1DtEp6ggaSv/DYoex5kIBM7vEAjUOwQC0Qzg/A6B2HtEsAgQ7Y5gaxk0
0GE0wXwH9e4oPOodou3VLnA796+owXwH9Q64TwxxQEA6InLUO8S+GmV2iPCodwjU1L2PHOd3iHae
2JFAs6+2O97XUXjUO0SbT9WobxtD2s/cOQmPeodoe+ULuILYRmpH8DkC4qAMToMMN0nQp30NGsvi
fhUEYu+B65kIBOodAoF6h0AgUO8QiFohtFUyuK6CaGOIu4pJMO8OQaJlg09CDZ4CJ0Rg/K2V5HLU
7HLsqjEZXQDUO0Sn6F0NLz9xCGO8TU0bYYInlBf6XoXBxIpXMvYJ4DgT0f7IxGm4DyJlmIhCOUHj
ZclA8c0g6TCQEI1lzM2f3Wc+72M+c9FQiIhP3oR4KM7GgeW4o5ZJfqN5KMdggvme0BKqHoMMDUWL
ite1XiGTGd8G1d/DkVC/mIyYdpwmJAPbz6QjOL9DdCDWUuQraxDPwtu2oS9Onu3TnL6wCCtfJT1r
5iDsfv80+WY/wPLqbt8KG+YROLK+2/0ZpgnPVrcdEloR/X54G/IfgruTu8m7NSfyXbg0utt7Svm9
PcX+vImpoeLv4zdemBaTEdN+liT6RX/TaXJ+DfUO0VkDTcrtTVmAU0sQOwnbJdiahnRJ83B7BqKP
klfL5oDsfnEQKPNZSQJdEu+lo0A/CFC6PTPjlJDoN70NpTRsTcGULqGpDDywlXn1ZeX3kmJiFX8z
mTfr0r4dpiTTOLhFbq3gugqiA+d3wrGd8iIRcrsnXxZvhXYV5jf/KveUT/y4YJzfic7SWkk5u727
IPqUb7DQTvO7ciTJ/Ar5nWhZn4KSUO9c7oU7Ze/hEl9TETJWfwopXZJS+B+fhEwB53eIzsPhUKLI
Z3nV7/KmDoJkvpQl++hW4V/tXqeQJQwAPSvJK/LsTbrRJcCEQ0I9kEyzhKIPR5hvllDOmFCp2qOO
PNkkkPk5pPenT1tQQmU+UUhTHGciOhA7sUt/yr5ifNl++DhcGObtWTiqaMD5TFfVJlRyDvrjAPOH
Lr1G0p54GfofAnj/CLzikBDzy4eM8d9JsD+vgbE4N5DCZ2TXe0gmXFBVdC0DuZWU5k+GpG6JCzCW
lKQjmb8tWBIKJ7FWEW2LktQ8+9fOfmM5CeN/TM/CZlfhmdUwfO7jH0usJEUPGy9fpgMl1bv6Z/P7
F2LpTRhaeSTOfJKHky//dSH6R5+Cl+66ymMrJa0JyX7XtwWW0H/8zu5Lj8PQ1Jnvyr5/9+klerwo
e98kq1DqXgXFH/fAPv/2XUkx7fkLCSYlu9zoWnp6sGRMDed3iH04HWyC57rDmkLo+HfyIJTY+qeu
D/MDExOlaS+htXGZZA6UIhrnUFnE1u6o3iwiU4fMqpFaxbPEK6ati9tJGiD6wEoOgrM6EW4I7/hv
RNnd2tPJFYK+RdOUmk7v3JpAo9sGsa4oBes6dEEJEMtrCnVeqKFXcc0UNTjZ7X2wxit60yuejTSy
ummB9WtfqHYNbFY7AfzWoXawE7TSzKnZratIjzKkLyo/r6fKbSo3KuWX3MiUIEBNvkG+Q9XIQY6F
mmNVLw0xUmNqctMlmh8xJLFp587WzpCTukYpdmEotTejxEFExMFDxNGcSF+EKv250ltTYmNz1AcX
VD+QNLvLF1KzMz7rsFwanOUvYmq2SqxU97wG7DXQsjlPMVK6QMRBA93ilUeMhpGmVRpqM/Lci5fw
IDpI7zz6ZGLnql7azW5Mdwh1T4nYp06cA9nplkeDJtTT7FCrPjqOmD003dBdaf0QEae4FE0f6p2u
f3d9gwtp1LsKqe1lIFmaNVlooidiNdqIg653xHudBRq2EEd8WVdiux5pr6PBxm/UW32ofw3zCGUV
ihKKjRD1zjIf81hWUJdViKPNouYGR53jst0zZ5aFOB3KEoRPRQMYrNqeoBCrJ7RrCGe9I8pSgXEp
3TjW0zxJMzqq/+XkDgYv5lgtCRCzLJT4HXVSh3d8SzfMQtgUAXEdXlNic8NFBWVPqlBqDuRJHrbD
g4aG71exbX1t09H7Hn3WcLggWjOEb/x/jWRORa9zbOsAAAAASUVORK5CYII=
</FILE>
</FIGURE>
<FIGURE FILENAME="Forest plot.png" FILE_TYPE="PNG" ID="FIG-06" MODIFIED="2014-08-25 15:51:07 +0200" MODIFIED_BY="[Empty name]" NO="6" REF_ID="CMP-001.06" SETTINGS="SHOW_RAW_DATA_COLUMNS:YES;SHOW_EFFECT_SIZE_COLUMN:YES;SHOW_WEIGHT_COLUMN:YES;SHOW_MORE_DECIMALS:NO;" SHORT_VERSION_FIGURE="YES" TYPE="FOREST_PLOT">
<CAPTION>
<P>Forest plot of comparison: 1 FUNCTIONAL TREATMENT, outcome: 1.6 SNB [�].</P>
</CAPTION>
<FILE>iVBORw0KGgoAAAANSUhEUgAAA3cAAAFQCAMAAAAr23eDAAADAFBMVEUAAADAAAAAwAAAAMDg4ADA
AMAAwMD/gADAwMD/gICA/4CAgP/g4OBAAAAAQAAAAECAgID///8AAAALCwsWFhYhISEsLCw3NzdC
QkJNTU1YWFhjY2Nubm55eXmEhISPj4+ampqlpaWwsLC7u7vGxsbR0dHc3Nzn5+cAAAAAADMAAGYA
AJkAAMwAAP8AMwAAMzMAM2YAM5kAM8wAM/8AZgAAZjMAZmYAZpkAZswAZv8AmQAAmTMAmWYAmZkA
mcwAmf8AzAAAzDMAzGYAzJkAzMwAzP8A/wAA/zMA/2YA/5kA/8wA//8zAAAzADMzAGYzAJkzAMwz
AP8zMwAzMzMzM2YzM5kzM8wzM/8zZgAzZjMzZmYzZpkzZswzZv8zmQAzmTMzmWYzmZkzmcwzmf8z
zAAzzDMzzGYzzJkzzMwzzP8z/wAz/zMz/2Yz/5kz/8wz//9mAABmADNmAGZmAJlmAMxmAP9mMwBm
MzNmM2ZmM5lmM8xmM/9mZgBmZjNmZmZmZplmZsxmZv9mmQBmmTNmmWZmmZlmmcxmmf9mzABmzDNm
zGZmzJlmzMxmzP9m/wBm/zNm/2Zm/5lm/8xm//+ZAACZADOZAGaZAJmZAMyZAP+ZMwCZMzOZM2aZ
M5mZM8yZM/+ZZgCZZjOZZmaZZpmZZsyZZv+ZmQCZmTOZmWaZmZmZmcyZmf+ZzACZzDOZzGaZzJmZ
zMyZzP+Z/wCZ/zOZ/2aZ/5mZ/8yZ///MAADMADPMAGbMAJnMAMzMAP/MMwDMMzPMM2bMM5nMM8zM
M//MZgDMZjPMZmbMZpnMZszMZv/MmQDMmTPMmWbMmZnMmczMmf/MzADMzDPMzGbMzJnMzMzMzP/M
/wDM/zPM/2bM/5nM/8zM////AAD/ADP/AGb/AJn/AMz/AP//MwD/MzP/M2b/M5n/M8z/M///ZgD/
ZjP/Zmb/Zpn/Zsz/Zv//mQD/mTP/mWb/mZn/mcz/mf//zAD/zDP/zGb/zJn/zMz/zP///wD//zP/
/2b//5n//8z///9BjlLGAAA6CUlEQVR42u19C3Bc13nev+9dLLDA2QeJB9+s6WrsWh1rRhKj0KIs
Vg4bJXI7ziRlY3fiynI707HsqTKdOkldJWldOpYtu45tyaoVyYk6tmrLtahKljjRg2ZlI5YdJY5T
kyJAEgRAcoE9eCywCyyw23Pfr3Nf+17g/8jF3r33PP7z+M//n3vPd0+AAAKBaDOCWAUIBOodAoF6
h0AgUO8cQUXwrpRipoAtlSMdo8HEuOnkmRi0UwbXmhqHEnWQQajJ0COimEOhYFT49FI/qMAZl9IF
w0Ny6WhU+LRZxlBi6+hdIlEGwi1PsWg4XYZWlrpUDS8fe+jpTePZzxlFaLEMLigDnCpnFsFeBlaT
pYcfh0giAbOrqw98nH1O9ko/YKUbXfu2S+nmPz8ll66/8HH2aXPptqCfSWk8AoUkDSULMB4L0ihh
haRQ6KdBdqYSjQy2Nv/MfH/6GFkDSIZoTRCHRIOECiJQejwC0B8MJiUFjdJQrNKZSsqtw2059m2o
J1HW25Q73GlmDEC0GoEA+6QLySDtL7AzsSiox2L4AitpLKek1QXIbkAlK5SOtXkfa/P7QlLphmIh
XemIVLoiK10xXegL0aRQovtiYnnEYzG88CueU/oP2jvuOJYQ/rz6uZP/7fr+Zz978IUnkqU9l0NV
Nr7Bn06xM19f77+a21hqqa3ZLM2Lg2fteo5c3blWhv4XH7otL4hQhpWpk7XrO2OX4wEmauJ67Vc/
M1TtSD2RWy7uzC9DwlBPtTLUXv34bVNyTS4/GGNniOBEiBV4ZWf60heY4DtpSD0Ww48+sXPHpfAm
Syt2+eALXdALhtart1xnpZPbPP7WapiGWS8YePGzoZpauri+dKNP7iSXv75ehtlLn2HlSV8SjsXw
X7qyY8elu96S00J7Z493pyEME++Gh2B95mOLMCdZF+FMGdZhcqq1uc9DWvwegdOTsCIY4CNwSr52
QZBs8iX2hyEPO++udcjeRb6TPcVsr6WeNjRZWTHm9VH64aULouBvRVhlysdi+E/DRJ6sC2lNsLS6
ALH8mVMxrc0r3/tYH6ttsSVqWunm9FEeEoQvC02UEcpzQTwWww/AZJ68oKTVJAS21HNzwXdQ/ggg
qUsj/eeBCKeCYicSD8UQLcNtp2ppRRiaqcoZqvkG55XfZHEesgMLHamnQ+fGpg+dE8Qw15NUOcLf
QiC7qZNcDqqvXl3ZQD3ZBb2gvzg6018EIrd56tLw6Xd6KZ3UWvpjrXRyWmjvnD18qBFCoAgz59Rz
4pksjLd4CpKCQ9IUCgoVTv0GoFCAnNg/5t4Ym1vuTP3ks9M35G3qScHfwb/W/7xRCiriBt2xkEhB
V+ddgMgNM1nBmh9WSjf7Dk7pwpYOU7Uei+2o6z+od873NmF/lt7HOvnf7RfGLlZ1fXDgDDsThbv2
tDbrT2Z+qzDEcorDvizLVcbdSusxyfaD6F3GArFFeE+nuiYsWOvJgML74H8Z/ed9WSo/DVkWoqlP
Rj4H+3M0KqXVHY8bPgD/Vvh6Ew7MMjEP80p3Fxg8DbEMMesxayb4iVAsuf+g3jni8u7l88P3Qipz
dEMwQZlhuLxr8vbhP4VXdy61uMxHhr4WWB69l2W4srx7STn7czbfkyT71MXi7oBoGE+8s7jzZx2q
oH8HMWs9Gby1wPq3DJ7B1K6V8yMp5bioHjOzsmv53AcGhbQKwz/oiuZ/Er4hlm7X5NhwEe7N3m4p
Xbay33Bz7YNCGYq68hS1ct91fmRQ6T84v0Mgeha4TgyBQL1DIFDvEAgE6h0CgXqHQCBQ7xCIHtS7
8USIBuM/gJLx0acDjWm8L0hD8ZyHkA3DE6cKSCiUBmMgRUaBULZnSA05NBwippBG+p6OL2cOlXOl
rjFBhs3JV/poMHg8q3K/5JDpUOi0oyAlO0EqUGDBClCheyzX5SMj75DSKD0jFI1GtIyC0Sy3DLbF
qyQkBoMkZCqYAjguP4x6PErp8Yoc2aY9ACIFgEI4mG1m54hSoReqT+2FctHoGX8FK8SDwWSFVadY
sAcoK1giLbdBlIYSxoJZ2tcfdHyEJ2fH/+fQ1NPV4opXsto3ZmoD5PLhKfeQDaMM8PqTbpwq2Ljy
Zwu1hEEORUaBUPbgldGyEvK57/3DKWNII31Px5czhGIJDJazCy6CVEh10SRIcuZtK6s/FVbFS9wv
OeR6+vxNVSdBinaCvP7k11i7/3np5UdDG0pEU0gj77AM2cVn1wGeXsquKZImyFSoyiuDbfFS0wcj
l/9H5emFEYG+tkmWapXLq+KV7Jfv+Zs/fy29KUW2aQ+A+S8EYPQvsgvN7ByRMlMLCCxFAkrBaj/+
k29v+irYF2dHYpd3rmfpaJgV7EfBW6ZyJenh+ZmnwsuPXP7EG1rBOO1bt72rwK8CJRsyU0wcGiqx
8CAboGgWclRczSZxxyQeGcA6/AEUyFklNGuTcLQC47FwilKJpyVw0PpBCUApCUZn65T07ns0TpXI
o5M5Vac1ThXU3vUdczRFRob0abhVDfnPvvMjm4zEMoq1IPO2TLixDGs3CoJIHLTZOLNfj4tUtNCQ
EibwjJaVjFnIQ4KIC8TS+oXZl99VsxFE5O+J3MGslIcR98A8ZNjnHojJPDOxxUKDYlOUomGJd6hH
DErCJdCZwQJUTfy08Wg4pW9rVq7+waBatitQmGT5bkBc+JWfmwMi0QlhBT6ZLpA1XX6c9gAYXsie
+cSOorkd74s1oHl/BUK2a+xbxRG4ptQbpWmhbSpyAym8yMEoTQ0KFlnCGtAJkbAiGs25yOtQiktX
7pobSFPyqC4/TvvWrXdhuBQtiSuu1U4xeLX/D4XWqjChBBlqUwMDV4Ru8sNrwuV74feiaX1q1f5r
KTh69QWJ3JJcgdqV5L6plE4LUtcO1inpT9bg3UKN7Jna/+KVPdCX3Oy/Jiwqfv/pOXUxVqpwx/dN
0fQyvgPUq4Nvv2OAn49URrEW+p6W8zAgvwEbwpLiPVcGDkwR2Bsn0/l7hXErNaeuLRq44+0/N3c3
WIiUFN8RVPrP9wcO2fBwhbpbSFUFQZYSLI/HTNfX4KOsaT7KOsrfC3UyLXqbQ1cHJIpYOpUvVs3r
5/PDc69Beu4/5LVTr7F2V8u5IdTl7ddeqOrben1lbuoPM1rZhIWmb8IJWAreV4B3zeYK5UlliDOv
Pua0B6ubzMJ754cs7fj0TAPd+OaRfAlK+eGbtVMlVuNqva0LbTN4baCi1is72LwElzavzN2g2GGh
YFXYhCKNVeDuXKBw40XpyrvhF+YyWNu3br1bycG1cnzcaJUnDgPT/zL8lqh3IndMWGd4QezK97IY
F+I6BtnlCVb5a5CSFOGtiMZBkzE1UTeFyQunim5uHDPr3Q5NRh2hrHB2w8Y51/hxWh5GQa7n8oIg
Mh9t/dnkLSKV6/KcFpZunDUnX9wB18uqICr369jGWRt+hK7u1r/H8jhlvJzNVx6DaXisch1GNG4Y
O5oWL0/PwXVrmnE4zsJ9Uzfd+UfDK6a6ZOPbZX09TDHf5oN5tWyjcOAfCGeza6mTo7A41rcv/l+p
OLTOQdo8m7K2Bwu2mb++N29pxwuZRvpxFLLMCMd1BSuPpLR6E9tmGiam9PV6mfXkt0bUeh2F/31Q
6CDZ9Leu/jocPpckh/dJBTtlLZi1ff1Bvz6zsG81D8NrGiNJIScFYTqeFZxljTsmxyCRPOxcN4bW
05Y4HLRMXQRrC6dq8OLwgIUxpoTVj/JiqSQZC4G7zzqENPPjQMfb0oUpx0dmy3GVujZ4cbRQ9iTI
/uKcXL0C98tVEF3dDV4cecksSGJmbHqkHJ/ddWW0pHELOW2gT7USg7lfe30top5IXxguRoz8NKXR
5w28Qa3NRyqRjVuFeiwEhLYs/Nor8fJR4XdoTiMeOhROrWdzO9Z/XwVIIfCuN3Ny/uIJshi6ltbV
m6lu1D6pSVdJzYzc9MNNsWDCucKOUvzK7g2x23ssWH3PEdJL1/fJDlAGxIO7Ba4YG+HnPywNJSJ3
7EZdjMD1vbAhTQ7FvwU27Nwg8M5k5IQIQdk5Ee4u1s99UzhVMg9qGWbPeYrHSiXLCIcg5WEkUvlx
fN4WjGTWM4LNl/loF2G65E2QxfxeuCrpjJH7xYeOv3cRZiyCRNj4HWX/SuzosMoNy0Bh3KkSo/Nj
p6IR3WCw96qZnya3n64ejMVYq67NvaG4ZgD7/zoizIVEifzdZvDXji6VO/I3u+dGdGaJ9l/fbaq3
jNA/bXmRECmR8utyuwg3Eg5GI3MjeWla/PYWPkeI0NPpq2w+xMRjlX5GaMafwgGBT/EsPCU5RiJ3
7JLmklGSDrPqvlsKzUavA6wjLMFPhjS/Zt9+6GNFzYq8DLjjQP23gBYkTpXMg+Jxqrhuoyyj0MdW
4EfuEWR+nMCXs8kjNh+TOp3IR8vBoX2exg2aTl+TyECFNHi4myfz9wTuIC+PqChCjH2eU3hmovQH
jup7WsFSuhmhBbQ74Es7pirGci7BfgJ6nqDxHnyM5k4zzysSPHMQdguebUKYC4k3YiBdINTr7RGf
7eiGU3BF8Bj1BSvNGustAbndWr1aChYNzpL5PojS7E9EK7PyMmSz4tOOF2G5cJrGWqR3qyPvo8nR
e+Er8CuQyv7L59mpxZ1LnxKmx2wAENVF446J+L+ji3RxVOA33fG81MmXd7wKr+z8cEid8EkctIEs
/SMpwOQH6r5/HFU5VQIPisOp4kKUcUy4KUADuf0ezK1cRoEvZ5NHRFJjmY82kD3vyXMeGr0QTI4J
dxAs3C8bQaS6S8Ew9HPymMvAjRHI3yjcLpJ5ZsLg9IFiGNSZksA7NOICmwZdMGliv7GcizuLIWtb
y14Qy2HHuQ/vOwYvR945sZvNA88E5oS5kCjRdzcDi7uKHpvTZzu64d0ZsZ9qZYfE/IeN9bYwvBTW
6tWCxeDY0j4KqeHz79vF5oGlwC2QPC8W7MjBauB9Y2eaqXde+HeFgb7rce9m6ra/vThQHF7j++Et
e8Dnw+1uioPepYKENuhanFv5BpRSdbxP6cwdGy2phmbCn4xKpPdW2l0wL3oXhEDKx92b9PLm/Ej/
HC+h+VbqXUZOPTjvcutGFzK72XxB1PzVfOxDyvnT7FyTaoasXMuGU3m3YMe/U4e7H3/pSEvao5mI
03oK1ldoSfs2qHcIBAKBQPQ60N4htjdoRzQAeUAIBOodArH99C4m37YcDNM9JeM5kasVd7vfymEk
2fHHEAjUOwG5mLSKCcjFFw69OWQ8x86SzdkB/zmUr2ItIxD2endOWddfgmN5mUd1Tk8Oo1CRd5eT
+F6SDSPBaE5HwRO2dFP5YMcj9vwxBAL1jmFUoaTelIkF75NcytEVQ3BBCxPXQON7gcip0wX6o4Gr
g9r1H16z548hEKh3gplT1radmu9LnZRcypJ+7fo+kah8IW3cC8zIqTs8AdPadYmnx+WPIRDbFwEr
70v4qkFAWUKl29wsE1+M6LlTymULw0631xzY8ccQiG5AFz2/E+2eZYElIdVV2frJfC/phUoKp07i
fYmEvcOmvcJ4/DEEAu2dZtvY5wsf2he6MLZqoNcqtkr87p/a//fyqncKuyKTu1bC+beVrggWTfwl
X5dtYy3Nrq5fQnuHQHvnZO/u37184cSiQyyN78UQmhxZgP4bFqQN5b+0vHPBcN2OP4ZAoL2rf7hA
G4ZAe9cUe+cHGWw5BKLteldFc4dAtF3vEAgE6h0CgXqHQCBQ7xAI1DsEYpsijFWAQEhQlooMtlXv
ZDK4+lJOYnmkaHnEaDih+yHEBXmVGZDWPpqk2ltEpWXYAPxH+VQ9rxw5y0VBSdCT+PpwlIB7RKs8
LgG54lpKrVY8qe+ZMEcsqi0RdK5E81VJLPPSCkoMcjq32ta3d6Rpz+5llVW/SAsVj+pbk30ImDdb
NF7XHbm9dYIYo7mrPyU6mdwiWuVxCehUKq3UWsXTuqqdIxbVKsS5Ei1X5QGAclrM0EHsW20b+ZnG
bqAfPnWrwiQ7Zhy6LH3WctgKa0ftLaD/qNZU6pa+qcUmduISv6VuViGIp0rk+kjUW8D2gupudrTB
+obBvdqU4VPnexrsmHm8pqZN1wRXo1WlIPU3IHFvCdK0saDBPkFcZeGUmjZn7a1jcQj4FYtAN6qd
KNZiOyyF3/sqxFYgp5qkpOM16uidutkYaGDlt4+IbpbXyQ3l5iLtQdnYonWXtqOu01dvhd6WL5kL
N6PjNjAedmRos0w5HCX3O3Koob1GdJOHuMjJzaUJgx5xNkROibtXsRzCW1ug3vH6An/S3ykz5yHf
FktG/RaetKTUzXJ3aT1tSVwbg3gNuCUR9OwjUKcT3aN2TXIyG/CChDdcED8RacvL0pB3IBXHX8a9
6WQOyuiMvTOYfiLdXTA/gyFU9WT0ESRlI+LjOzGEHK7lSkjVrJwcG1kU4umOiVZyT/bIUtKmyeN4
2XhRn5h07N9QOYpld1VpeO9V7LN6txpash+Q8/N1RI/C5RljQ65/V5aq7X5m4zcuUO22ouJ1qy+M
9g6B2DJWvNfsHQKBQL1DIFDvEIhtD+TfIRAmyOs0B9umd5TYTTQpb9EQZ902tV9c5E7Wq2eOayGE
2T4Q8h7STyhO8vYsDRtB3ImA9oJYkmgX/47LMrRKIb353744yL8DJ8aW/Ypo29WBXtuZeCbE2YwH
BlaELZnNe0hD+Dr4d9R8wkUQt7UfToJYkmgX/47LMqRcmY2PlYzFQf6dSQHVcUpbh6HtyEXsRmSZ
N0KkZvdJ1mvKgkLSrNB1j75yMYjfCHUJ0syqaxiaFHXUaxc85KXGmx600Z7gf35HJa2jJoYx5Y/j
ujHW6Gv6I+uR9tdze7mizdZwlySa9vYA6vF0g6SjjoMY53etlChsLDrRsaw52ZpX01FzMKI744es
1wQNINSVuWIK6UaTaVgoD32JNjw+UJ730RT+nWfpnMSiXapjXTW/81StVPMWibf2cSfrNYEdSz3f
R1BCugX2KlTdS3u9ks+IM5/GcFFJs3H+nZySTQrKAG1XBKIszMZVYq56x53i89Y4m8dRNwNjid7a
WUaH3BP/grTUzW14zqfNzin/Rqr74OXZ/+0qE9gGIlDQVHTiSL1zIE1RZ8NHXS1ot6kdbb0gtHFB
WliXynsd+fw7Z5ahE7sOvUzw8NxcmzbZM/N1JD3qPJ/ik/UaIGFZKF/Uzu2zhPRGe6ubf+ddEG8p
8wN3jH9ndwLcqtjIzET+XaeAw1+vAPl3LfEzOwScePeO4nXIY0d7h0BsHyu+pe0dArH9gHqHQKDe
IRA4v0MgtjbaQLXjwrA+U/hjWfFss9ioG7a+A2gl/05HgiF1CuKyEZ+SNnXJwkkQK4WPajs3+a19
/v51anLgtsufIT5oq+kd+HduZMUtCvM6MVNT+a6Ldm59p7Raa/h38u1vr8wwDm+NuIX0qNdOglgp
fFRrB99qx9+/TtcTnPl3+h96/XPg37mRFbeF3hlHJJlHxx8Ku2DrO3623jfhct3YivJMu2dB/K3R
rlcQYg1Dmz6wNTUW4RWuAxQww/0N2u4OG3boC2aaXJdtfddQrfvYvITWvQ2Xey5enCziqzOTRlXG
qwI5K7i6NJB6rOU2o41UO3e9o76tlRObru1b31GP/DtVMtqq+lbcTI/lb8jJat3+dw32ayeVrW8o
3MrzOwBfe704sOlI+9vaez/3F6GREbWZIX2UuukjH7XyuZrka7e+LXpkfuedU9V6Nl27ZiTNTM5z
FF9p+79LQptZeA6r3RPTif8upm7BYJetE/Nu8lrLpvM/U/be6Vur+Ftl/zu70ZdPyzOKxQ1ESRcV
o5vsnQPxCryz6dqz9V3r+Hd1C2IkmDmFdKhvn9lyunQd/Dt3ZqAz/84Ts5BbPduOhtfs9Sq49d3W
hOuzjjZ6/l09LWnQz2xk2Ee124qK14O+8DaydwhEz1ryytDmcqQ37R0C0asYjF+ZjaVQ7xCI9qES
vzgHMH8plm2z3o0nQjQY/4FqfyW3/ExMDZC+E0wXh6IsFqX9FahQAZCiDwB89HE5fIwGE+NC2MhQ
TzXBnVSojSBNsnIdDwpl6BBiTJBKHw32jcN4nNLjFQ9yyuEfoGzkTqR99r0+qqQitSek9tBIWmpx
CuN9QU2GGFVlMMgr9CQ1XJxKMbsfD8RmpYOr55NtaG/d/C529WdHyERuQ50NGwggvMPCjthKYuZA
bXJ3kUyMltiZ284VNmf3SE1TSkZnfnLT8BoLW/vlZ9M9o3Wz+66y0vVN7w2yciWv7K9dHFvtiCC5
JUEQWYLotQMz5eE1dznlo1D56Nnc4rq/HMW4YkPK7Xn6pv35oz9ek1u8b3pfYHLXiiabLINBXgYl
XLY4C6Tbl4CJ8zuhHAyZeakgLx9pda6hhHpYKz23Vk5UgZYTwqcMOzdDP/wMAPuZrBZy68ESO8xt
ziXDQ6UyCPG+OpMrVUsw82C0Fl5KC60zvRKoPRKTesfgtZFPPZnYBBaWjD+x1jN69/vJFaF0Kwv3
s3LVVunHH2SV0glMi4LcfI5JcGCxVoJIuZhwl1MOX0hO14IRn7VeXRXjsiO5PfN/GwhNbQqXxBZf
oUJemmyKDHp5BcjhpvvEE2VIdHFzs+5d+NLJPFO6EpTYh32vfjm3Emqb3kVWFgeLEama2KcMA/Hp
b4fLbLD6whO59KU4CIcb/+fpmf9425RUlf/qbCX0S+dK8GCiFiyGC+TaZ4LZf/zmX/7opJjeZmn+
pNxiMw8mNnpG7373uQdZ6Q6f++LJcqIGJfZ1x1RHBEnPCIJMCxJs1GLFscLGWMVdTjn8sXJ5/i/H
T/r0foS414SmldtzIvmR00PlkKx3Sl6CbMV1oQtIMhjkZVDCkasP9oLelX70Y8G26z9LqZeebJef
WUkwpR957WZ56zsKtbfelqkKv8L5GgSym6K/kC1VrklnmdLOETj+FPMzgcTIZmXyxPOpS//l0Wqw
2L8EeooyKQR6ajWCsvkflVZ80Ey184KM/1IesuWIu5zyiQd+b+/i7z56ae9SPfmxSYfUnhS++4nJ
kbIxL7t5iOEc1e062+V+5lAxbzmbSS20675K5PreHMzqPNv0zSD5u3lIp6EmOY/nNxflswBz7PO9
kYlSJgtrV/MT8BQskU+WEqtpcQpwNxTUlCDTk/e4spLc852VQazL9+QPxudSHuSUw3+WXIx8eqW8
Wk9eDHJ7AtwzAevWMF7T6gkslHYJmqb/jK61Vu0MzxHSS9f3QUXIWHJnCgW58rLCYUA8vAgzJW1Q
YJoVKZM1ZZWnEPpAJJ+fExQSUnBICVjoPZXbCeOC1CEojEOuk4IEhMqfYp2/kIAZD3LK4QEORiNz
I/l68tJUJ2sYdnYIlz3Aa7huQWTlZzmYz0glZd+5VKnVj8/187v5s+9Y2PjYG6FVyCwJ87uv3/4o
qRw7Vzr58DN/9sWFaKB/tXSyf/WphxaFi0K8j5x9KHTfTzPRmR3l6K1P3brw1RfYrC61eugXXxWM
4+Pf/J0XHpm9/w0W9o/XyUYPtYNQus898+wXF9KVvqUnv7FAKh0UhElw5NFw5SNnx1788vCmi5y0
nJDDA1Rffaw/E6z5yU+Oy1KR27Nv6Ykv0V0VOa/PP/OEkJdw402dtQlf0gnthxxOCdT191VYX507
+IxiT0q7l1vf3jp7tzryPpocvRcGsm9/XjwR/u2di/BzGIHDu4qTQwEYyAzDwA0Fre2/xUa2D4bO
L++nkIq/c2nXYWYz35OHxbGkcPXI0NcCyyw9cQCM9pq9Ozx6cXLXAtATk5Ojr3R0/jE2edfYK3Dv
6MI7TxQ9yCmHh1LgFkieT/rOS0pFbs+VXcULYxe0vJYnTyx4qTtv4boI6fvftlM21vFiG9aKNbQ+
s7Djofs9BayF82lA9DKcbo6ceW+l3qjdcF9FORpcZk7mJm1LT21sXfRQydsDoshAAXtubyM4b39X
N95XqDNmV+kdVPoD/XNtmrUjHwGxvQ057geEQGwX9wGrAIFAvUMgUO8QCATqHQKBeodAIOqCYf87
7kZqPmB+L7hhCyf9SVPCupcn8jbqoIYdwqTXIFvTNG3QRi0b+Vme3xqy5W9Lw98zz7Ddn700ahSC
71VD2Otdw+DsyGXtb9Y3u+s2FeLthmbac4hwUiCWqJQ7KthmS3ib/9numWfY48hWGi0KJah2CA9+
pvhKDPHFvtLLMXSHwutSKOguUND/Ai28OT2QP9R1oxj9xobqe6kBlLS5KZiiGncY5clU1+IlYjHm
9tKgqiH82TttVNdthacbvgFMF7QtTpXNMIiNZdEsAa/vE9tf+u1teClQ+6jK1s/absVAnCwhdddK
Qgk4lYcSZ1OLQL0DzhDu7EHq3wlNeH2SOqmTt31ZeT2VeEuBG5W/oSclnHmn26bH/MIRO1E6vRMd
ouv1Tt3HhrqrIgVvGuvlclfA8wbNfo1XR/bgRPTifRXi3huJj07Lu9FB/dks3hxKlwIlHn06R3fQ
s5/pEoua0m/2nuOILap34Pg4gb/TnPqLOGxwRr1pquF+ISXObqeXqRTlRbLRUOLT/bWNhRYO4Uvv
tC3udPuSabvGiUd225dRzh7jWhzuwG/ZVI0aHpN53xtN23zO0PNt8tWC2t7mt9szj3p5Ikd1Dx4J
zu8QetTFv2toM7SmZdPEFPxvYYzWbKugM+3o+7k59TSb6zH4fK6NKofohL1DINDeNQRcF41AoN4h
EKh3CAQC9Q6B2BrQ3c/ksuU0go6f6adlWRS1PMHSr5MGJ0aeuha6Ya4cAtGFeuf0TKrB3uu0PNGZ
9ybrZZO4cghE9/qZVMepk8l2JiqedhX4JD1jWlQm7WkMPomqZ6vVPLKsb6C+IXrB3pkMh95cmKh4
ZotkIemZ0iIGlp74X89gc3I4LWuK6+LKIRBdr3cuJsO48JIY3sDgnUzDUSXi7NnWwZXDyR2ih/RO
NiKelyPrOT7U/pIdDY/6JwCgOiG2nt4R9/ssdmpgYdoR7+rCp8ZR5YZmHVw5NHeI3vIzvfKjCbVQ
SKlj76eWl+xRwtFK/UkHtfPO4kMgulzvjFQztffaMu7ASNIz3AcxRNIx+MR05QdznKdx1PzsrR6u
HMUHeIhuRe/xEerhyiEQ3dU/em+dmM93laDaIboQPbg+k7QwNAKBeodAoN4hEAjUOwQC9Q6BQKDe
IRCodwgEAvUOgUC9QyBQ7xAIBOodAoF6h0AgUO8QCNQ7BAKBeodAoN4hEAjUOwQC9Q6BQL1DIBBt
0ruY/O6SwTDdUxIOzkSDNF4RjihDUDqUflqSKkXB4SoCgeDqXS52VTogF1849OaQcHTHRvrQ7IB8
lmwqh1yUr2F1IhC+9e5cTbFccCxP1oSjjercL2BWNWNQkTbzEcxZLRytQCEZpP0FdiIWFTf5GY8F
aRRfJYRAeNe7UUXBbsrEgvcpLuV+yGlBatrhQP+1FOy5MnBgStCz5Iq4K8kv91UPXVvCakUgPOtd
KSMfnJrvS52UXcrHL0K/fLqwD2Ja6MsTsM4s40sXxHdOvxURT67PfGwR5rBaEQhHBMzbIUtfNQhk
N4XDM7fP712SzgFk4osRIYi8a7L6TnbpzevCn9Slkf7zlj2VEYiuRRe9L1q0e6LVGj8aOKC4jYRU
V0WrJnmghXHIwg1QI0QneBFmzmFTIhAuCCX0v8qQAFpOPPzME1+iYxV29NTGlT/WLgk4du7H316C
RBm+/hcLQxu1pScGpoc2xYvJUjgUXP2NWxaEqwmsWkRPoNyRrsq1d/fvXr5wYlEUai5u2rH877N3
5MWDyPKOV2FqV/H8SEq68hX4FUhljm5gUyIQvuZ3CATO7zpm7xAIBOodAoF6h0AgUO8QCNQ7BAKB
eodAoN4hEAh/ekcB2awIRFMQNqmWfkGz9kRROKKE+4TRcFL3gxIlNfGrdU8n1ZT12XkN6bh+mxJw
TA9s6s5NEEtIt9pxFESJS825E//PhPVZUEMZqPqtk11aDc/vMrr4plXyxupxbbVtoHfU2FTGiiC+
KoYSJTXpi7RK8ahJeGrb3ailmMRDytRj99XCuQliCenmRzgKQs3fau7Ud53rs6CmE8QSgliloia5
lLbnZML96iTEdZGDndA7qS8aKoPKhB+T9dLGLWo/GLelGqnaqMRzSJ6l9hDeJ4jnCy45OV5uVMq6
y8Ebnz0JQ3xfaNlQbfgZ5FxqnWhhL3aL8AYmgx0zj1fWPt0ig0caCOns27Rv9CUNXCYOXb6RGlfS
s2dSqj6yFoI0MB60kbJJuLW02NZGD3uVkdTRN9pMfxWzI95nCl59G1qHJM4dv06NoN6DEZGU3HAD
UPuZOTG4jDZh+I3Bc5dJp/3MTt5X8dXo1LVLtLkuib+ZgjfRiMqq9yyG7xiNJ6uVWAlGGurMhjkc
1zsgziMu8TU57oabKoOd1DsHt8Iy/yeOV7cMSN0xmmzuiMuoaLgB0ujUj1qkJA3Gb47/u1UQNI2o
yjSMenJzqGd72PbZcrMi1O1kNrvfOQoivGyDNLHWtfTqqxen+Kh2ZnsnuuOsWqwujXgzWLqsjHzK
kXwXVIkh1aqcim7C1dratmTXhJCOUxS7cFry1PaBm/pEk/h5auUlsD5NuR19urLGprLkaSklr3Ud
4mvFN8Yn2+35Xav45hY1w1Gup+HpyX6dkbu6ZG3wM5t8FwDVbkspXkeior1DILajJe8xe4dAIFDv
EAjUOwRieyOMVYBAGLEofQ22Te9syVRdwLNznRfXw79zfNKn8Mu8PVqy5645TOWVgI5ZOLL0+DSR
Ovl3wE9JtwLafNUkO7eKHfl3PlmOW9LeOfLvbLtQe3h2Dt3EILx3/p3L4kH5MgFvN8KduGt2gshH
Llk4svRsaCL18e+MYltpipx8CKc8ZrGc+Hc+WY5bUu84/DsAzzy7ztRaPfw7bwITvqn3DOIuiP7I
NSH+cktLWUjza9hz9RhFJHxhiE1ldBaUc9ODemrOZs3vCHcA7DTPznfvbiCkt47nRcNdBCF+siCt
F9zdgXbOxTAVgR7hIXDkWGy9bOFmdHOqewtAR8cszyv9KPHSNxosT/Poh5S45kKNWtwc/p0ye7Px
l4nr/IMvAS5e8qJ3Xcezsx8UfL6pozVyU9LWaiHKJMyYWWP8O8lzaWC5MumurtEDeked3pPiyLPr
nRr2Jikl9ZWK+o3kFrq+1BqeOpHWVE/395M2UGBN/DsALv/OE8+u416mz4anLeoeMveMtmWUoJbC
N60ZqHO9enrJWm8Pz+2yd4pbYeDfeeXZ0U49wJOl8c6/MzLA7PuMLyfLnbtWb/dzFMRCg1ND18G/
M5aDV6GcfKyFcW4Mbu0j/67RsRhHsy0Ll4edPepY9iYfAXl220nx2hoN7R0CsR2teBfbOwQCgXqH
QPQCkAeEQHCwqB615Gke2jsEorP2zp1qRh0JZU4LGHS7tFEwLefUM7nqWB2io3xZN2SzC+lhrYXP
ndnseWu2IdXlj16IgDahdO9kN4Wul1pjYgca98Bz2eXPwIQiyL/z5mcSaMP7ZdUFlKYd2+TOUsdW
iXrx/ex/R127n4/1nk68NbuQci14IwLahSLcwtXNv7Ow6Qx74Lns8kcNPQmQf+dvfkd1Vcwb1pRF
CxS4S84dYvJ6Y0NENwuFzQPtze6EnVg+QfwUhpLG9uFSNwChTRsZqbf6ASvDzhCD+uHfdY/KUcsE
jDbcIzzqnYE6zRnWKDEOqx6Z0GCm7lFeH/I5SNtvWOPafUnrW5B4Ubtm5EKalrh3Bi0FtxX0/tqv
O0As91VaImKYM1dQ9j8gmgnhWizDqj39dduYNg3WHKKa5r+2g/bm3iN9uE4NEAE5uTRx/zuwXzrp
yLBzLhkl/qtgO8zvqLXW3Ul4du1FOV3FRAxrympq0tTUGhSF+tsNvn6ROXz/Zux/Z+P98Edf55dU
eDZ8235+Z1A9nbfIve5mf+zfyGNuzq6r99YL5DEHSurRxI6+usSFi77tEbSfXRKjyjhYPKpzN6WX
DNjHVAM3ecc2N7pYO71Mn4I0QgTs7l0HPfPvtt3Sae78Tke/04hUBkaebijV/eJRtUwxzcQr3on6
dMT3/neuPcoLS8/sVnsQxC9Tz1EQ+9qsk39naQYb/l2T9r/zVgUdQIs554GW+APetzpF/l7vAPl3
LfczW6R2QGhX1gKiKQ5xc6Ntx/mdYYLuG8T7JdK0TBGtBiH19RXSe41a6E+Md8zPRCC2p/ecW56F
7GO/0xl7h0BsT7xGZwHm3t9faYvejSdCNBj/gToOSG75mZgaIH0nmC4ORVksSpmAFSoAUvQBgI8+
LoeP0SAz1+x0ZKj3Kn8wTPeUWBHDNPx4ZwUJBSMlVs9BmjR1hDspKOcrx4NByTWq9NFg3zg8QFMA
ibTv3O6UWlZOT+gTfRWpxSmM9wXpcUmG1B4aSYt56R2ymBQ5FwvSO7NwVZKE0h6b4NXuyIvfUwez
7fAzY1d/doRM5DbU2bDl/d/mw8KO2Epi5kBtcneRTIyyTgq3nStszu6RmqaUjM785KbhNRa29svP
pntM7YYm3/gX54bXyMSBn49F1jo5q5o4EKKh9b7pvUFWz7oLs/uuslaQzyev7K9dHFtlp+WjUPno
2dzius/MpDS1VPqm9wUmd63ILa79On3T/vzRH6+JocSGF9VtSY4crxTDxdxG33R8+CIL3t1LwMx+
ZmF0FjLz0nE2udSiXEMJTc1Lz62VE1Wg5YTwKcPOzdAPPwPAfiarhdx6sMQOc5tzyfBQqQxCvK/O
5ErVEsw8GK2Fl9JC55xeCdQeiUnddPDayKeeTGwCC0vGn1jrMb2D4tOrTPharPRQbbOTcnzo/5VW
BQlWFu5n9ay78PvJFaEVpPO1VfrxB1njAdx8jh0dWCwkp2tB3wOGnCbrDFJ6I9fo/Q/GhGTFFl+h
sgz5vw2EpjahuirmJUeeViJv1CJZ2l+9DgOzD8arUtSuRdkoXO7FSyUoZdhYwj6r4Wg51Go/MwyX
oiX9tc3k9dvFlc1fuJLcP1WrCoeLz5Hp6zfIAX4TrsFhKLBWgg0o0vg8BHKHCzdOygWCc0pKE9Bz
andTJha8rwCVwzGhXB3EY8x7i1fgZkinQa928AdXhb/y+arwdbNw4nXh6ArcnQsUbrzoNzMpTQY5
vSvCV1W5qsnw/ex9NFZhx+zEm8plZijUvjQxsAoZoWvc3FvNTg6dElpb/Vw92hpbrfMzKwnm1o68
drNEKyYUam+9LVMVfoXzNQhkN0V/IVuqXJPOMmM5R+D4U8zPBBIjm5XJE8+nLv2XR6vBYv+Szi1l
34VAzz0goMDKNVJmXzBx4vmOCrL/8+8/8Ty1ErdBOUellSk0U9VOPvB7exd/99FLe5d8Z6ft7Sq1
s8ay1P/67ifE2jEKpR4X9l0aLcVnWd0xmXrJzxwszhkvt8jV1Nm7yPW9OZg9op1I3wzSSJ/XxtrB
85uLoIz/gojfG5koZbKwdjU/AU/BEvlkKbGaFqYAcLcw3MkpsbGv53BhAoTp0YULrFwdxcQ9igR2
8/ysVL/zapi74bPkYuTTK+XVOvOU07tbPdblJeIeoXbkvKxIX2RXl0cWfyPbY42++MoOucTSZ5i0
Zoanf46QXrq+DypChtKNkUJBruSscBgQDy/CTEnXOAWIlMmasspTCH0gks/PiWNGCg6pc9Xe07qs
1PEy1o7XGWl2wji3FuXzISiMQ070YITGmmIHB6ORuZF8vfN+Kb2/gkJF6yM7hKT1taPmxbsryLpG
9dG5SI+1+5HVE7KLyVp9fmh2ruX3VSLzZ9+xsPGxN0LMM1+CRBm+fvujpHLsXOnkw8/82RcXooH+
1dLJ/tWnHloULgrxPnL2odB9P81EZ3aUo7c+devCV19gk8LU6qFffFUwjo9/83deeGT2/jdY2D9e
Jxs9Vv8PP/PEl+hYJbn0xH+nHRU+t/TknV8hlc898+wXF9LGBwlCK8jn+5ae/MYCqdBygh0deTTM
AlZffaw/E6z5vc0A4l01Ob340q8/J+UqnP/8M08IeYmXWe3sqsh5UeXehBw5DK/dupBdj91aji68
+mRv3VeB0FvxsnhQgn8+GTnZolx19m515H00OXovDGTfLs1nwr+9cxF+DiNweFdxcigAA5lhGLih
oN3d+xYbAT8YOr+8n0Iq/s6lXYeZzXxPHhbHkuLIMfS1wDJLTxwoo71m7+7fvXzhxCIUh5YnRl/t
pCDF3ZNHR6/A4dGLk7sWrJfl8/TE5OToK+J8ZWzyrjF2VArcAsnzyXpnPVJ6U6N3TY4taHktT54Q
f63sKl4YuyDmJeVqwCuR24VHHsmpc/G9x3rP1Ql8V3Jwxk62brxoaJ1YYcdD93sKWAvn04DoZTjd
HDnz3kq9UbvtvoqESt91yH6/lUNGY+szh0reng9EBgrYc3sbwflM1e5avK9QZ8wu1TsojNWWWzoz
xXXRiG1uyHE/IARiu7gPWAUIBOodAoF6h0AgUO8QCNQ7BAJRFwz735k2hfN9h9X8XnDltZrGQJYz
rpuqGXYIo4S3sZx5Fzyz8NKbdIlNtrbb0lDD+5c5m/RxpWl4CzrEdtK7hsF5ORjlbcNDrTrjtKma
MRnCScGyCx7v3XGU2GWr7hnlEETbldO0SZ9teerfgg6xTf1M8ZUY4ot9pZdj6A6F16VQ0F2goP8F
WnhzeiB/qPddclR1IUrW/BQsNtq08wJPpnoXLxn0UEoddQvRDHunbNNJTFvd6ba7s+yBp+5eR62d
2rgHnn5jE+LVfOq3t7GmYHFKzdlTxTvkZkuJVd2tjqxhGND2+3EsD6okwl3vqDcPklAno0GszhVv
97w6OiTxkgJ/SqXt92CrFpSjxD6k4ubZpC3oEFtb75Qd3m338rHVUerFY2wHSIti0jrHCUrQ5iG8
3lfxsNku8dlp+XdCPHdJTuel9SiaIRJfI2w8RvsdGO1jdXQLOkTP6R04Pk6g/GkR0RxNW4tH/Rsm
4rbhqBe7xN0bnhLvhs/1iQAaNUSjeqdukUx0+5IZ97Oz3b6Md0NRi8Md/102VfO+N5rNZno2+VL1
6Zzt3X7e7m6qAXfc9KgJW9AhtjDq4t/R5s+FWpOO5ycWxH+6OG3bGuhMO/p+bk5bcguiw/D5eBtV
DtEJe4dAoL1rCLguGoFAvUMgUO8QCATqHQKxNaC7n8lly6nP43w9hrKsjqKWB1kGwhyP+WbLyHPn
yhnjmFLAZwCIrtI7x1VQjXVUp1WKhJu8fk2MkZHnzpWzECj0KViYqwhEd/iZVMepk8l2JiqedhX4
JD1jWlQm7WkMPomq50+rbQNRfyMAAtFN9g54JoaofDMd487krVlJeqa0iIGlJ/7XM9g4Dqd1QbG6
i6XtOyLAh/KiwUN0m965mBjjwktieAODVxXgsuAcV/obPVWqU1BsQ8TW0DvZ8Hi3JNTe56PuDiGP
4kM0zQbOm4O4K7IRiJ7WO+J+n8XOfFmYdsTTDM3qZ7paQV2aaPMQW+G+itzvPWmc5S0/1ngck0d5
to2IUA7t3wvmyRtGIHrM3hlJcKpe2DLuwEjSM9wRMUTSMfjEdOUXDVFb3bEw8sATV84Yx5ICTgsR
HUfv8RGaojKod4iOdoXeWyfWjFeWoNohunJ+19WK1xVJIBDbS+8QCNQ7BAKBeodAoN4hEAjUOwQC
9Q6BQL1DIBCodwgE6h0CgUC9QyBQ7xAIBOodAoF6h0AgUO8QCNQ7BAL1DoFAoN4hEKh3CAQC9Q6x
5UFbHL4z4qDeIRBo7xAI1DsEAtEKBPCVdojen9T1CAjqHaJXVJB0VfgmJY9+JgKB8zsEAvUOgUC0
Aji/QyDajzBWAaLb4e9ehr+dt33u0+1/W2++8Kh3iK5XO9/93Lui+gvtNzjgOjHENgHpicRR7xBb
ysvsEeFR7xCoqe1PHOd3iG6e2BFfs6+u28nXVnjUO0SXT9WoZxtDus/c2QmPeofoeuXzeQexi9SO
4HMExHZxTv24m8Tv074m+bK4XgWBaD/wfiYCgXqHQKDeIRAI1DsEwjcK3Zgf3ldBdCfEBcV+npkT
ePzfVBIv32y+EqkYwhFdhAZyk8GJYs6P8gKh3iG6VO98v/ckSwffGuhPLDgmpP0ynK/nLSs2cSz5
8cKhn4noapwJB0NDsCcHuShUYsFYRTI2wjqQWhjSlIYfV4KuDBTSkeIaqOFSoSARH7nRB8JQidOY
ZIlIkEbT/NyykSCLEslBJQrjLJVxXW57WG7BSMmsZex8gYVk3mUpSocHxfwqx2m8IsjBRMf5HaIH
8Z9S1dQ7YH4d1qMwmKgmUtolch0u7Cepjyi/1/OCl8cUQwn3R/nBRebkMXPz2HUYjJHnBsVwiy+S
/mV+botLVRbls+uQ+xM4ylI5qsvtr1lu1YFj5ijs/K5ite8bAKnT5M+LYn5D3yOnhgQ58hXUO0SP
OZpUMDUvF4CegtgarD8PaxMwsa4FmEjDyG8+/taG8nsuIh8o4T6YpvNq0LVJSJWlCdhD5K0KP7dK
AliU1DqUU2IqZUNuJ9bSb501R2TnUxGgn2aR3wPH5sRz5QgcY1FTE+kFvK+C6MX5XSWzvnmdFHKb
kYrC9tZ9VfqvZosJOXioLCheIW0Np9DEg1Xhq9JfOfyLOe78rhJOVK/Z5zYwm33liHF+J16W7rBU
yJGX8lJ+7Hemqo+K9g7RU0hW+5jHlo6mwmz2VYBCVjyr3KuPrNWSA0rQaE6YoeX04fRgJ+flSHN/
Z/P6hX4QHNR05AF+buVa/1HerJAwMFGDryuzP/a7KqZg52eGEti0iG5EWeqZty6dX/rLBPRfzJUh
/uXyI7AByZce3r2UEAOEh/5z8kpCDj50w0opt9C/poQTArBPuXRSOMr8afmfPFcRTkRefEeiXFMy
MOQ2t+f8n7Ckk99huSW+XHokwCKMznzjGSm3OxYfTE4n1ODqn8RqaOhDb0Bt8t9/ZUnMLzu0evqb
m/Dw+9cGZUHR3iF6CvfS7NfYVz5zAeDVVVp6lU2b7soqNJqXl4IXDqjzu3uXaeHji2o4GSMB6ZbJ
Kr17UTxa+jCdSPFzO0BzgkbMActt8QPB0ivs1ETgU/LVDxXphYOcWK/00+KHmFy3iHKx/BaW6T9l
ZvhwORTC+R1iG0wHWxqjzri8wDr+nezyEm4k6vgw3zcxUZqNElofl0nmQCmiCRwqi9ga+1gObAoj
S2BXDilRq3g6+pUUWExXV347acDwpFUVivT4e3u6Bpl5v++1zFTrzy075z03rkup0zunLtDsvmF/
o8fj+KGLKj6goXZB1CPiXihquMRbkqDLmmpFMSgeRxrdGwsMyYj/Ue2agqrfaiQNqB1skgYl4ymj
9ChD+qLy83qqnKZy71F+yb1JiQLUFBrkM1RNHORUqDlV9dCQIjXmpmiRFkaMSXj93FbHDCVpyHng
xaGUuIRFVdvuCNuaE+mLUGU8V4Z6kxnRu47ykwv9ExOjawlqECVJXarGQ8Nl+YuYNEtJleoeo9j1
aT0/XxKCKHGVSMROS3npGj1Gg6dplUYO1A5PAtGreudkNgznCOckb3ZjOkOoc042VoHYRyK8EJRw
PFurEMRpFmnWR1uPmSMVcQwkebLiFJei+UO9043vjm9wIc16VyHlHvqSxeOEsiVRGgukN9qI7a53
xP0+CzTtRhzxZF2tuXEyN/iDXoWj7upD69Jc51hUFZNiJ0S9s8zHXG4rqLdViK3NomYtoA5THN6a
ObMsxG5TFic+FSU2Zpb4Ghp8TM+IUyC0cKh3Ni4kMT4lM/l6WiBpRkf1v+yugyGIOVVLBsQsCyVe
vU6qvuObl4JZCE4VEEf3mhLOCQcVpKabNlT3CJLg/G4bounrVbi9r2uGd8/eZx2bC6INQ3jG/wfk
EXxWsjHlRwAAAABJRU5ErkJggg==
</FILE>
</FIGURE>
<FIGURE FILENAME="Forest plot.png" FILE_TYPE="PNG" ID="FIG-07" MODIFIED="2014-08-25 15:51:07 +0200" MODIFIED_BY="[Empty name]" NO="7" REF_ID="CMP-001.07" SETTINGS="SHOW_RAW_DATA_COLUMNS:YES;SHOW_EFFECT_SIZE_COLUMN:YES;SHOW_WEIGHT_COLUMN:YES;SHOW_MORE_DECIMALS:NO;" SHORT_VERSION_FIGURE="YES" TYPE="FOREST_PLOT">
<CAPTION>
<P>Forest plot of comparison: 1 FUNCTIONAL TREATMENT, outcome: 1.7 ANB [�].</P>
</CAPTION>
<FILE>iVBORw0KGgoAAAANSUhEUgAAA3cAAAFQCAMAAAAr23eDAAADAFBMVEUAAADAAAAAwAAAAMDg4ADA
AMAAwMD/gADAwMD/gICA/4CAgP/g4OBAAAAAQAAAAECAgID///8AAAALCwsWFhYhISEsLCw3NzdC
QkJNTU1YWFhjY2Nubm55eXmEhISPj4+ampqlpaWwsLC7u7vGxsbR0dHc3Nzn5+cAAAAAADMAAGYA
AJkAAMwAAP8AMwAAMzMAM2YAM5kAM8wAM/8AZgAAZjMAZmYAZpkAZswAZv8AmQAAmTMAmWYAmZkA
mcwAmf8AzAAAzDMAzGYAzJkAzMwAzP8A/wAA/zMA/2YA/5kA/8wA//8zAAAzADMzAGYzAJkzAMwz
AP8zMwAzMzMzM2YzM5kzM8wzM/8zZgAzZjMzZmYzZpkzZswzZv8zmQAzmTMzmWYzmZkzmcwzmf8z
zAAzzDMzzGYzzJkzzMwzzP8z/wAz/zMz/2Yz/5kz/8wz//9mAABmADNmAGZmAJlmAMxmAP9mMwBm
MzNmM2ZmM5lmM8xmM/9mZgBmZjNmZmZmZplmZsxmZv9mmQBmmTNmmWZmmZlmmcxmmf9mzABmzDNm
zGZmzJlmzMxmzP9m/wBm/zNm/2Zm/5lm/8xm//+ZAACZADOZAGaZAJmZAMyZAP+ZMwCZMzOZM2aZ
M5mZM8yZM/+ZZgCZZjOZZmaZZpmZZsyZZv+ZmQCZmTOZmWaZmZmZmcyZmf+ZzACZzDOZzGaZzJmZ
zMyZzP+Z/wCZ/zOZ/2aZ/5mZ/8yZ///MAADMADPMAGbMAJnMAMzMAP/MMwDMMzPMM2bMM5nMM8zM
M//MZgDMZjPMZmbMZpnMZszMZv/MmQDMmTPMmWbMmZnMmczMmf/MzADMzDPMzGbMzJnMzMzMzP/M
/wDM/zPM/2bM/5nM/8zM////AAD/ADP/AGb/AJn/AMz/AP//MwD/MzP/M2b/M5n/M8z/M///ZgD/
ZjP/Zmb/Zpn/Zsz/Zv//mQD/mTP/mWb/mZn/mcz/mf//zAD/zDP/zGb/zJn/zMz/zP///wD//zP/
/2b//5n//8z///9BjlLGAAA7MElEQVR42u19CZCcx3Xem3tmZ3d2ew7sBYCLhUSZMSM6VJVohKZI
WhRplODIdtGRwphxSoapSlVKlKuYUiLHpYKdRAElUqZkW5HIiBJpy44oKokIWhfKpASRlFYmrMtS
hGMXwGIPYGf/3ntmd3Z30v3f9zHHzszu+4DZ+af/192vj9fvdf/9/g4RQCAQO4wwVgECgXKHQKDc
IRAIlDtXUBF2d0oJE2FT+cgmaDg1Zgo8k4Cd5MGzpsagRF144DUZ+bTIZl8kHOefTuoHFTjjUbpw
tE8uHY3zzw7zGEntHrlLpcpAbMuzsmIILkMzS13aji7f89hzW8bQx40sNJkHD5QBTpVzi+DMA6vJ
0p8+DbFUCmbW1h75APuc7JR+wEo3tP68R+nmPz4pl65b+AD77HDpdqGdSWkyBkKaRtICjCXCNE5Y
ISkI3TTMQirxWG9z88/Nd2fvIesA6QitcnZIPEwoZ4HSozGA7nA4LQlonEYSldZUUmEDbi+wb0M9
ibzerqxwZ5kyAFFrhELskxXSYdotsJBEHNRrkV5gJU0UlLTaAPlNqOR56Vibd7E2fygila4vEdGV
jkilW2GlW8kKXRGa5iV6KCGWR7wW6fmvZEHpP6jvbMexFP/zrcdP/vfrh1742OGvfT5dOnglss3G
N/jzSRby2Y3u2cLmUlN1zVZpXhw8q9cLZLZ/vQzd33js9jnOQhlWJ09Wr/cnriRDjNXU9eo7H+3b
bkk9kdsu9c8tQ8pQT9UyVL/1gdsn5ZpcPpFgIYQbEWIFXu3PXn6CMd5PI+q1SD/0+f59l6NbLK3E
lcNfa4Ne0Lexfdt1Vjq5zZMX1qI0ynpBzzc+FqmqpUvqSzf0TD+58tmNMsxcfpSVJ3uZX4v0f3Z1
377L916Q00J954xbsxCF8VvhMdiYfv8iFCXtwkPKsAETk83NfR6y4vcgnJ6AVa6A74BT8r2LnLOJ
b7I/DHPQf6zaIn0X+3L+FNO9lnra1HhlxZjXR+mGb14UGb8QY5UpX4v0H4HxObLB0xpnabUBEnNn
TiW0Nq985f1drLbFlqhqpSvqozzGmS/zJsrx8lwUr0X6HpiYI19T0moQQrvquTm3HZQ/HCRzebD7
PBAeFBY7kXgpUjQNt5+qZhVmaG5bzlDNNzyv/CaL85DvWWhJPd14bnjqxnOcDXM9SZXD/wqh/JaO
c5lUX726soEa2Aa9oHtlaLp7BYjc5pnLA6dv9lM6qbX011rp5LRQ37lb+FAlhMAKTJ9Tw8SQPIw1
eQqSgRulKRQIFZv6DYEgQEHsH8XXh4vLramfufzUTXMO9aTgH+H39D9vkUhF3KS75okIujpvA8Ru
ms5zbX5EKd3ML9qULmrpMNvWa7Eddf0H5c59bRMO5elDrJP/4yE+drGq64LRMywkDvcebG7WH8q9
R+hjOSVhJM9ylXFMaT3G2SEQrctEKLEIb2tV14QFaz0ZINwHXzLazyN5Kj8NWebR1Ccjj8OhAo1L
abXH44b74d/xrx/C6Axj84hd6e4Fg6UhliFhvWbNBGd5seT+g3LniisHls8PHIdM7q5NroJyA3Bl
/8SdA38O3+pfanKZ7+h7MrQ8dJxluLp8YEkJ/Smb70mcffjSyoGQqBgfuHml/yctqqB/DwlrPRms
tdDGFw2WweT+1fODGeV6Rb1mamX/8rn7e3lawsB32qL5n4FnxdLtnxgeWIHj+TstpctXDhkW1x7k
ZVjRlWdFK/e95wd7lf6D8zsEomOB+8QQCJQ7BALlDoFAoNwhECh3CAQC5Q6B6EC5G0tFaDj5HSgZ
H326uDGNdYVpJFnwQVk3fPlUAYlEsmAkUnjkDmUH+1TKvoEIMVEa3fd0/nJmqoKn6xpjZMCcfKWL
hsNH86rvl0yZjUROuzJScmKkAgIjE6BCD1ruy1dGv0NK4/QMLxqNaRmF43nbMjgWr5KSPBgkJjPh
DMBR+WHU03FKj1bkyA7tARATAIRoON/IzhGnvBeqT+15uWj8TLCCCclwOF1h1SkW7BHKCpbKym0Q
p5GUsWCW9g0GnT/CMzNjf903+dz2yqpfZ7Vnp6s95MqRSW/KulEGeO0ZL58q2Lz6uYVqysCHwiN3
KDtxdaisUL74lV+YNFIa3fd0/nIGKpZAbzm/4MFIhWwvmhhJT79xde0f+K54yfdLptzInn/Lthsj
K06MvPbMk6zd/7L00mcim0pEE6XR77AM+cUXNgCeW8qvK5ymyGRk264MjsXLTB2OXfmflecWBrn7
2hZZqlaurIl38n/xrh/95bezW1Jkh/YAmH8iBEN/lV9oZOeIlZlYQGgpFlIKVv37jz6/Fahgn5gZ
TFzp38jToSgr2PfCt00WStLD8zNfiC5/+sofvK4VzKZ9a9Z3FXgnULIpe4qJQ0MlEe1lAxTNQ4GK
u9kk3zHJjwxgA/4IBPKKQs3aJBqvwFgimqFU8tPiPmjdoBBQSsLxmRo5PfYuzadK9KOTfapOaz5V
UH3zl83RFB4Zsqfhl1XK3/zy9xwyEsso1oLst2XCLWVYv4UzIvmgzSSZ/npadEWL9Ck0of+tZSVj
BuYgRcQNYln9xuwrb646MCL674m+g3kpDyPeBfOQY593QUL2MxNbLNIrNkUpHpX8DvVIQInfAp0a
FGDb5J82Fo9m9G3NytXdG1bLdhWECZbvJiT5r7liEYjkTgir8KGsQNZ1+dm0B8DAQv7MH+xbMbfj
Q4k6JO/7wLNdZ98q7oBrSr1RmuVtU5EbSPGL7I3TTC/XyBLWgY6LDiui0izGXoNSUrpzb7EnS8ln
dPnZtG/NcheFy/GSuONa7RS9s91/zFurwpjiPFQne3qu8m7y3Wv89nH4w3hWn9p297UM3DX7Ncm5
Jb0K1avpkcmMTgoy1w7XyOnZdbiV18jByUPfuHoQutJb3df4puLfOF1UN2NlhLu/boqm5/EXQb3b
+6a7e+zzkcoo1kLXc3IeBsxtwibfUnzwas/oJIEbkmRq7jgftzJFdW9Rz91v+qm5u8FCrKTYjqC6
/3y950YHP1xedwuZbc7IUorl8ZTp/jq8jzXN+1hH+RmvkynR2uyb7ZFcxLKZuZVt8/75uYHityFb
/OCcFvRt1u5qOTd5Xd557Wvb+rbeWC1O/nFOKxvfaPpDeACWwg8J8OaZglCeUIY48+5jm/ZgdZNb
+NX5Pks7PjddRzd+6+BcCUpzA2/VgkqsxtV62+Bt03utp6LWK7vYugyXt64Wb1L0MC/YNmzBCk1U
4FghJNxySbpzK/zcXAZr+9Ysd6sFuFZOjhm18vgRYPJfhveIcif6jvF9hhfFrnycxbiY1HmQXRln
lb8OGUkQLsQ0HzQZk+M1uzD58amiW5v3mOVun8ajzqFMeGXTwTjX/OO0PIyMXC/McUZkf7SNF9K3
ia5cV4oaLd18xZz8yj64XlYZUX2/7tl8xcE/Qld3G19heZwy3s7PVZ6CKXiqch0GNd8wdjUl3p4q
wnVrmkk4yuj+l266808HVk11yca3K/p6mGS2zYNzatmGYPQNPDS/njk5BIvDXSPJ/0bFobUIWfNs
ytoejGxr7voNc5Z2vJirpx/HIc+UcFJXsPJgRqs3sW2mYHxSX69XWE++MKjW6xD838O8g+SzX5z9
F3DkXJocGZEKdspaMGv7BoN+f6YwsjYHA+uaR5LinBSGqWSeG8ua75gcg8TmoH/DSK13W7LxQcvV
5GBt8anqvTTQY/EYU2j1o7xYKolHIXTsFRdKs38c6Py2dDTl5OBMOam6rvVeGhLKvhg5tFKUq5f7
fnkyoqu73kuD3zQzkpoenhosJ2f2Xx0qab6FNm2gT7WSgOKvv7YeUwOyFwdWYkb/NKXR5w1+g1qb
D1Zim7/M61EI8bYUfv3lZPku/jtS1BwPXQqn1rO5HWtfVwEihN78w4KcvxhAFiPXsrp6M9WN2ic1
7iqZ6cG3fHdLLBgPE/aVklcPbIrd3mfBanuOkF26PiIbQDkQL45xXzE2ws+/VxpKRN+xW3QxQtdv
gE1pcij+FdiwcxP3O5NR4BHCsnHCVxdr931TfKpkP6hlmDnnKx4rlcwj3AgZHyOR6h9n77cFg7mN
HNf5sj/aJZgq+WNkce4GmJVkxuj7ZQ+d/94lmLYwEmPjd5z9K7GrI6pvWA6EMbdKjM8Pn4rHdIPB
DbNm/zS5/XT1YCzG+vZ68XXFNAM49IMYnwuJHAVbZgjWjh6VO/ijA8VBnVqi3dcPmOotx/uno18k
xEqk/JrcLnwh4XA8Vhyck6bFb2ric4QYPZ2dZfMhxh6r9DO8Gf8BRrk/xQvwBckwEn3HLmsmGSXZ
KKvuYxI1G71GWUdYgrN9ml0zcgi6WFHzol8G3D1a+xLQguRTJftB2flU2ZqNMo+8j63C97wjyP5x
3F/OIY/EfELqdKI/WgFuHPE1btBs9prkDCRkwcdqnuy/x30H7fKIiywk2OdFxc9M5H70Ln1PEyyl
m+YtoK2AL+2brBjLuQSHCOj9BI1r8AlaOM0sr1j4zGE4wC3bFJ8LiQsxkBUI9bs8ErAdvXAKrnKL
UV+w0oyx3lJQOKDVq6Vg8fAMme+COM2fFbXM6kuQz4tPO74By8JpmmiS3K0N3kfTQ8fhU/BrkMn/
66+yoMX+pQ/z6TEbAERx0XzHRLw6tEgXh7h/091flTr58r5vwcv9742oEz7JB60nT/9EIpi4v+b1
47jqU8X9oGx8qmwh8jjMFwVoqHDIh7qVy8j95RzyiEliLPuj9eTP+7Kc+4YuhtPDfAXB4vvlwIhU
dxkYgG6bPIo5uCUGc7fw5SLZz4wPTvevREGdKXG/QyMusmnQRZMkdhvLudi/ErG2tWwFsRz2nXvv
yD3wUuzm8QNsHngmVORzIZGj/7MVWty/4rM5A7ajF27Nif1UKzuk5t9rrLeFgaWoVq8WLIaHl0Yo
ZAbO37efzQNLodsgfV4s2B2Ht0P3DZ9ppNz58b8TerquJ/2rqdt/fKlnZWDd3g5v2gO+AGZ3Qwz0
NmUksknXk7aVb0ApU8P7lM7cvdmUamgkgvGoRPrVyk4XzI/chSGUCbB6k13emh/sLtolNN9MucvJ
qYfnPZZudJT5rcYzouav5uNMKedP88UG1QxZvZaPZua8yI5+uQZzP/nNO5rSHo1EktZSsC6hKe1b
p9whEAgEAtHpQH2H2NugLZEA9ANCIFDuEIi9AOO+icSs9YXburBcfDnmobStK6ulvnWXuwjEXtd3
hYS0iwkIIYfl16yqYTx0a6YneA7lWaxlBMJZ7s5pjmDCUq7bHCZ6pMmny0n+XmIY96kr6Fzw+JFu
qj/Y0Ziz/xgCgXLHMKS5pI7MfVx68D20aiDnUpi6Bpq/F4g+dTqiP+mZ7dXuf/eas/8YAoFyx2di
6t42oSt3RA7T710fER2VL2aNZ4EZfeqOjMOUdl/y07P1H0Mg9i5CVr8vhuzF/aumMHFdJbkY0/tO
KbctHna6s+bAyX8MgWgHtNPzuxLYHKdEyPaarP1kfy/phUqKT53k9yU67B0xnRVm5z+GQKC+03Qb
/8Sud8dM7rWKrhK/uycP/Uze9U5hf2xi/2p07o2lq1yjib/k+7JurGbZ3Y3LqO8QqO9c9d11cH9O
p/l7MUQmBheg+6YF6UD5P1vuXzDcd/IfQyBQ39U+XKAOQ6C+a4y+C4ActhwCseNyt43qDoHYcblD
IBAodwgEyh0CgUC5QyDaAlGsAsTewKJy0Yv6DoHY6/pOfkWm+lJOYnmkaHnEaAjQ/eBxQd5lBqSp
jyapyrE+x/ootfognlQ2yUvlpfrKtKdUSLwZIbbVr+Wmy0wtHAn2TNiZK3VrBCXgXoH6AJmYEsvW
CkosaThX1u6XO9KwZ/eyyKpfpHmCR1WuDTnWRamrEPCmsiSve00GdaeUSTyyUG5T5+FBl5lWOBqo
2t24IoaB2bkC9QFUN3hRK8OmNBwraw+tq1BDHVDlUGfQfcnBVKlD60HPxPZyB0AaKdE1pUeJo31g
T0x8lcorMd190qCymw4HI42sV9/hDWpNaujSLZfxqI9aUoZPne1p0GPmcY+aDl3jI14H2hC0xg4c
VOz8cOIsnZRQs7RbzMIaRcNkH5JgSVA9d97JNLmHEN26Sjv0xWig7kSCqBhplkN2cOMptesuLpTu
pg1RJ2qk+YwTb7M9kJEvnUFZ32mOXtkSWl8f9tMIe2B+V0udedbcjqyoKL2AyHMdj14qU6oRPDj3
TI/WXUz3LEgghakzEX0KrAP/xIvCNJ2zWWNzyd1fI6DcufQF+0l/09UcqVnESWPHhNotpwbUkfO6
DPXboYlfWQ6ShtotnMpobAS6x7bXh721mVMYdY2w4xXp32rxR7lzVlA9WfDXabRhl5XZcuFuLxuZ
9vrOoPplG978igbFtBelS4sgL0SLz2xECpmueUKoZaBxat/U/inNJffVsf2X1ELpjxGfUzKie9oX
5MUavrmyVKAlCg1QX4Tu2DpHbzvJXVPOA6Lelguic+A1vSV1JtDWpdtRO7MBSgjFbhcJXkuj70rg
+XcI1Oa7RN8hEAiUOwQC5Q6B2PNAv1fEnoG8Q7O37eSOEnDxorHcs/Gactkg5O2sV9Mc19MpDIz3
IYD/nQ8qz1yazIjmJWdOs4n+d07NbFcyy1NEY3HQ/w7cPLacd0RT4pvcSW48PMy8uovWFRrpf+fX
S88jlyYzQonezRZ2xv/OabOJTeHlfRWOxdmr/ndRh0ZQTihRBySiP5GLOI3IRJZeqdkNgx81+hnb
SCmtYYesJU6wQbPG3ch1Jm0iI3UkRJrBur1XoFbVzk4+lhb1z1xT1/OpfjGDNqaSmjG/k73zDcOs
ZA/ajbu6MdZohARz1iPN691OrdFq06ZhHOhkoGH+d45V7X9feaAtbk0E0c/v2s3/Ttx5p1kWdmOV
2d3DTEaoV7OQpkuAZ1q6zaWUNFEovOMbhqYaE7J5e0lj/O/q9N5T+pCtp8SeX+KJ2s6VXAOpNpAR
t4gOSVB7aQzeFo4boP1sKPTzfoWATFn48Y7v2xZ1c2QzjR8N87/TZeuttuwLj/LlS+5slzbs9jhT
SyX77l61rp80YRbTFFumgYZdwEHI+va3FvrfBS3tHva/o9a1J7OKcnGaou6Kj3pq0IbOoNsgIdoo
saM+bjbBDY82IDLd+ZmcG3oltJ2+c5sMuXnm65z0qPt8yt5Zr34nrNb73znl4oOEuttxrowYQ3fI
/84pwFcVGz0zd9D/rq3Qen8EnGS3O9D/rql2ZqumReie1faC1yamP+o7BGJvaPNdq+8QiL0HlDsE
AuUOgUC5QyAQzYBhfyb/Y7fZrzZvuqYffWfK28uTK+ixc17H2DklD16vKbe66PlZqXdixHyzbv87
i7+fo/+d2/l3OgpX/ztnL5WmQNwa3dtecmfjTkdqkIKdOvpON1go7efmyRX02DmvY+wck/d6F7LV
S83X9lYHRsw36/e/s/r7OfjfuZ1/p6dw879zSmov6TvTiCT70dkPh97edDWJbQ3arqZXxFNvVxa9
u9nOl8EvI03i0pf/nUsFervmGQl3anCW5lV0J3uof7lThyLiPBy2y9F3tW2xtT/gzSHlwAXwdgv1
LINvRtxu1u5/53E+EHEnDNKdd6bfE6Od2QaK1eIHFExbuXnT7ejRdzXODFvLYJM2JyovNanV/06p
F8/YtVag7XrB3tqmGbWTIupTaYOrN12z67HuTkuaw4j32W92c8IGyrLqfFyj/x0xNKNLVZOGNsaO
jIG97Sh3/jpkc7zpGiY2jT52zps4+NlvtapnPzeJz2ljkPGn+f53ew1hP0rN9W5Tvek6Ed5nv+3M
EkK7JOTPytxjiPqcdhjc8Hx50zX96DtTW3pNloIeO1fbXC3Q+XcNn981xP/OwzPO5bg7X1Vs9L9r
7ky3fdFofwQ8+m73Af3vds7OrGfYR7HbbYLXphYr6jsEohPQq7xDc7fpOwSifVFIXWoTPYNyh9g7
WPoZ/JN8u8ndWCpCw8nvqPpXMsvPJFSC7NvBdLMvzmJR2l2BCuWADH0E4H1Py/QJGk6NcdpYX0c1
z9spr40wTbNyHQ3zMrQICcZIpYuGu8ZgLEnp0YoPPmX6R2gGIJX1lw+PI8WmUjvm42GaOCMHyL1D
zIdBSIbDabXFjf2nS6QYk25V0mGp/dtlgvfILMApWmmz+V1i9id3kPHCpjobJrov20thX2I1NT1a
nTiwQsaHSizk9nPC1sxBqWSldHz67FsG1hlt9VdeyHaM1M2MzLLSdU3dEGblSl89VL00vNYaq2iJ
MyJzEL82Ol0eWPfmU76KlO96pbC44S8nMY7YgAxkfGA9ubEaXRG7gtLocj7sytjiGrqmRkIT+1f5
cDwxWBZTHd3mPLXLFrAzN+fmebVez7bV/K4C72RMbIq6TByiMtHYGBWXo9IR2s1JKRSYDospfB+a
S8A60HEoscgxHvLaXBXe2CXdzc13Z+8hYk8hpw51jrZLVqXauMTLtQ7jE9CiEfKcyMgvcQ7ywNol
BbM++JTpi7HXoJT0mVOZxylI10IPZKC8nSoY5yByPgxii5dhA+LGRPIwMQ5ic29CUiK82LK6s8HY
3TCfY9/bg0LrmYmk1MvY6mLvSow3Qop/ytCTnHo+WmaD1ROfL2QvJ4Ffbv7tc9P/6fZJTgPwu69U
Iv/8XAlOpKrhlahArj0azv/SD//ueyfF9LZK8yelRk1Nn0htdozc/YcXT7DSHTn3iZPlVBVK7Ovu
yZYwkp3mjExxDjariZVhYXO44s2nTH9PuTz/d2MnfVo9PM41qSt86ud9XG3ePlZYi0itJwYr+TDB
BLHFI6zF+8oRLZFLoFCEViKh3/9uROFJSaLF+MtrIA4cpZWn9NVYTrVY7sq9a6ub5NUnVblbPPbJ
eJX/Or228PCJbvFy629Dj63OV6Wq/MFaGm7+8bNPLJRSkQPJzOT5Cz3jv/vg7BOVnnWxfT4hD6ap
D55YSXWM3I2d5KX7Ea+FUkrgX/PVljCy+ShnRJAYefVvrm7mVyPefMr0736ucOLdD872r/vJSZCa
XLz8r13icPnDz0/nNnVyJ+fDh4Plf/ZOWkpFk9lPPX3/Bb3SVCjunVknL+Y2FZ7aRO7iy8pV30bL
5U5nS8Su31CAmTt04+1bYV68mINsFqS+13t+a1EOBSiyz1cGx0u5PKzPzo3DF2CJfKiUWstyIx+O
garPs5DryPWvvMT3fGt5EOvybXOHk8WMDz5l+o+RS7GPrJbXguTBcbiYEKcR2QnYsKdbGvqN0rE8
lLfmfpu1uAYxvsjHV7di3MBsfd0ZsLhP5CgHg1faaj0TskvXR6TqkvSwIEgVzf6yy5BsTExrs+kc
k6xYmU3holqzjMbm5opcINks4UZtPO049MMY5zoCwpgy82nRyhev/EkmBEIKpn3wKdMzCYrHioNz
nunz5UY1Dp+U/bmWs45EzoePzyVSfk3X4grF90Go6PpTkfFUGYN9bdOisSVxEJjvX862ldzF6Ons
LBxnQSVpiefgWUiIWutxGBllk2Umfuxz44ga4zj0wEPhfN98F8RvPzPK6ABW0/DmGbE5PpR7j9BH
H+KXPZDoNLn7KLxjFJKM79F7zQsIO7zMA6NnWSc+DtkzMODFJ+v+Mj1riZcgn/d+WsX9JuQ4fDXt
Nvgd3hfCZw7Dpp5EzoeRxMMzhLc4zZ+VAmSKGJwtMD74YyMe+wC7LrxDWm5rD6Se4X8Lq+3Akk7u
1gbvo+khJkv5N31VDIj+Tv8i/BQG4cj+lYm+EPTkBqDnJmFLjfFFNpo9GDm/fIhCJnnz0v4jTGe+
bQ4Wh9P87h19T4aWWXoM+1rbdWvBkaFLE/sXgD4wMTH0cisZocMT9w6/DMeHFm5+YMUHnzI9lEK3
Qfp82ncecim/JUpKX/TOxQ+HbPLh9lp4eGmEtfjA+fv26xecJofunRgWKV6K3Tl+4ApceGBiubV1
Z8LD/UxDv9QWI0Fd+zOFfY897IuwGp3LAqIT4fXwrZSp1JvEzqFy16lDC2buSMfJHfSVfC2XQaxH
wB7cmQjP57ZdzeAuoc4UdhJkawl2gdwhEB2v0NEfAYHYK2YEVgECgXKHQKDcIRAIlDsEAuUOgUDU
BMP5d6az2Go4kMN8MIkIyxlp5ueozkevGQKV95+7puBwWJz0AmeX09rsj6Wx58xw3J8zNxQIvlAN
4Sl3dcPmRC5rt7O+2d3t6DWwnCJAXFNwOSzOzIo+ErE7/M+RM8MZR47cBD6CDrHX7UzxlRjii32l
l2PoLvm+Vwq6GxT0v0CjN6cH8of67Yu6F1ETJWuvFGy1tS1PNW1eIhZlHqA8CISrvtNGdd1ReLpR
HMB0Q9ULRDkMgzhoFv2pHV59n5iutfOhnFOwFTvp6GfNAAXipgn9cEYJ+CoPiiTCW+6oPwuSuJ6X
SazGld0pTzV0SFJ7CirLxFEs1HkacVW/4FA4u4qo/Qg6xF6SO+XkZMtJ1s690FNi/dxuCxAvwSW0
hhTb/vBNRButqxDv3kgCdFq7U/J8WHMeBptrCk6d3RDJnog6rRH5T1jjAs8GQPiXO3B9nGB/kr36
i7gccEaDr2oQp1NRAx11aBfJQYSIW3U4Ki9Uaoh65U474k53Lpl2LJp45XR8md0pw1oc2/Hf6eg1
SsyJu03fiOMhYA75UvXpnONqv4Uzqj3AczYfaz2CDrF3EGrUufD+bzcqmwamEDQnig/Edw1a046B
n5tTX7O5DkPAx9socohW6DsEAvVdXcB90QgEyh0CgXKHQCBQ7hCI3QHdeqatt5zmXhPoMTWx7DU2
P8jS75OGQB55wXzlLCngMwBEW8mdW3+ss6O67VIM4Pem3gsSx5SCJLMoeIi2szOpzqdOdrYzueJp
d8HeSc+YFpWd9jQPPslVz1WqCdhqNTt+g40ACEQ76TuT4tC7Vptc8UzWmtVJz5QWMXjpif/1Hmx2
Bif1u+GZBnQIkr9Q/hBtJnfWXuoYZvS1I75FwNYLjtgbplS3Y1MvogT1F2JXyZ2sePxrEups81Fv
g9DD14DY6FHbHdkIREfLHfFeZ3GSEounHfFSnw52ZhDDEXUeYjesq8iLJb56vWYNOio1G5VH7dQd
EVHDmgmKHWIX6DujE5wqF44ed2B00jO4uhki6Tz4xHTlFw3ZPI1z8siDIL5ytl8uti0CsWPoPH+E
hogMyh2ipV2h8/aJNeKVJSh2iLac37W14LVFEgjE3pI7BALlDoFAoNwhECh3CAQC5Q6BQLlDIFDu
EAgEyh0CgXKHQCBQ7hAIlDsEAoFyh0Cg3CEQCJQ7BALlDoFAuUMgECh3CATKHQKBaLjcJdSzD+Sj
DM7EwzRZUcLC0qX005JUKQ4udxEIhAr9+8QKS7Pqm0eyFwfL7Cu6nQ2dE6/4y/eqC+IlgO35Bbog
im8wQXQIWv8+sXNV9VJYynXz783t4s9hRhOninSYD1dn1Wi8AkI6TLsFFpCIi6+6HUuEaRxlDoHw
L3dDqoDByNzHi/LlIShoJJpkQk/3tQwcvNozOsnlLL0qnkryK13bN15bwmpFIHzLXSmnqruu3BH5
8ulL0K2EjkBCo74yDhtQgm9eFN85fSEmBm5Mv38RilitCITv+Z02L8te3L8qhZy5c/6GJekWQC65
GOMk8qnJ6jvZpTev8z+Zy4Pd5y1nKiMQOL9z1Hc6zQfy2uTYXaFRxWwkZHtN1GrSoqYwBnm4CaqG
s0RWYPocNiUC4YFISv+rDCmg5RSEVisR4Fdf2Lz6X7RbHPec+/vnlyBVhs/+1ULfZnXp8z1TfVvi
zXQpGgmv/fZtC/xuCqsW0REot6Sr2uu76xCTmSomTSeW/yx/95x4EVve9y2Y3L9yfjAj3fkU/Bpk
cndtYlMiEIHmdwgEzu9ap+8QCATKHQKBcodAIFDuEAiUOwQCgXKHQKDcIRAIEPc0+wQlFB/2IToJ
i9JXb7vLHQX9hmZNzPiVg9gZAnU/KFFSE7+aJ7JqyvrsbAnVG16UhpS9qGpO3sJ5TYxYMlMDSMBn
wo4Vqe5y96xqXRSQL8V+QJw59ltZu1nfUWNTGSuCQMBGlFOTvpqmK6mJeerU3bQbXpSGlKnP7hs4
eQvnNTFiyUwLCGifuFQk8VnVWgBRyPkfQp059ltZu1nuxIITQ2VQ2eHHpL20cYs6D8Y7Uo1UbVQS
KFcSIOXaQIJyXhMjxH6IbEBFWhIKWCFOYkRqb5Jg44e2ekF3ulfWP78TZY/YDUwGPWYer6yV3iSF
R2psG9KklJvAOam1cIFqnHjWEoHgYudfVhvmskms87s2VKRRv6UgNfSNHXZ/lbOjPlQN/08CzNya
Jt0QRESoWy6UmArH/tfYAFI06jYrV+zH2tInTvOSvTm/C9bo1LNLNLcuqdW8kixlz1xJgJkboVCr
wdnY4jsxYs5FZ3n67MwOFUkcKWRW9BXosOjTNKW+y+TOeYAUK9mxqqx3mw+ye7Lx1T9JwCR823jB
bW7iSUHVdU37taCdQW/byl3YNIwRShz1F3UNoY0yz+qbT9PmJNvUiL46InUNbWBfpo0rGn8HSAvF
rlP0nWiwq5MDY13JYZpNr1zJq6BKDHkdWZs/yV/NrW1LdrZ2msyHF6VdNL90QZOXVor9kNqnp2Sr
PiVVyeR2bHhFurSsr6aWWTWmQfba87tm+ZtTgqPcbgEl9dxu97bfXf7m5rkFil0nC15Lo6O+QyD2
mjbvMH2HQCBQ7hAIlDsEYm8jilWA6DDIuy7b+Kl4ULlz8r+DNvCz85gda5xTz/39tqV1SpLWvvm6
QY6ArlTWm1TbpRqkNWxSMPnfefNtoJCeK4KH/11AL8ddqe9c/e8cO/HO+Nl5y5LLThtTs9uW1iHJ
mj3DGuYI6EplvUm1dgkkdjYpGP3vvPnWBxh8Vlw4DubluCvlzsb/Th2KvP3sWl5rSu+gHv3Lp9sb
aQg7DaAkPm4Sm/LVyq5TCt4+fsRsUxDPZII4CpnXJGjjGqsN5nfEdiBstZ+dj2Yhvlpgtw+qro3T
sAHDcwOaX7uxltFpcRc0ZbQRbWJ2AWuNoRk8d+pvj38z/e+oLxFxY8Te67AG/zsffotg9vFz8kMA
g03qOMPeu4iC364Bzk3fUp9FeWNtbSN7c/zv5P7omXygtD387+zc8IL537kQmymsDoxmDz1ABJQ7
6uZs5epn1xrha16m2it6msWSzyXY2hhpov+dI4Wv7fD19pPeXSB3Jv87B5PGl59dp1kP1JfYNdP/
jgYRO1f/O9r02vBXIOKjZGhlgnlftPpMRV3WVAOp6Q4legVI1FcmtmxZRZ1S+Hp+p/Ht2s1I857f
WWquNkYMT8P05ack2AtuLClQML+5xcQ3mN3tdF3AuU+Yi9Pq53et6bD1+iOgn93uB/rfNdfOrGl2
hX52e0DwWhp9D9iZCARq807QdwgEAuUOgUC5QyAQdkD/O8RuQvueeOcsdx7PkVzmoPqtePY0+rf3
OzwXEnOnwU/hMO/6cGSykW5v3ow416aFEe8Duzz97yw7tuo//063h8Lsf6cVkTh2ELUSCPrfeeg7
P0+d64Pea0u/p4ESpbPQ4MfOGLfYUE/KBri9+WCEOPFiYcRjpd2P/52lNus//04XYrsd085pjlou
5ZcaOxcH/e9MI5JSPzaDrbJPgWojq13N2g/TVs8hT3XqAovbmH+Hrmb532kc+ClPnZsjSaPY9q43
76yon6e5tv53dYscNa5X0LpbsQVyZxjYbAZbdahSNoxRv8O00XWP2hk6NfvvtYv7rckW8+ouBOo/
4tIhiTrPv3PhyuGWtXVpbQe41V7pi+0tbvZyJ78UQzn/gGheH7Yay/BefP19x5hgmC84BwQ2NWsb
HimQhqdci9ldVxHta7Ou8+9cbfVADUecDrvzLsYenN/pHeipzUzF1+hsG1POxtTfSK2yU6NDteLJ
1qBd3LWvCTTCXdihNms//053up0DBSWWhrOnIAGLsbfndwbR01mLtve9xjpHYsvRaEHrnUCtvdZn
DFrfWen+GaNeC5qkliRq9r8jliTNVW3NjQQoUjMFrFN888LOhgYxioyLxqM6c1Mca11iqsTq0Wj1
zW1qaESfPms7Nv7anhLn28psaG3aJmlVc9It6lkk6rc4e27rtO38TvdGAe18Mm30NL5xQPfL8MIN
+5jmt3LYBQTrJH5f2xn0gDrjOW0Bkg/MiL8iup5/Z1Ob9Z5/513VTkW2UHgXB8+/a8iA79/EQP+9
9gf63+2YndkksfN+jQ+KXTt2zZZG35UI1736ECwmCfgb0XqQOh/BkR1q1FI1HukuCZ0udwhEx0Ag
XQfLC9eKk+VCN+kA0YuksM0QHY75T//+v5xavib9WFuir8/3TJ30G7ncEgnQ6buxVISGk99RrXLJ
LD+TUAmybwfTzb44i0VpdwUqlAMy9BGA9z0t0ydoODXGaWN9ndeYvVF6sASFo5QmxlrLSCQcK8FY
ktKjFeOdt1PeamGaZvV/NMzrmqHSRcNdY/AIzQCksv6yOMNaKqkknhTbdiws7+mRm7qQCNO355V+
0sVyTNFI2qRZElR/xeounBxTU2gSCtV44dKfFPVBp6Yuho72Vtq5d+nWMxOzP7mDjBc21dmw+f3f
lkthX2I1NT1anTiwQsaHSizk9nPC1sxBqcSldHz67FsG1hlt9VdeyHaY2PVNvP6vzg2sJ2aTwxcH
1ls5uxofjdDIRvza6HTZwMjMyCxrha6pG8Ks/tNXD1UvDa+xYPkqUr7rlcLihr884tdu/PLNUuL5
lRmxbdNXje2frKwcPCd2jq6pkdDE/tX01cNbl/av6iVgaVYmLvzmSXbFOtS7LvZvNHELmPCGjVJ1
HiA3L/02fg8kLvnoda1ZydPZmdXSi+vl1DZQpnnZpwz9W5HvPioq4vS2UNgIl9hlYauYjvaVysDj
/Y/pQmm7BNMn4tXoUpY329RqqPrphNQ7eq8NfviZ1BYwWjL2+fUOkztYeW6NMV+EnlI5UW0hH//m
/5XWqlusdSBWXtHbRP85vcpbYXXhYVb/1TX6gROs8QDeeo5djS4K6alqOOaz1rdSa4+dkEo51SWm
WlgVvwCklgbYrMYStJtnMHiNPnwisX2dSf6JQ4u6VKbSchyYurjCrorw16Vysqom0WCMfSn0SHh2
rZQrAf+A5Xtu8cRvza1E2t3OjMLleMnQGunrd4o7/Z64mj40Wd3ml4svkqnrN8kE74ZrcASYrVGF
TVihyXkIFY4It0zIBYJzSkrj0HFi95ZcIvyQAMNQKkGilYw8xWw2ZgPGIVti3OjwR7P871shm2X1
v82/3soDXuNXV+FYISTccsl/NiNyV/igNE1a+6qFIjp+jOtT+CHPgAugwK91GJpRr1b432bWXSGT
fOP4NHC95vb5wqWVeLXQ3usq5d611U3y6pN8eGKfMiwe+2S8yn+dXmNjard4ufW3ocdW56vSEPaD
tTTc/ONnn1gopSIHkpnJ8xd6xn/3wdknKj3rYrN8Qpa/1AdPrHTa+s2PSvsSpz6zuXbT1GbulSdb
uVJXKnzuqfsvvPo3Vzfzq/rBe+wkb4Uf8dYqpQT+NV8Vq10MePdzhRPvfnC23+eAR5ZL/WV+8bqY
an7tc2WjvgMofu77+U05hGWQXX7mk9SgyTYfVZVjhF8pddcMfdf1e99b8UeZ3vr60+2n73RyFyl+
Lr628tyWKnefeJJVL/81D584WU6JwtY7nl7YlEKlJv5ZbjKZSFe3VtamT/w4tZ469ZGeZbLEO8A9
50on5ZY7Wc5VO0zuyiAwa6rafeEnX5/60mZLGaG/wGr22WuHS0v5TdOtlPTJV9MlURhYYPcauzo2
+Wpq5vGXqsKj274yyS7NjyzqUt1ajFnk7uQMs2fFdmUZ5KrXP13aSv7qpIUh7Uqsu+c3myJ3a69u
RYdTyTXRrHT+vH9qE0JPt7edySr/+ghUIAcgLYwIAogLWOwvuwyJl5dgWrNFc0zyYmWyruzy5NSj
sbm5ori6lIEb1TG785YzxZLPwzTcIcBMG3CzAUKKcWNBP4zx2o2AMAaiQRXijcXF4XA8Vhyc815X
oBQq8eph/UwNZstU74BiWJH8PggV1m+y69vrxddtKWSIdde8CUZsoVw+PJyfz8lmpeW7/4bsZxZj
7dm9dHIXo6ezs3CcBZWkJZ6DZ5l1fowJzeMwMspmcEz82OfGETXGceiBh8L5vvkuiN9+ZpTRsWl+
Gt48I3baD+XeI/TRh/hlT2unSLXgcTj0BjZDGeDTqg+2kpEDMPoTVn3HIXuGcWPBR+Edo5BkBKP3
sjkg6/5JGD0LfOBbfQny+by3hUkI9M3lBFCfDsmBui3u7FcszBq4S3woBGcLLL8ELZyGU3Icou1J
0RIZ4BPBpr6wLiasbb2xq1/6Ia9lSt+5D46sbywV27Z76eRubfA+mh5ispR/kzSpjv5O/yL8FAbh
yP6Vib4Q9OQGoOcmYUuN8UXYBw9Gzi8fopBJ3ry0/wjTmW+bg8XhNL97R9+ToWWWHsM+1iU6DA8f
WL74wCJkHrhYHjje0nXVAxN3DV2F40MLNz9gM6U5MnRpYv8C0AcmJoZeFvv98MS9w+yqFLoN0ufT
/mzZ4jmvp2wvxW6eOCDmPzl078TwAizsO/fekXvcorC6Wxj4TrPrp7iycf4G44CUHzpcbFtNJ6Gu
8xGEfY897IuwGp3rtOd3CFl9eTx8K2Uq9SbRkNWn0fVbT4nP7Qqx5MUgna0Tz+HqK/kz32M9Avbg
zkR4Pue6NJPsEupMoWHIrq9D4mu/GHCE78zz7xCIDlfoeB4QArFXzAisAgQC5Q6BQLlDIBAodwgE
yh0CgagJhvPvTOfX0RpevmiIozuLyRhoec2+68l01HBCmPQaZNvX/+mOlnE4WU56oS5xyN3xdBon
BvVf1Hw0kX0haz6eDrFb5a5u2LwcjNqd3mRzWpPLyXSms9FsX0RsPnLO5WQ5Spxy158r4ItBwxcx
nlHgUMiaj6dD7AE7U9ysJ77YV9q2p7vk+14p6G5Q0P8Cjd6cHsgfSr1OdNMfbqicziVnbZ+CRUfb
n7Nqx1oD9jARi4b3LCQC9Z2tvSgP4Maj7nTH3VnOwFNPr6PW3mw8A09/sImNRUdsJUJ/vI01BeKs
zKjBClbO17PN3e7s0iAn2lDtQAH3QtZoxiN2qdxRfxak/qXPdm/stxhQdqfnEdcZou1WWuInBddu
rR374EhKLbLsc2YL7oU0HspQ3/F0iN0ld8oJ745n+TjKqMeb2ny/yM16sFpdaN4ZXTWxorMMAhxP
h9gz6yrEuxuSAL2Vuq6E1CpBDgat4dLpGDZDXPvOH4RBJ/Ghrqodzw1AuXPpSpQ4aC+HYyOJywFn
1JekUmKaNvk4oN42CXNM2+PmHYQmgCZy1FqozRAB5E49IpnoziUznmfneHwZJXaio8SxHeOdTqZT
1iZp8MkWNTwClIXQPnuN1HFh34lBJVx7gOd+EpL+0L3ajqdD7BLU5H9X94FoTZud1ZdQfRlSfBLe
iWhNkwV+bk59zeY6E3U9yUaRQzRZ3yEQqO/qAu6LRiBQ7hAIlDsEAoFyh0DsDujWM2295dTncYEe
NVl2QFHLwyr9Pmmw2yDt6JFXo5McrvMj2lLu3Lplnf3VbScisU1evyfG6JFXo5Oc7BSLgodoVzuT
6nzqZGc7kyuedhfsnfSMaVHZaU/z4JNc9XxItR8xoT5FH4FoQ30HdiqGKG51eo87k9FmddIzpUUM
Xnrif72zmo3B6bxpmDq+I8Id6m43lD9EW8qdh7Yx7Vk2vIHB7yTQ1v3NcU8/sWg1CvavT0EgOlfu
ZMXjfzsydbb5qLdBaOfiY3hVibyF2NbbNvCmaQSiTeWOeK+zOKkvi6cd8T9ZM9iZ5rzd/ABR5yF2
w7qK3O99SRwlZlVGwVvlUTvdRkQol0brkga1hhGIDtN3Jk8xSuwsOv0vo5OeYUXEEEnnwSemK79J
hTrKjsXhDWp3knM2ahGIHUfn+SPU7ySHQLS6R3TePrG6XkuCYodo5/ldWwtei+IiEHtZ7hAIlDsE
AoFyh0Cg3CEQCJQ7BALlDoFAuUMgECh3CATKHQKBQLlDIFDuEAgEyh0CgXKHQCBQ7hAIlDsEAuUO
gUCg3CEQKHcIBALlDrHrQZtM3xp2UO4QCNR3CATKHQKBaAZC+GY7ROdP6joEBOUO0SkiSNqKvkHJ
o52JQOD8DoFAuUMgEM0Azu8QiJ1HFKsA0e4ItpYR7OTtgOd0Bz/W2555lDtE24td4H7uX1CDUQcl
B9wnhtgjIB2ROModYldZmR3CPModAiV15xPH+R2inSd2JNDsq+0O9HVkHuUO0eZTNepbx5D2U3dO
zKPcIdpe+AKuILaR2BF8joDYK8ZpEHOTBH3a1yBbFverIBA7D1zPRCBQ7hAIlDsEAoFyh0DUCqGt
ssF1FUQbQ9xVTIKRO0SJVQyUhBqIAmdE4MzbN1MLMfOdg1eM2egioNwhOkXuanj5iUMcYzA1bYQJ
nlFB6L0Ag8lFr2zsM0A7E9H+yCZopBeiFRiLQSVJExVJQfHNIJkIkDCNZ83dn4UzyqOMMh8Lh4n4
5E1IhBPMDqwkHKVMoo0VoBKHMUY9pmVUPQhZGo6VFNLlHiGbPbMBKt0j0XCfmI2Yd4ImJQXbx7gj
OL9DdCCW0+Try5DIwTs2oDdBXuzVbn15Dha/QbqXzVFYeN8E+W4fwMLSdu8iM/MI7F/Z7nqWScKL
1Q2HjBZF2o9tQOGjcFdqO3WXdov8AC4e2u65R/m9Mc7+vJWJoUL3qesvT4jZiHm/SJJ9It1Ehpxe
RrlDdJahSbm+qQhwzzzEb4eNMqxPQKasEdyahdhj5ELFHJGFlwaBMsrNFNB5MSwTA/oRgPKt2Umn
jETazAaUM7A+DuO6jMaz8MB69sIryu95RcUqdJPZt+nyvhXGJdU4uE5u3sR1FUQHzu+Eg1uVOSLk
t29/RQwKbyue3/yr0l058vOicX4n3pbWSiq5je1rIqUcwGI7ze8q0RSjFQpbsYo+ByWjnpn8y3fI
5JEyX1MRslY6xSld4lL4j09BtojzO0TnoT+cLPFZXvUHvKuDIKkvZck+tl78R7vXKeQIA0D3Yuqy
PHuTAkICjDlk1A2pDMso9kiUUbOM8saMytVu1fJkk0BGs09Pp89bUGJlP1PMULQzER2IrfjFv2Bf
cb5sP3wYzg7z/iwcUCTgdDZUtYmVmoG+BMDsvotvkKQnUYG+hwA+MAKvOWTEaLnJmPjDJPvzBhhN
cAUpPCvfvZtkI0VVRJezkF9Ma3QyJHFLnoXRlMQdyX6paMkoksJWRbQtylL37Fs++epCCs58kp6E
tVDxhaUI/M2n/iy5mBIJVl+5RAfKKrn6Z+1HZ+OZNRhafDTBKMkjqVf+qhj7+Gfh23de4amVU9aM
ZNqVDYFl9G//YfvbT8LQ+IkfyNQffn6eHi7J5GtkCcpdS6DQcQL2+a37U2Les2eTjEt2uRqaf36w
bMwN53eIXTgdbAJx3XFNMXT+d7IRSmzpqevD/MCOidK0l9DafJlkHyiFNe5DZUpIt/1AdZiyPtGk
DoVVE7Wyp7lfKUyoX6w4BIzxiV1kQ8LSIkBw506ELSJb/jtRbrv2fPLFoG/RNOWmkzu3tm90pyDW
FaVgQ4cuKlE7syF9OUglpt6FooZbdnsftKyNq1gStV7wbJiSafXMUHUcQrFrRLfaCkBbh9jBVtDW
Mudmt64iPcqQvqj8vJ4qwVTpz/Ivpe8of6mJGuQQtadJhFKQMVX10pAiNeamdHONRoxJAg0VhpI0
YnCxi0qd00Mh2+uIOqoT6YtQZSBXRnbDcG80HZVHJHo9YDAtQSVRktSlarw03NZpCoNGI6oqU5/X
OL3cRjYcQWOC6NQgMRqVJpMUbE1OGxPSYGnaMGVOXmMKJXHPy52pczuHEZtAu2mNKYRQ95yIfe7E
ORIBV8mwzY8CeIgTtcqjl+Fswxwx5knseSEUKKDo7W25o669BHzcDbZG4iYftN7cpE5diz4hjaa1
vFyfEqvuRuxZuSPe6yzQsBU44ku7WnOzm9HpYlCz1nSSPR9GJA0shu6RdaummtlOsS+inek9+hr6
jsG/z7bj6ROjLqsMdurAzAtxOpSFuDBqUTUBNJUPEufKIoGMU8TelTuirBEYl9KNtp5GJM3oqP6X
030wkJhTtWRAzLxQEtDq5Gsx1LpgYmbCpgqIq3mtpWtl0EUEqdPajZQeiuDeQcP3q9gbc+3Spfwy
0pgniwiEA/4/Ezy/BPqQpFAAAAAASUVORK5CYII=
</FILE>
</FIGURE>
<FIGURE FILENAME="Forest plot.png" FILE_TYPE="PNG" ID="FIG-08" MODIFIED="2014-08-25 15:51:07 +0200" MODIFIED_BY="[Empty name]" NO="8" REF_ID="CMP-001.08" SETTINGS="SHOW_RAW_DATA_COLUMNS:YES;SHOW_EFFECT_SIZE_COLUMN:YES;SHOW_WEIGHT_COLUMN:YES;SHOW_MORE_DECIMALS:NO;" SHORT_VERSION_FIGURE="YES" TYPE="FOREST_PLOT">
<CAPTION>
<P>Forest plot of comparison: 1 FUNCTIONAL TREATMENT, outcome: 1.8 Maxillary base A point/OLp [mm].</P>
</CAPTION>
<FILE>iVBORw0KGgoAAAANSUhEUgAAA8wAAAFgCAMAAABZtwDgAAADAFBMVEUAAADAAAAAwAAAAMDg4ADA
AMAAwMD/gADAwMD/gICA/4CAgP/g4OBAAAAAQAAAAECAgID///8AAAALCwsWFhYhISEsLCw3NzdC
QkJNTU1YWFhjY2Nubm55eXmEhISPj4+ampqlpaWwsLC7u7vGxsbR0dHc3Nzn5+cAAAAAADMAAGYA
AJkAAMwAAP8AMwAAMzMAM2YAM5kAM8wAM/8AZgAAZjMAZmYAZpkAZswAZv8AmQAAmTMAmWYAmZkA
mcwAmf8AzAAAzDMAzGYAzJkAzMwAzP8A/wAA/zMA/2YA/5kA/8wA//8zAAAzADMzAGYzAJkzAMwz
AP8zMwAzMzMzM2YzM5kzM8wzM/8zZgAzZjMzZmYzZpkzZswzZv8zmQAzmTMzmWYzmZkzmcwzmf8z
zAAzzDMzzGYzzJkzzMwzzP8z/wAz/zMz/2Yz/5kz/8wz//9mAABmADNmAGZmAJlmAMxmAP9mMwBm
MzNmM2ZmM5lmM8xmM/9mZgBmZjNmZmZmZplmZsxmZv9mmQBmmTNmmWZmmZlmmcxmmf9mzABmzDNm
zGZmzJlmzMxmzP9m/wBm/zNm/2Zm/5lm/8xm//+ZAACZADOZAGaZAJmZAMyZAP+ZMwCZMzOZM2aZ
M5mZM8yZM/+ZZgCZZjOZZmaZZpmZZsyZZv+ZmQCZmTOZmWaZmZmZmcyZmf+ZzACZzDOZzGaZzJmZ
zMyZzP+Z/wCZ/zOZ/2aZ/5mZ/8yZ///MAADMADPMAGbMAJnMAMzMAP/MMwDMMzPMM2bMM5nMM8zM
M//MZgDMZjPMZmbMZpnMZszMZv/MmQDMmTPMmWbMmZnMmczMmf/MzADMzDPMzGbMzJnMzMzMzP/M
/wDM/zPM/2bM/5nM/8zM////AAD/ADP/AGb/AJn/AMz/AP//MwD/MzP/M2b/M5n/M8z/M///ZgD/
ZjP/Zmb/Zpn/Zsz/Zv//mQD/mTP/mWb/mZn/mcz/mf//zAD/zDP/zGb/zJn/zMz/zP///wD//zP/
/2b//5n//8z///9BjlLGAAA9x0lEQVR42u19C5BcV3nmP/3u6ZmeOf2QZkYPa0bYlAsvTkGtg1Y4
yLFioopSZFNswXrjpEIpprZqK87WQrEhpIgcdkEONtjEIVgujO1dtoJxIFjGgFUBM9iGIQjMs5Cs
GUmjeXZPn3l290zPTO+57/fte2+/7vT8n9TTt+89j/88/nP+c+/57t9FAIFAdAICWAUIBCozAoFA
ZUYgEKjMLkB5mF0pRXQB2yxpKRIIdFd0J1N3gr+ktKzlCqSojXRcKxzs5wvQF6LRvoP0zp3Yl7JQ
qlXKcB9fyv4BVspgy0vZ0cpMiPAxojznK0Gzx4P5/qke3dnLX94pFb0Htmq0RHVugnBtcSVXnbny
WvWZndidNmGgVikDV1JcKZd/VZ1Zybe8lLvBzKY0GoVCd5AmCpCN0kA4xYZXCoVEgPYUoBIN9bVb
wpVz30oVyDpATyCQ4ARORYL9AU5ISu+NAiSCVND0TCRAY1nf6XIZNvaw70JCVcdMdBI5KA2lqfPw
NnYmCNCVYZ9UIUGDLCilsTDIx3z4AquDe8ek9vIRbi3D+q18Kfl+MxOjgdATvNTBfqmUvVBkZwIL
rJQLXCl7aKCbK9kJVkp2LJaShS/0HA1EK1JaDUIw3tF6XIY492fP1QeGntpLrn1+Y/Prz0z/5dFc
GQg8en1v6urDXb0ze+//CrS3GqrFR8/w3/N7o9diXWXoSVwPb3FClmHm6gMPP5lNXeVOx9dzwQsP
hLd8Vsd9m9sQWoX40JOsRqU6nizDwz/4ZWhbbIUHT09XyxBlZapy5frE/PBznzz8jTK89NAZdhy9
xh3z4R+dHBg/8aUtsb18VMogK2V5BeJiv/lMvGv6w+erQltJpbx++hgrd0wq5aOTrJSf3yjD2uQZ
+ZgP/+hkJXHtv/9ITAtnZhe4nIYHYXyc1ffGexM3wKv8yR548TKE2LnxI+2WLw8p/jsEEy/CIDu4
loecIvv/gCvj7Bqn7XD4ZHXdb9Ubm8/kuNHw4zB+mavjSbGOjyilYAVcUEcJwfhbWJsAJFPc8Th/
zIcvwfgg2ZDay0eIzmdzUaXfbDyX+E3WcJq2YqV8VXMrhCslV4jLKeX4mljKPHmMffFpNQhdnb1p
hLLhUfrDkN7uuzJI2ZjJnRJuZYiH7a2GYL7Ka3NggZdFFEmWjD9Ib7Ov8+/Mw8lfUp/V8Y2XBmdu
vMQJbKxjIrZCoevky6oyqSpf1xBiW4hp+aiU5djgTDkmlhJI35Whgkkp+WaSTgYWlFKqjnWlbFjn
2zWPpjJQJWQbrsB0SVoDcWcIpKHQ9qVZGH4hDK2cLLeayM5O87bY8dzI4Lklv9Vt/uRGJm9axwpu
gqShOYjxmC+sqr18hMH0RnpQ6TdXYMpYyjeC5jHJEU3JTEp5s+YkrpmdrJnZn09/5cnkVP9WT/GL
Dy5BPFEqndlc/kIvOxNfeSrV7jVzf+Gr84/NkM3E8pMPL65zi2NO6J5i6Ywo+xceWYxwpyMfLG1u
9G77rY7z8/2b7Eus416hjsVSCCEKn1gplsrKSVbS3qn7fsRf54/7tsRLieWnXnyob0tMy0+ljM0T
rpRiv7Eo5Z6yqpR0+amJj/RviaVk5RJKLJSyZyq5XeWK3rBS7pqZ+Z79KxffvQq9Nxe4qvssW5lO
7l+7NJiEpb0TH2371BbbzCztW4FrH72yekC+HdKbFh+FHNm/OtHPn14bTKy++199V7lh9o+Xk6/j
HqGONUZqV3ZYY/9cO7ByaeCUfFwY+J58Zf/EOwbWpPbyYSnFftObubRtKOXmsGYJxMqyb2BVVa5H
lfJPXBp4maW1yqWFa2YEArErZ2YEApUZgUCgMiMQCFRmBAKByoxAoDIjEIjOUOaxeJAGYt9zwfUd
6w7QoELiaSbflifNjtagkzq6UummgcCJDHc2EOp3FVXLj1bVkz5UbX6voytS/Up8YO+iRi1ErUCB
BStAhR40XBePVHH5kxE6yr5HaVjJKBDJmApkWQGVOM+TGhOErAaSACfEZ6SjEUoTFTGy09IChAoA
hQjNNKCjRSjXozM0IucUoJFRdwUsxAKBxCyrVr6AH6CsgHEidRsa7HZfQCdQ7QB7ambs//VPPrO9
uqbZDlW23h319HS1l1w7Mlk7ZN0oA7z61LNLYJ1F2XKLa1wjWGL6xrXij0PbLPzCpyb5fQBOo8bZ
TyL/VtWTJhQTdX85stgAUaX6ZeFLp68Plb2Lumoh6tD6WdZnzoRTi4FNKaIupCoufzKz9NwGwDPL
mXWpLHEyGdo2K6VlBSSnDoevHf7GM4uDYZZfmCxXK9eK/JXMx/qWn76a3pQ2VTkrLcDC5zfgEws3
0AZ0tHA5XgHoWg53SQWs/tvfPbvlqoCPzAxGrz25kaFDIVbAHwR+czJbWhMGqy++73ufu0a23BbQ
5cxcgd8DSjapQKPlBx6B6xtmA16W8twOiW97gh+XN+CvoUBelkKzRgpFKjAWDSUpl0Q0IjFxxQCU
kkBkxmMtn3wXVLiBV+SFViJBGiEsyfPRIFGGs74ITfYFgwKbNtjTF5C5phJmIMdGSf6tHikVwUIV
nqUSDVSTA0Grik7QYA/w9TQWDXBS6OCA3+soP6l+QeQDK6WUwlPaH+ZSCVmKytU/z4wW+bdabMIC
pCHGvmMy35a1erCPb85SJEQCEhtAwq+B25JcAtWEXYAtXXuMRUJJdX/RtcV1KEzAg1yu3K9cPg8k
IVxZg0KKkrJmiqrdpgB7J0ezi3uXRX5wRuIanwi772g/BG6YWmffMm6HOR1/uSKSmKX+LcsotRzl
OXrCVu18+FUoxYQrd+W/wgq4oSkga8Nq39EQMabjWZlDcDVS4ikccs/om+25H1izVVjZOGGqk729
16vs4Pv8mzpOwV9FNNlu98wl4djsN4QX4CTWoHo9cWhStV1tIzl32KMyX1iHt3BVc3By+FvXD0J3
YqtnboX9/oPz+WUl1NZVuLp1PX8zl9dafvL+dF6/JXAAFsPSDvkSqF7Vowq/dWVhcXtTna4a1euH
eiZ7+Hp6e/f2TXOGYKFNqAS5mfV67wgTdel5MjXPSfQ3yddW3OSnrt83wTdVpVTCn+7PT26mcytW
onL1v82JekOMTOVOGYaL97PmfT/7/pVYrwz9s71CZ0v35Va39aSewYH8dyGV/1BOOfVd1ne07fGO
uW9sq/uLri3SHM3gNVb5y4F7K5CZyRbKE5JARvZC7TZlPfXkby+mr8JBVuOTBJbjrKyPy/3UHW4b
yJWglBu4TTlVYr1Grr9KkuXfN9dbketXKyOvvlwBt9kYt3o0ugAns12FW68IV97CRkM9WBsu3n+R
b0NdOp6VeS0Lc+XYmNaQ4Li+Efb9Xl6ZZb7tZb6PnWIxLsdU+nBtnLXGOiSFXvl6mIU9PwFrSoBJ
7xzVaG70XBRkjmjla3/ezfNI6e1QVUnApKODcI7Li43K9+Qgp0tndQ/Ml0WhUzwhVZJNCc+nklen
q9FVmJgQCcgb03++pE5DgBN+r5P81PWr4QOrwh9h8b9tLKWkeUr9y/xbFTLzlcdhCh6vzMOgzLfl
anhKmEBzMG9MMwYnWLh/Us0s/25gTdcerA9cU/cXXVtEYeRf2NdvZ9Z7z/RCYl/3oej/pklBC4yT
Elfa123blM3uR+bntwYlfvDG11hZz8n91G1PY4NNCmKqApYHkjr+8hSMT6rrV9XvOAzBvxzmGiyT
+uPZP4IjFxPkyCGhgOdMCsi14RFVT1DScQf13uzCoWIOBtYVyqlEvgzAVCzDLRpUfFshBgnnYO+G
NrSasakwceUr3jiqFHpWh6Z7VpkwAi+078pA7yU9ndQoOhjpyoXh1bxYzEIXXyzHUUFkpsrBklcH
ey6pKkQI44Tf60xUpX45PrB7UVX1r+LfKguz6aHpwXJsZv/1oZLCtzVpR3WqlSjkf//V9bB8InV5
YDWsbQ+p4ywYpBTKNVgJb76NK4/QAoXf/06sfIz7LTG7XVYUqFnrXOcYfPEWvehOOxphMuWy+Uu3
ySfIUnAupeUva3u0QahK78zgW7+/xReQO1fYU4pdP7DJq5DXArp7NJVanj8k2p1p4A9OClzf6ML7
hIFKz7dNdc3fAJvCgpv/y5YrcDMU5Mk6y0UICOsq/v6sd+pw+ObpjNCBeAroCsxc9JZQail3A8wK
ndnTWx66uHIK9/BXYdpECif8XmeiyvWr5wM7hFL/pvzbMEwzuysCv8HfB5SotRmojNk1RGRh37mI
ajFauGFW3x43Cx3Hgp8NqfXt9fyPJIsUYPi1MLeuBM4K/EU9t69ulrjG02/ynkhqMH8gP6iysmnP
/AFd/bGFwpi2frV1VCblV8W+xd3oORwJ5wdzwrT/xlY8mgrT86lZtk5LM83sglGuXX8MI0+zr+fg
i4KBFofhYbiq2JuUpEKsH5wUQrMhcYS1xjJc6FdMskPD0M3KnHma/33HiPc73ovwX7mvbhgZpffC
EfjFsLdBgaZSc7ztB4UUS9Q9NiEzzEom1JOpFBcW+BsfD8FwlkZZ6W865ElUqX45UdfgBx5SEOuf
W6OaSfE8dx+Y9a9z7EisVz5S9pim2+pvtLIhIKZ+MrO8Z7KibY9lGD5o7C/y45wozZ5nmYYDo4fh
AGfYx7h1JX+fBe4qEBr12kdWYDhTT40LOAfXOUNXXcDSjDbNOIzcodSvoYCRwAxZ6IYIzVzgp8G1
BGQyb+aufAtWCue9F9CpMhcH30kTQ6fgs/C7kMz8lxfYqaW9yxzXl80JGV4HtXxbeGVoiS4NrcKp
zB0vCL1vZc9L8J297wvKy539aysHlqE3Q/9WCDDx7kWvokbgaSFJnhd6KvOOTU/J9A9dDiT2cTcb
aKYy7GVooQdWVvavCvWUPmYmRU1+rzNI9WvCB3YIsf6T6QEz/i3cnoa9YcjdCuk3qfi2i+9eDXO2
mfgYyfCC2csZSI/r1LtH2x5Le1eDxv4i2nwsh70Xf/fQcfh2+B3jB9jaerQrz60r+Xn6q1td4/s9
85hFfnCPSVld4C1p7kYVKHUA8YX3aetvcWA5pNSvAUvBfcuHKCQHLr1zP1tblwI5SFzi3xBz++Ht
rnfuG22KMjvhMxd6u+djznv90Z9d6V0dWDdfjzTNxLBLvFa+dUTtRFGDm3Q9NlDztYGlZMV92qN3
bLamohoAd7J6qpXGFtCJMgegK+niaXxqZWthsCdvltBCM5U5bZW69RVZrozF1BnMN+OdcnXkV0cp
HYOszWVCyVytYCd+4MFWiFE3thDN5JteWhtZX7zdQ6RuN7Vi3d6BBfc9D980gkAgEAiEn4AzMwLR
+DVfW9QKKZAIRIcAlRmB6Ehljgo3rcdiAXqioj3H81ZjtW67m5Awrbi0CASioVB7tMhuzQr7s56a
HSz9OLWlOcfxVrfz6RpP3kxImFZcWgSiY1FuS0dXz8wXJdZOBWhc3L18Uc3kodwV3qOu4HdWmG1J
IJJVUZqDnNtZxS8tz4fNmHFpEQhEs5R5SHpvQBRSo7BPOLemCc6pdnyO5xRPSS+a2UjOqQL9be9s
n3L9+3M8H1bmlyIQiFYoc0nai/pS9vItGcHXYEnNjjnEv15C7WuWg5ajfGQcpjR+aXl9l/ilCASi
WegycmABYjOHp8pDJc05zoROx5bCal+z0mUDY1ntl1bg0nrmlyIQOw8+es48AwWO5qYDIdtFcZ4W
/c4KbxCUOMoCB5bnsR7RuZ2tj1+KQCA8zczsc+8ZNjML7+JQzcxEmah7Jod/JfJqKOwPT+xfC+Vu
LF3n5l7+l3hdnMWrKXZ14yrOzAicmVs+M58aWizfbccpVfudheDE4CL03Lz4Df7X36/sXdRc5/iw
dfJLEQiE25nZyxiEsy0C4d+Z2Q3S2HIIhC9QtzJv48SMQHSGMiMQCFRmBAKByoxAIFCZEQhUZgQC
gcqMQCCaDrWvJf49ILZPmigR/2tOmf7gwoHsy4vQNj7Bcp63HFIQnZfdJjKVyCakXsmklJwnpQSk
RJOCbXiLUPJFec+uspOX1r+tSMpTX0qqzc6i3vVXxQ6ld5MnRTR+7UplFiqgdvGJs75GhZ4g9or2
aTN1H5JKnbimflDiJoOa+VH3haLaFGzDW4SiuoYVg/H/69dlOU9jKYlVCGITX+pQJpmYfrUaS20z
eEM2YynV/OU5GNz7RAhVjafUesgnHqbGpszL1FPI2j2BuM3As2Q2UVWJEEdZEauLSmnbPZ3V7C+U
eJhfWjVNBGxmENJyZVYPzCrLmhKitrGVUyZDvtH4btvUTDyFpM7tNNI4yRyrNzEe2W6Stw1lsPU9
LVEaOYjVqHfqE+OZWM7M7RldQvqRhhh7CvGsMXSnLlnEUavm7OyfAurvZXgIpS4tX3remG0xk4Za
W0XEVscp7is2XTNTRxYF9bYw3RFwPIq11rys2z4grq4Rx4OEmwlWY8FpQwjDh93UsANUtq9t6mBp
ZtfuBaRGFPV9iw5Fo4tG/VJbtN77Abb2mpK+p7UvJTgxW6/WLWddavxhOTnTzqtf2mJd5l61RPxQ
2qa2nE0pqWczD3XZas0sGjtU+qEsV1RGl+qUHEWuVf5WmcaI2jm1zT39oKAutWXvb8iDTCW/Orqw
sxRsQ4kX1S0niFZfEZVkrXI3hFBOOIqvNIU2Ptltz5mb5QXSoLs4dCJcTqc75d6jb4Rr1tNt/VoL
dRnhfh3TnKg4MyMQiN05MyMQCFRmBAKByoxAoDIjEIidDms+swl32Wx1b0ZhFglVbaOyGMixdZCE
Hez49/44kxJtzTtPyUgSdvacxzyUsRy0iXxmhdasEM/AusnM4/uDz8yTKvr8qMy19mzW7pkaIml7
eFIG+quLHb3UcEQchPe+ZVhDS6RuUjJSgKmjrKjDclC5QRvPZ1blQ3RSmTWZRXz/8pl9osy6oZAK
bUmVTUDOKcz+AXHR7XQk4ZqTHa2r0JqNz5TUVX01NlHLBaLu47Zg/NXxyInrBiX1tbzLoV63SqU+
VmbldQ+KaaYeGp1QmIXK3GHDopEkbG+nkQYOM/VWFXF0mTiMqx7WWjvc+th1GbEys4kzxW+xMlPz
cZG46T7UT5tiaZ0dxKGd1rge6CmlBvUcQ6s1ms/soFto5g0n9zZqnNvl7wCz7RwOKcz+WKzI5A/P
9+KI43CNKq37lAiFBlnJ2sWpvJRvHJ/ZpFsYxo9GT6ZN7oZ9/lVmVZ07Mwz9TXvcQaNyHdXWjFJS
Ra1pUxuAeKoPpxPzbkPAreG2cyjM3smx7uxX2miJ22Fja1WsrbzqBhrZuwwhW8NNV0VOKcwaPmrr
jWtTcqyXntQAknAT8jMtZUNrTi1a4/nMxPrl3VJY9UYFQ3wzGjnymTk0kDWFFGZEQxcXyGduiJnt
eQhGXUa0Zo2AfOamzswIBKKdE1kIKx6B8Igl1bEPnlIhawqB6BCgMiMQqMwIBMJP0K6Z5efIajoQ
dejfp93MZhM6rmOSMNW7rHTCVHbPQrbO1jkz2pL7Sx2Iarm7gkBT+Mwq6rKuroxcZpUbDYt29eCf
GXYtBVLHNKVePS61hdlsoOOqem+t/Kn+0BFT2TUL2Tpb58xoS+6v7bMaOQC1rrkm8JmVJI11Rczr
wCCid//Mu2zLiNbMljZ2aboOv7cGKKXCL7nGuSMqdUJKzXpPm0GJU2nstrvU3tdA6hfQi6jEZWXb
ayVpfrPVcBFVe9SwcfhN3Je4zsLwsD/TZjPbWDW611nsDGazRMWXX7JAnPYSMaozp8f1dhe3TpYt
ei1VL41qiGoRiuoqqhl8Zkqc1YEDbgd1/W6lhkNId8lf01fIxpozGiqumc3Qzq06+hHIUwdsKZ/Z
pai0Xo6i6bJINQS3wT+zZzWmxKoD7NIbYLpFFjFbVJqcsNbXxrFt3bc48TBkUieDl0llNajPEM9x
aD2mtt7GbgSf2cGLCNx6b25FbXakMteqF6fM5rZUaB1ujl1FbfOwr32WUON2NnFTvAbwmWuzbtx7
b7Z7CwkyAbQ3wPiGs6wU28nZ0tF6W8xrgY5LvUd1q//t12VngjssXjv5zHZ5uzOydzmfmWge6alv
Tpi8HspvzGZDVq5ZrcZ7pL7lMxtquAE11wQ+s1Wb1K56QxSDw2+d3iKfuUmsKWQ2I+pcolBSZwK+
Ll0LzOyGTpKoy4hmrk6Qz9wiZdYbN6jLCOPa2E0Pch2/lSh0Jyr+WzMjEAi3GN2Tg73JfMfOzAjE
LkGheksOYI6e95cyj8WDNBD7nrwoEVYlo1E5QOpO0F3sj7BYlPZUoCLsTE3SDwC8/wkxfJQG4mNc
2HB/hzVhjAr11V3xw55cW0SZbJVuviXEXxrcyZWkO0BPsDZMBMRQYvgP0CRA3Ks9K9YPh74QPViC
Uoz1rzGh+whiKHJxR91jxsqsnJBkGmW9KSZXt1+qPDO4yH/n39pTaLswqrvZ0dmf307Gs5vyHQb9
xmbDYWFPdC0+PVKdOLBKxodK7MzRi4WtmYNCC5YSkekLbx1YZ2Grb38u1UGqnFmdYeXvnjrUNbF/
jVu/jQ+s+1TU7PIsEzVxfbh6hTVQ9j+e0a5GZw7NKiVJXB/ZvrKvyE6L4YPlYy9nlzY8Zq2unx/9
54sD6+H5m34a42tK6kmSXFzg2MAVPnCpPFhWEuFD8DJF5m78yi187NTlu1/wyS7T5BpvXqcX2J8P
fULp422/m12B32NCbPKzLj/uJUPhMZ4bBYkg7eGCUsiy8TEsCT2ci8I60HEoschh7syruSrc2C1c
TS/0pI4TvpeTc8OdNC9f2uJVGibGgSteYQVW/SrqxSr3twzjE5Blv57UWxhVoeVZScqsLJcnoKIK
nw+/yqZTz0OeVD+sexzPsY5QIay/aG4VSXIBTEF8Arhho9CT7lGFWOdC8HE2SP5NwM00heX0D/1R
uZXoKtPlNMAC+8Dj2dE2yxOMy4fhtaW+1TBXw3HuU4be2NSzoTIbAR9+Mpu6GgPucPPrz0z/5dFJ
LgzAn7xcCf6HiyU4Ha8GVkMFMvdAIPMbr/3rD87w6W2VFs4ILRafPh3f7CBlJrOnWfmvwCNnynGm
DZ+d7g/6VdTU6gYTtavERJ2LQ2plA+Lqyx98nivJkYtCSbhQd0xy9poQ/ni5vPCvY2c8Zi3XD/zm
QqT6Z9/n6ugfF++cFLqEYBeKcrHposS6EZf3JwqZRXUqskwMn11KbHPV/bl/VpJoZ93++wslfqgS
P8V/kG2KcrzNylzuK65tklfOysq8dPIzkSr363xx8b7TPfzh1te7HlxbqApV+ZNiAm752dMPL5bi
wQOx5OSl13vH/+Se2YcrvfyEBY+Iw2/8Q6dX4x2kzJtnxDqCcikOhf91w+QZ34oa5MQsiOIKv9Tr
Wr4kPxVKwodaqPJNx4d/zzPZ0++5Z3avtzWEVD8APy3tiZ5Ls+E8NQEfO6dSZkkutsZbfeoRyvIu
PNQ9o65MRSYWe7m0twyFx6qnz/pCmSPjRe2JdLHLL8oczH8hUlx9ZktW5kfOsrbgfi0IYyx32Dee
WNwUzgo1/av0ZCyaqG6tFqdP/yy+Hj/38d4VsszV/vGLJWlmPlNOVzvqBhhX/uMXWT2xcv3Op2Mf
87moPUUm6kn1nKhVOe6TqSZKkvaJ4V+Jzzz07WrhgW1PGUv1w+VRuO80s+hL1eKhL4NKCkWuUrp4
z6+hCo9NpTSVqcgEqaWFQ0sAZy9mHgVfKPN6JsKWV+mS9Mkm5cV+e5RZ/WgqtTx/iK1P0iAubAoF
tu4RVj/ssEu0naZLykjE1DlcZquhkLRKAhgJ53J5/q5AEm5SxtcOxA+hUOHq710Q8buoXVwDTlpe
3sNdZqM5VMbYsTr84Ug4P5hznyF3s1mqH35VCZCHSs/bvrqkCaLIFS5vP5bn13hhTYggFMaEVXWl
p3qYi11UhWgzcuUbhPUyd/9rYYC0+wa7SpnD9HxqFk6xUyXhXtzBCxCFk0wTH4JDI7DJ6TT73HRI
jnEKeuHeQKZ/oRsiR0dHWDiAtQS8eYYfAz6cfm+hn97LHfZCtPOUOQwXsly51uF1v4sag5ELYL2t
4ZMwPMLCRCH7O6xUTIXk8Kw1M5k3e7irQIhUPyy5T8HwG2Af9L/t13+qDSLmw4JEj2b74Xm2LIAc
SE8+uRBRGLmLDZbsRP/Uq/ycsAXz/qnY5Rv/kNdkhgMzuXZLozKz19NPFvrIZ872BYf/+R84Mzv9
teBKcJV+buv+rxSn+7ugL/jQVt9gPrgMopl9eXF/+dNPT4b2LgLZ/9+C6Y+chdTbfg7wiR5ulfUE
+f4HQ/2f4dbgGZpe7yhF5so/d/YL0/uWgtwixO+irmWvPUteOmtlZt//bHH67teC18ZHgywUOyOF
L3UvQ+94zFvbifXDkvtGdm3q7p8Gt14rlMu8ASpJIebDfvaVfxnKnuXmuIRGyrV3jy4O8SG285/h
Ywsh/GBmcyh+6SvL/MGX/lm91G+PmV0Xa6qw58H7HAWshnIpQCAkA7rGQ+LMG1+uN4nWgazk0kcu
aqfl9jxnDtYzhJxJvrDl7L5f8m+wByOUiStTsO13W089UUuX0yW/PB8pr2cC//Sw7tzOm5kRCITp
WNM5fGYEAoHKjEAgUJkRCFRmBAKByoxAIFCZEQhEQ6F+B5jeX4Dr++t6VyZqz6qak7qE9R54de9H
phpvOTrXbnpZTVOQvG5YOf7VeaSuJZnGm7N1eeiuc3aE8I0y1w0TR5umXklqeeDVupXUOZk09VZh
6bXYTN+N6UqeWa2DWPubtixP/e6NEYj6zWzF+7LsmFl+cRM189isBFPC69MD8UNdeOQEjddoapVC
rTeqm8nkbjsgsZAOXJQHgWj9zKzMPzrHzOJ8A3qPzYqresnTGLGYA2XHYLS2QhHdsWTFG1Oo6R2B
Sj6iTbPVaqMTyajiEMm2PKjniDYpM3U2Mal5m8Sso1O7l+ATD/OiNkqNFKip9pnKq/MfajsySCtu
ai6VWUX4zr0xYvcos+y4kdbWbwrOhgEnlxu5bPfsEJrUvC66UaNuUqQEZ2dEO81stf9HZ32/thcw
81tW9bhCNk+htodvJZC5mtlKRhwlrEiNLpEQbVZmsH1CRc2XmkS1oLSam6njiVCzPjVVO+JQ6TX5
ktph7dKlDgc3BMInyqx4X1a5uFWc3vJH1MJ/s1mvV+IQap0dJeaegl15LTZLwSJfxd2v5QMkO8ls
9FpKt173xgiEG3jiM9ftW7ch2TQwBbc5UdwNgmiFCjTIzLZbGxIfFqQuuNzbgXqM6JiZGYFA+G+4
R6IFAtEhQGVGIFCZEQgEKjMCgWg4VHezTdnH8nNjV49LDZsYqeGBq5p4ATYMZ+OTa3fcY0smMgLR
ucps9+y0TiWw26FszyM27h1zyT22YSIjEB1vZlMVR1kkL+uozcpVMCc9a9OiIglaYUQL1GfLoaJJ
GoeKjNglM7NuilNPZTpqs37uJJZv+NAwo9X8ZzUj2M7eloxqmbLgmnusNvVdbw9BIHa0MteYyrSb
ronmhT5O5z5TVjExaJ6NXjp6K4FjUx+B6FBlFqc7x/wGNb2RWl+yojVT8yFD83pB6oZxiTY2ApVZ
2+2dkwmI1qy2VCHiYEgw4VuKiVozK1FPEQhLM9upTUqogedPbWde/et81TxosyhEvn1Na9n8CAQq
s0FB1dRdWYksGcygJT1rqMOaSCpGNJ+u+IY9k6fGWkKz+fBhIbaBe2zKkUYgOg87jzVVnzqiMiN8
30m9Yudt56zrtVqoy4jOxQ7cm03aFBeBQGVGIBCozAgEApUZgUBlRiAQqMwIBAKVGYFAoDIjEAhU
ZgQClRmBQKAyIxAIVGYEAoHKjECgMiMQCFRmBAKByoxAIFCZEQhUZgQCgcqMQCD8pcxR4f1aY7EA
PVHhjkYjARrjjyhDQDgUfhqSKkXA5ioCgWgu1G/nzC7PCi/Jis6OTJcH1tlRaDvVdXGwDIK/mOoi
fwhg6j5GdYriy7YQuxntfzvnxap4UAEah1nuaHM7/2uYUXS0Irhw5CbeaihSgUIiQHsK7EQ0wrt2
HIsGaAQVGYFoszIPSVobhdQo7BN/DENWCVJVDnt75pJw8HrvyCSnvIk13u/E27u3b5pbxmpFINqr
zKW0ePBS9vItmSXh+Ikr0COeLhxiai7j2jhsQAlevMx7xXg9zJ/cmP7zJchjtSIQ7V0zy2vd2Mzh
qfJQiTscfcfCDcvCJYB0bCnMBaGCixnZFY3gcIb7k7w62HNJckCDQOCauU0zs4wZKMRhmjsaO9Y1
IlnNhGwXw8KSmp+nxyADN0OVEJXgqzB9EZsSgfCHMlMKH4JUCQa4ozvguu4p00kYFZT34F0QgRUY
zlDR9k4zLe+CXwxjpSIQvpmZTw0tlu9e5Y7K+RjVPjT+VeaOHH8QXtnzEkzuX700mBSufBZ+F5Lp
Y5tYqQhE+9fMCASis9bMCASiQ8xsBAKByoxAIFCZEQgEKjMCgUBlRiBQmREIBCozAoFoPEKqY36n
l+3TbkrE/5pTpj+4cCDwL7hUW/cUncplEI8oOKZ9yFJKcWqILVymAN6IJRpRxboiTSqlVBLTEsnl
0ItDGrD/wVpUmY+j7Te6wqh+qOTUcXm0Sbtv+XrA8wv7fKbMQgXULj5xphZU6AlCrbZMm6nc/8Qj
6rxDUn0i1Fl4Uq+oqqHDmaiuS0n1RTReNBOH1t9udqISg1DUUA+qH2o5CTXJxPRrd87MxmFO/Zcf
DbnXiRClavlTulHdROfbXqMOdZnotJMS6iB8A0qnSoI0pZS2JTFcbGJ7ERMxDfkT14Vopd1nvlSl
xnDED8qsDGzq//xoSPQjJqGmc4rR+Cbt02in7GrisosQox1YrylaBxHcNiqx0wdiZxmT5rcEcTjo
+GGSJVZmNmnVcOhUmal+6CROK5HUnHHaB/0qv6EDgFj4egtKNJaiq5hUXh7VKQRRVFhcIPFvn2jg
iyZkGWtLahOCmA+eFClDpmtm6si8oLXMj9bPwLUGfjfa5bhzNKATEe9JSTaR46W2g8Ut0fYHz2qi
bxBSKwQlLkrsG/T5UpnVtVW7x5IaUcDxMNzSlfGuBnXZHDXuGnhsEEUEYiGfB1MKW9/qOTNVf1FH
kzPtoPqlTQvctCScaRchToa8Jotj3S8k+VCXG7dmFt7UJ7yWT/6rN7pUp+Qocq3yt8o0RlSralsU
S1jyqUV30y9cxSFeb4DVIWr9pXSQprxwbmyyFGotesUQUlfS3ZUwK6oYQ1sZhO4ya61Zbxox6C4O
nQiX0ykldUT2dclaa2Y3ZIJEXUY0zZ5Hb2atm5kRCLQ5OmRmRiAQqMwIBAKVGYFAZUYgEDsd1nxm
E+6y2erejMKsfkzYcpjRZx2zhHXcCWckYc+PM+ugXhuiOqZe2/KZtczhJvGZVZRG4qAezOP7iM/s
S2WutWeztiZoiKTt4UkZ6LMuyqDnMzsjCXveK1wH9dpYSkfUa4sMjLxsKjdo4/nMKlmJg3qwiO9f
PvNS2wzekM1QSoW2pMomIOcUZp/AVXO63Yhc38ZlaGjdOaNe2170z1YA0pgYzS8PtVy5UmiDRCGb
oVR+CwHRDI1OKMyC6O3uHtSdsUVaqn5mojat/xMnF6nJWxma0YT1DoKNHUQbXutLbZvWQsYp2SFH
34bC7JNNseIgVJexRVsqqrf8aOO6pqaiGs5ndlEYsxaz71amd3dwzUyddRvqYJnkg3GznvfwUGjR
JEA859c4GY2veWo0n9modboQ9oVx//qGttyF7YN2bTa1MrNrmxV2FOZOAdkB+TVDRqrcc2oCn5nq
XhxoZvETJ9J1bsfzhoBbw23HUZh30GZ+2lYZlZQc0p69qrh16o5W6qbxzY3sXYaQreGmqyKnFGYD
BbWVk1sD+czOovqCz+wqx1pp6qqiwXzm2iEs+Mw20iOfmUMDWVNIYUbU2WPcXEY+s0Mz2/MQjLqM
6Mwl0C6bmREIRIfMzAgEop0IYRUgEN6xpBy2/f3ZODMjEB0CVGYEogPNbEf+mW3O2zmwULkH1rNa
G+zHuREkYakmakStlzbrmpRcW2JPoireobUE4/r5zG58M1uJ6ME/c71E805YM3tzJuCqcYmR1dpY
P84NIQmL4tWIWi9t1jUpubbEHkXVba5UuwGtT5dd+Ga2EtGDf+Z6ieYdocyaYU6qH8t3P0g8Z8MW
IZuYYEvKamzNk7oHhaZmYJonbZLETuwtSppaOIe+mZ1Vjz2RXgzYXD2mhnUqbVrN1aHM6hHN7t0P
ivdmp5MBtXXF224/zi51uSm9vS0SG4dd2nj/zLRuF53EPqmmDkSWmSy1OFvHyqzxz0xkE4tYzK0a
7z/q65YxLdqiabRTjXlWz/jbfJ1v+o4mO4/HoCN+C4NwQ/nMTn0zO9hQbU6DRD5zTf/MhJqsxxx1
PNOYYja65mgq7bQOwm/L+MytI07bzDHE9IxXPrNr38xmZmG9DrcJrpk1+qwylk2vQ43x3jKwgZVK
m7AG9Wr9UGcvNmiYyKRBZW20qN5X8e59M9dXK8gEsPXPTLR6aDM3U5W1Lbw2yDqmHFhmpTZtSvL+
Ih6HFkjDOlDzZ+XaLxltDXWBktalu7v5zFr/zGpjWWMHao1C1S/Nesc8pp6VanaiXotVsgk0HFdX
UZ2t31xnYJmf1yQcE8dtRdXSfxvpn9mNb2aDFG5axbR8LeEz9/lIme1YU3W8Bo84vYAk6F2KurjM
vu8ovmNNNUGXa9/mQV3eNdrs95XJzgPymRGIzp+ZEQjETgIqMwKByoxAIFCZEQhEwxEyrNoN27Ko
Q/8+Vp6aW82dcOtk2SIqkPpIwk6y07F9XXB93Ea1F1VP/20Yn9kiWdnNqAWn2cKFjfoq8pntldli
6yXxok4a58gt1Wa3TpbNooqFro8k7Gjo0LB9a+RXR1R7Ual5mk3zz6zf0alvMq3bFHPWty/5zByF
qs8nyqwb5/iNuRoXzbpBsran5tbfojfsJiYeoipiOyAJey4iqWXrNC6qraimG7Cbw2c2lVPJn9gI
ZCtuK/nM1H7RSq0DkVYqM89dpHrCsjLX6gdJB56apT16LVNq0pCoXl/j07AlQiuj2nEHm+Kf2fnr
Kry1MGlXD1uCNvUbm5nZQFi2945qMd6DaFG1a1MXMbxszFWDOYpEtWs/PyuvG1GbwGdWCWFXuXa5
oX9mr2Z2jfO1+c1EWsq1C3UsmYjb4DtmF6ozUZvqn5nYhbDLzX2Dtrph+nyozFYcZNV54iC4X9CM
TeaNMUIp8Zye26it5jObjomUNM0gxk39+ufMRPNspsacbeupuZUc2cY3M3WTMm1HB/RqZPugJWjd
9e7YyN5lCFksToiZ32vlfE1PzVbs1Bb2mxoUWgdRa6p8fXxmxQ2xex/SLqM6EbUJfGZtsjWEsKC2
e/DP7GiN3YFoCmsKScqIBpgX6J+5LjO7UXdZ0FMzooHLmQZH3SVr5oZpc7NucyA6CaSOB8rEV52q
0BMf61AzG4HYVciuzEDm8T/tSDMbgdhN+C6dAcj/QU/FP2b2WDxIA7HvyYOLsCoZjcoBUneC7mJ/
hMWilJWiQjlAkn4A4P1PiOGjNMCsD3Y63N+JbZg8SCMpqMRYrVV8LmpfMBAuARUaSYM72e+x7gA9
wdowEQgI1mKlm2+5D9AkQNzrJMP1p26xYsYCLJtZlmr3mNB9BCnEfLi57QSl0TEppILKCUkmSVah
DIZytBHVO3L89+ThjG/M7Ojsz28n49lN+Q6Dfv+f4bCwJ7oWnx6pThxYJeNDJXbm6MXC1sxBoQVL
icj0hbcOrLOw1bc/l+o4XT7/1pH5Y/+2Hp2N7bu8d8Pfi9PxkSANcjKmLg+WVRdmDs2yluyeOtQ1
sX8tcX1k+8q+IjuduD5cvTJUCpaPvZxd8lo0MVX++OE/5rOJDVzhT0g9ScyH73ysFgfWuVOatTIf
gpdJlLV/QiiAb3ZqFoZmIL0gHGcSy+00s4NxZYApPb9ejm8DLce5Txn2bgW//wAA+5nYLmQ3AiV2
mN3KJ0L9pTJw8f5xOlvaLsH06Ug1tJxiLQFTa13Vz0XXhdlgbvCjT8W3gIUlY0+ud5wyf2kVgpNb
kIfeUjlW9bWo1VixWN3iet7H4n1F1YWPJNa4llyj97E2rBYLf3GadQCA7SL9i9MjS4XEVDUQ9tpy
g3Ms1eg2P+/+cI5lMw+9M6dj3Amh+8j5sCO+FqNVyK6tQVwtOReCl0mUNbSc5ZW5rAnWxuXyt66W
oJRmAxL7FEORcpCXri3CqczsEFyNlNTXthLz7+D9iT18PTE8Wd3mDpeeJ1PzN4sB3gNzcAQKrMph
E1ZpbAG6skcKt04IV8twUUppHDpPl2Emcy+NFWAISt+FqL9FrVSjR2Pc7HEo96m8+sJfz3J/b4NU
irXhNvd1G69C3NFrcDLbVbj1itdMX+MS4dUQ1vgJK811lds0g4yQD8M+KJW4Wiy+oE1EkUmU9W5Y
Dtxb8I/Nc9M5rl7lz+yxNhoMqpm53Fdc2ySvnOXGPPYpw9LJz0Sq3K/zxcX7Tvfwh1tf73pwbaEq
jIs/KSbglp89/fBiKR48EEtOXnq9d/xP7pl9uNLL6W4BHhGVOv6h06vxjlPmcvGDY5OPbZb6lj+b
LgZ9LWqhlP3w45deh8Jj1dNnNevaM1xL/pRr8VK8wH0tVPmm47vAe57Jnn7PPbN7vY3EZSFVbvYq
Frkf0dWnH6F8+tK0KubDjoo3T22mXz6bKX5BO+UqMomy7plZT517bNMvM3N0vKir6tC6H2bm8PwN
WZi5XTmRug2EtUBOGLl52/nS1pJ4lrONAL42OF5KZ2B9NjcOX4Rl8uFSvJjiF0onQR5AU2xU7kC8
6zJsQF8udnih1++ijr+LtQ684Vfx26xCZIQ2WhCO+fb7JLkS/vhauegty5PCbMyw/Bh/YmVw6T9l
dHlK4ZKv/fzwwm/ByrIuEUUmES9shcfBP3colr6zR5RS+AyQ5fYJo340lVqePwQVTirhDlahINQ2
+8sOu/jDKzBdUtV0AcJlsi7t8OZCj4RzuTxvyiXhJmV87UBkhH42BWxK29gZ8pYgYnZlD9e+zEqD
yhhwfZO1NTsxyQ4OR8L5wZz7vLibzT+EQkXoX7N/wL3xgnWV7cfyYXUQOR+YhtsLMAOzZaps7uJC
BKEwBll98gv+qdXbi3eLFjbTm4X+mTz4QpnD9HxqFk6xUyXB7j94ga1iuPn1ITg0wlbFTKfZ56ZD
coxT0Av3BjL9C90QOTo6wsKx5VEC3jzD9/MPp99b6Kf3coe9fl9UekEMDr0B9sMAt2Y+5W9RD8DI
z7km2IR5s8ufhOERVpwoZH8HwtyjxBiMXODtLtaamcybPSwlCWEpXciyNFly3C8gED2a7Yfn1UHE
fFiQAUiV4ENSSOG5E/cjCiN3sRFIeRAVDoweZuXxD8Iv9EsjzB/Gutr60EalzMXBd9LEEFPQzBuF
uxChP9q7BL+EQTiyf3Wivwt60wPQe3NhS47xJTaO3xO8tDJMIRm7ZXn/ETa7/1YOlvYl+DGr/2zX
ytApYeiPdJ4yr+1fu7xvEVaHyscGH/W3qKsHJo4NXQemymGzy0eGVibuXoTX755YGfoOPyfum7iL
OyoFcpC4tOQt08mhuyZY/ShITF6M3XBcM4GL+TAz7u7L5QGTIZHePTEhhBDx7fAt4weu+ap2u74q
LCL3nWnzMr6u7ZyFPQ/e5yhgNZTrvOfMCM+o9ZA488aX602ipah0z0Pmm6pxqj3Pmevbm91fcnaj
M9xbwB6MUPp6Jm/b76Lnb6+VQnrBT6yCwr7qitro2YnKjEAgzMYaJFogEAhUZgQClRmrAIFAZUYg
EKjMCAQClRmBQJjCzj+z6/vrelcmJt4vVN55NacMHnyNXtxkH3YmKdR0ymzi0lcdxspvoLlkGk/U
1uWh7fS0hdjdylw3TJyPUDMXfyZv4tU7BtaNKVTtw87EG44Tp8xmvxUnl+rxopZkGqeWluVpjHtj
BKI+M5t/wxLvJUB415LqkNvzTkF1gYL6Fyjh9emB+KFOO7jKSwaRsjZPgdq7CDWVCYjHscrgIRwV
FuHfmVmZf3SemsX5BvQunOUZjEiexojFHCgoozybEacTvdohoTEFrW1vYoJTyY+WabZabbSQTP1O
NKJycGlbHtRzRJuUmTozoNUOK4ydlRhtS2I9v3mx4m1TMHdBKotMwErvqdnIYEjXmDyxroiGuzdG
IJwqs+ykj9bWbwrOhgEnl5u5brcPS4nTiMRL8vW5N0Yg6jezwUEXJy5UiFresnLcz000grrWLmeR
PKVrZb+jSyREm5UZbJ9QUfOlJlHsbMu5mbqfQQm1eMBDXKuaNpLVjOltIsXpF+FLZVa8L6tc3Coe
l/kjK0+4qoc9utWjxu2zSXZWXp2du9m1SMEiXyVdywdIdpLRWo6OG+PeGIFwCk985rr86jYsmwam
4DYnirtBEK1QgQaZ2XYGK/FhQeqCy70dqMeIjpmZEQiE/4Z7JFogEB0CVGYEApUZgUCgMiMQiIZD
dTfblH0sPzd2t0eDGMgL+geuauIFuGI4u+Mei/ff8QY0Yjcps92z0zp1wW6HsgsesXzNXRyC2ozY
rWY2VXGURfKyjtqsXAVz0rM2LSqSoBVGtEB9thwqGql4qMWI3Tcz66Y49Us1dNRm0O6BMpKedWkR
DeuZ/69mBNvZ2zV000kcaSMmKjVi1ylzjRlSu+maaEmEDhWGmOmn+UnTjdk1uMeGzFCREbtUmamN
GlnNfSaHxt/UvR1Mrd4j5hiox4hdrMzE7YxGtLpnqUrEwZBAXK10KeorAmFvZjt9QQahBuWjtjOv
/nW+ah6009na3bSLJjZi9yqzlrorK4Mlgxm0pGcNdVgTScWI5tMV37Bn8tSYyu+n1gnjgXusJUcj
EB2Lncea8qiVqMwI33fSOrHztnN6e60W6jKi47ED92aTlkVCIFCZEQgEKjMCgUBlRiBQmREIBCoz
AoFAZUYgEKjMCAQClRmBQGVGIBCozAgEApUZgUCgMiMQqMwIBAKVGYFAoDIjEAhUZgQCgcqMQKAy
IxAIVGYEoh2gLYvUQvnUsVCZEQicmREIBCozAoFoOLrwHbQIXDPvZCgaHMI2RuwWeJm4vHlPoC3M
Cs1sBALXzAgEApUZgUA0EXgDDIHoEOANMMRug7sbTdTDjTMvcbxlRFCZEbtZl12ri9vbzF7ieMsI
18wIhGOQHZQRKjMCjewOKQoqMwLhE/WvNyNcMyN20WKZuFEY2kIjuyG6j8qM2F3LX+p4BiR+n5j1
RUFlRuw2jXb5aMq3ukzw0RQC4Wr2c29tE2/Ppus263EHGALRIcC72QgEKjMCgUBlRiAQqMwIhH9Q
8FU2eAMMsdvA0xOIu+AWUSIbmpCEagK5zohA6eSX93fn9FfCFW02qgg4MyN2NQiD2+DmUeb0QevL
CGZ6L1QXV5L6C/NW4dHMRiAYMuFAgEA4C9kIjEUD0TFhKuW2VVUPQooGwiX91MnOF1hIZvWWInSg
j382XDlBY2zirESDfRYZCWGPjkElxILxoaWMPhCC/gCNyFr5vgRNhXs3QQ5XDdEUnw2Xd4XlLczR
KUpDT+CaGYEQsLi83bcEn9yAyt/Bsfh2/JhqyvsJ3Dy83XvcMBX+BPavbnc/DZBMkP+zyqZGAv1f
I+eYMvbFc5sWGSXPc2FfOw4vxaD/eRLrVy49Pg8TSXJ+Rfr9zQn2J1cEOVzv/MhlPhsu7z4mpTBr
Xx4myT9DZUYgKOVmxs040AVIbkA5CevjML6uBBhPQXI99frL+ojc+TDQj7OZk8LxPH+uHIbjbApP
jqcWLTKq/BYXNlKBB3NQeguMlzQJDq6TW+RhYCElzeZiuGspqgTlpBQW6YPveeJ149iBN8AQu06X
hT5fSW9sz5FCditckV7zofqq9M5kvnO7HFz+I97UqoQSGzk+JHciva2OasiI3P5ijhR+/+XQJn8q
oAld+J+PQyovBj/6HKfNlbAxnPQiEuGw0jObWY3rt3PjzIzYpehZil9lq88wW7dCpgCFDH9WegoU
Lld7jpmttIWbWom+yCuS7U3INp9CxSKjROBVNsmmkskIU/uClIOUUeqxfFK+Yf7jYfZnNK4Op85b
ljK8Xk30opmNQAiY3XP5Dewr+lcxgMgbYCTKKWbhafHqHSQVzJvEilag/15mo/96/A5BJfdX4DyL
+tCw5UMoFpZb/r5y9WsAsQswEudUuHBQGjVI6styRt9c/S5k7uxWwoFa8yOHYSTCH4VSqZDhARYE
49iqiN2FstDnh5YeiC7FYXWjcAZKUN3+7lkYGj/9k8U4H+Cjzy7QwyU5uPzn5f+bD3/q89D39Edi
LPIfvjte7Mn/S7II95+FmBhVnxELG1/kMvrgWSjOXogtB2Hf5Uel0GtdC88OlsXgT/Q/fyVQYeti
MRwXgH3Ix6vc0SuP5WNMSnb40mMwNVLW5oZrZgTC2RK7CYHrjquLoeIzi4Y7MQ1PbXeyuKZ7C7cS
CAWvvrKISjSOPmoQW3lRhBhYF0SUwKocQqJG8Qzp6l+RaicNBdJRL5TbHUgvOG+xYF05BbZdhtf9
VimzXUdrdA80ufXnbjxSReWfwlGrINr7lPaFoppLBMyjaNIV726qw1lKw/9HXd5p2HbRYlv1tC7Z
rlMysxtgwtMx4YuKm1WodJqKPVX6JfZcKQpQXWgQz1A5cRBTofpU5UNNilSbm6hMRAnDxyQ2w4bx
UFMS7yOWxfBHUWER7UDIcuITvoioOpoHXWbGpfRfbUfrr4sHAEqS2sdn2udq2gd/lGiMV6JKlaom
SUvDXWVTC0IQKa4UiViotUW6fILiWfWEaysN6jmilcpsPq2ZnDOb9MxWjLozhDqcQEktWYj223aN
oLPqZSGI3cpcr+QmK39LqUwqgb9LQAH1GdEyZaZyd7fudqRRLxWmpoeuZHFqEjc2BvEmg/dbBQiE
e2UmtitCcHLVk8oQN7KYZG5lDpPag0m9QZzGooRin0O01syuOX+oHuJoflLzTq1OjNpom9nWVr0s
xMpfHqkhqalBQFyNN001BRCIRiuzaNMS7dNcnamrBBJWyVT9y+o6aILoUzVkQPSyUOLU6FYiiK8j
1qSgF8IkOqmVrlYIe3+cRPVMmuCaGdEkNHwHmGmX9s0q0akgLfHIi0A0FP8fC8JtVDSjDjMAAAAA
SUVORK5CYII=
</FILE>
</FIGURE>
<FIGURE FILENAME="Forest plot.png" FILE_TYPE="PNG" ID="FIG-09" MODIFIED="2014-08-25 15:51:07 +0200" MODIFIED_BY="[Empty name]" NO="9" REF_ID="CMP-001.09" SETTINGS="SHOW_RAW_DATA_COLUMNS:YES;SHOW_EFFECT_SIZE_COLUMN:YES;SHOW_WEIGHT_COLUMN:YES;SHOW_MORE_DECIMALS:NO;" SHORT_VERSION_FIGURE="YES" TYPE="FOREST_PLOT">
<CAPTION>
<P>Forest plot of comparison: 1 FUNCTIONAL TREATMENT, outcome: 1.9 Facial divergence [�].</P>
</CAPTION>
<FILE>iVBORw0KGgoAAAANSUhEUgAAA3cAAAGACAMAAAA55WusAAADAFBMVEUAAADAAAAAwAAAAMDg4ADA
AMAAwMD/gADAwMD/gICA/4CAgP/g4OBAAAAAQAAAAECAgID///8AAAALCwsWFhYhISEsLCw3NzdC
QkJNTU1YWFhjY2Nubm55eXmEhISPj4+ampqlpaWwsLC7u7vGxsbR0dHc3Nzn5+cAAAAAADMAAGYA
AJkAAMwAAP8AMwAAMzMAM2YAM5kAM8wAM/8AZgAAZjMAZmYAZpkAZswAZv8AmQAAmTMAmWYAmZkA
mcwAmf8AzAAAzDMAzGYAzJkAzMwAzP8A/wAA/zMA/2YA/5kA/8wA//8zAAAzADMzAGYzAJkzAMwz
AP8zMwAzMzMzM2YzM5kzM8wzM/8zZgAzZjMzZmYzZpkzZswzZv8zmQAzmTMzmWYzmZkzmcwzmf8z
zAAzzDMzzGYzzJkzzMwzzP8z/wAz/zMz/2Yz/5kz/8wz//9mAABmADNmAGZmAJlmAMxmAP9mMwBm
MzNmM2ZmM5lmM8xmM/9mZgBmZjNmZmZmZplmZsxmZv9mmQBmmTNmmWZmmZlmmcxmmf9mzABmzDNm
zGZmzJlmzMxmzP9m/wBm/zNm/2Zm/5lm/8xm//+ZAACZADOZAGaZAJmZAMyZAP+ZMwCZMzOZM2aZ
M5mZM8yZM/+ZZgCZZjOZZmaZZpmZZsyZZv+ZmQCZmTOZmWaZmZmZmcyZmf+ZzACZzDOZzGaZzJmZ
zMyZzP+Z/wCZ/zOZ/2aZ/5mZ/8yZ///MAADMADPMAGbMAJnMAMzMAP/MMwDMMzPMM2bMM5nMM8zM
M//MZgDMZjPMZmbMZpnMZszMZv/MmQDMmTPMmWbMmZnMmczMmf/MzADMzDPMzGbMzJnMzMzMzP/M
/wDM/zPM/2bM/5nM/8zM////AAD/ADP/AGb/AJn/AMz/AP//MwD/MzP/M2b/M5n/M8z/M///ZgD/
ZjP/Zmb/Zpn/Zsz/Zv//mQD/mTP/mWb/mZn/mcz/mf//zAD/zDP/zGb/zJn/zMz/zP///wD//zP/
/2b//5n//8z///9BjlLGAABAnklEQVR42u19C3BkV3nmr363Hi2dfsxImodHmsWsCwdTUGUzcQw2
GBMvkyWpogrKuya17KzZrUoFUusUu+xmWRN2iQE7GAIODMkEm2STOJgEhkDwbGwjjEFZJphnMeOR
ZkYzkmYk9dG7W2pJvefcR9/Xufee2++W/m+m1bfvPY//PP5z/nPv+e7fRQCBQDQZIawCBAL1DoFA
vUMgEKh3nqAKRFcKcVvAhsqRjtNQctx2ciwOzZTBt6bGoUA9ZOA1Gf6cIuZAOBTjn07qByUY8yld
KDKglY7G+KfJMoaTu0fvkskiEGF5Vlctp4vQyFIXdiIrdz/y1Lb17KNWERosgw+KAKeLmSVwl4HV
ZOGTpyCaTMLM+vqD72efhzulH7DSDW982ad0C384pZWuN/9+9mly6XahnUlpIgr5HhruycN4PERj
hBWSQr6XhtiZUiza39j8Mwu96bvJBkBPmJa5OCQWIpSLQOm9UYDeUKhHVdAYDcdLramk3CbcnmPf
lnpSZL1dv8OdZpMBKLNGVxf7pPM9IdqbZ2fiMagcK+HzrKTxnJ5WGyC7BaUsLx1r827W5g+E1dIN
xMOm0hG1dKusdKvpfHeY9vASPRBXyqMcK+H5r0RO7z843wnHsST/8/yjD//B9ZGvfeLoN7/YUzh8
ObzDxjf4zBQ786ebvbO5reWGzjXbhQVl8Cxfz5HZ/RtF6P3WI7fPcRGKsDb1cPn6/vjlRBcTNXm9
/LaPDey0pJ7IbRf3z61A0lJP5SKUn3//7VNaTa48FGdnCDcilAq8sj996TEm+H4arhwr4Ye/uH/f
pcg2Syt++eg326AXDGzu3HadlU5r88TL6xEaYb2g71ufCJcrpUuYSzf8xH5y+U83izBz6WOsPOlL
/FgJ/0dX9u27dM/LWlo437njtWmIwMRr4RHYnP7tJZhXZxd+pgibMDnV2NwXIK18D8GZSVjjE/Ad
cFq7doFLNvkM+8MwB/uPl1s030Wfzp5mc6+jnrYMWVkxFsxReuGZC4rgL0dZZWrHSviPwsQc2eRp
TbC02gDxubHTcaPNS1/97W5W20pLlI3SzZujPMKFL/ImyvDyXFCOlfB9MDlHvqmnVSd07arn5tx2
0P9wkNSlod7zQPipkNKJlEMlRMNw++lyWheGZna0DCv5hhb032RpAbJ9iy2ppxvPHbh64zkuhr2e
1Mrhf/Nd2W2T5FpQc/WaygaVk23QC3pXh6d7V4FobZ66NHjmZpnSqa1lPjZKp6WF8523hQ9lQgis
wvS5yjnlTBbGG7wEScGN6hIK8iVB/XZBPg85pX/M/+DA/Epr6mcue/WmOZd60vFT+Pfmn7eoQRXc
ZDrmieRNdd4GiN40neWz+TG9dDOvEpQu4ugwO85jpR1N/Qf1zvveJoxk6QOsk/90hI9drOq6YXSM
nYnBPYcbm/UHM+/KD7CcEnAky3LVcFxvPSbZCCjWZbwrvgRvaFXXhEVnPVmQfyv8jdV+PpKl2tOQ
FR6t8mTkURjJ0ZiaVns8bngH/Cf+9RKMzjAxj4lKdw9YLA2lDHHnMWsmOMuLpfUf1DtPXD60cn7w
BKQyd27xKSgzCJcPTr5x8DPw/P7lBpf5joGTXSvDJ1iGayuHlvWzP2PrPVWyD11cPdSlTIz33by6
/yctqqDfgriznizWWtfmX1ssg6mDa+eHUvrxauWYTSsHV869o5+nlR/8Tls0/xPwpFK6g5MHBlfh
RPaNjtJlSyOWm2v38zKsmsqzapT7nvND/Xr/wfUdAtGxwH1iCATqHQKBeodAIFDvEAjUOwQCgXqH
QHSg3o0nwzSU+A4UrI8+PWhM490hGk7kJELWDClOFZBwOA3WQLqMnFB2eKAScmAwTGwhrfQ9E1/O
HirnS11jggzaky9101Do3myF+6WFTIfDZzwFKbgJUoI8C5aHEj3suK4dWXmHlMboGC8ajRoZhWJZ
YRlci1dKqgwGVchUKAVwr/Yw6lSM0ntLWmSX9gCI5gHykVC2np0jRnkvrDy15+WisbFgBcsnQqGe
EqtOpWAPUlawZFprgxgNJ60Fc7RvMJj4CE/MjP+fgamndlbXZMlqT06X+8jlY1P+IWtGEeDFJ/w4
VbB15c8Wy0mLHLqMnFD20JXhoh7y61/9l1PWkFb6nokvZwnFEugvZhd9BCmRnSWbID3Tr1hb/2e+
K17lfmkhN9PnX7fjJciqmyAvPnGStfuXCs9+PrylR7SFtPIOi5Bd+tomwFPL2Q1d0iSZCu+IyuBa
vNTVo9HLf1J6anGI09e2yXK5dHlduZL97Nt/9KVvp7fVyC7tAbDwWBcM/3l2sZ6dI1pkagFdy9Eu
vWDl//fxL28HKtinZobil/dvZulwhBXs+6HbpnIF9eH52F9EVj53+Xd+YBRM0L5Vz3cleBtQsqUx
xZShoRSP9LMBimYhR5XdbCp3TOWRAWzC70GevKCHZm0SiZVgPB5JUarytDgHrRf0AJSSUGymSkmP
v93gVCk8Oo1TdcbgVEH51U/bo+kyMqTPwOsrIX/j6e+7ZKSUUakFjbdlwy1F2LiFC6Jy0GYSbP46
pVDRwgN6mK6vGFlpmIE5SBJlg1javDH78qvLLoIo/D2FO5hV87Di7bAAGfZ5O8Q1npnSYuF+pSkK
sYjKOzQjDgV+CUzTYB52bPy08VgkZW5rVq7e/lClbFcgP8ny3YIE/zU3Pw9EpRPCGnwwnScbpvwE
7QEwuJgd+519q/Z2fCBeg+b9E/BsN9h3BXfANb3eKE3ztilpDaTzIvtjNNXPZ2QVG0AnFMKKMmnO
R1+EQkK9cs98X5qSz5vyE7Rv1XoXgUuxgrLjutIp+md7P8xbq8SE4jKUp/r6rvBu8r1r/PIJ+G+x
tDm1nd5rKbhz9psquaVnDcpXeo5MpUxakLp2tEpJz27Aa3mNHJ4a+daVw9Dds917jW8q/vUz85XN
WKn8Xf9gi2aW8VVQudr/yrv6xPmoZVRqofspLQ8L5rZgi28pPnylb3SKwA0JcnXuBB+3UvOVvUV9
d73yZ/buBovRgm47QoX+8w99N7rwcHndLaZ2uCDLSZbHF2zXN+C9rGneyzrKz3mdXFWszYHZPpUi
lk7Nre7Y98/PDc5/G9LzH5gzTn2btXulnFu8Lt947Zs75rbeXJuf+nDGKBvfaPoS3AfLoQfy8OqZ
XL44qQ9x9t3HgvZgdZNZfNPCgKMdn5quoRvfOjRXgMLc4K3GqQKr8Uq9bfK26b/WV6rUKzvYvgSX
tq/M36TPw7xgO7ANqzReguO5rvwtF9Urr4Vf2MvgbN+q9W4tB9eKiXHrrDxxDJj+F+Fdit4p3DG+
z/CC0pVPsBgXEiYG2eUJVvkbkFIV4eWowUHTMDVRNYVJhlNFt7futuvdPkNGE6Es/8KWi3Fu8OOM
PKyCXM/NcUE0Ptrm13puU6hcl+eNsHTrBXvyq/vgerEiSIX7dffWCy78CFPdbX6V5XHaejk7V/oC
XIUvlK7DkMENY0dXlctX5+G6M80E3MvC/ZVpufNLg2u2umTj22VzPUwx2+b+uUrZhmH0X/Cz2Y3U
w8OwdKD7SOJ/U2VonYe0fTXlbA8WbHvu+g1zjna8kKmlH8cgyybhhKlgxaGUUW9K21yFiSlzvV5m
PfnloUq9DsPfHeUdJJv+69l/DcfO9ZBjR9SCnXYWzNm+wWDen5k/sj4HgxsGI0knJ4XgaiLLjWWD
O6bFINE52L9pDW2mLQk4aJmqCNYOTlX/xcE+B2NMD2se5ZVSqTLmu46/4BHSzo8DE2/LFKaYGJop
JirUtf6Lw/milCAjq/Na9XLul68gprrrvzj0jF2Q5PSBq0PFxMzBK8MFg1soaANzqqU4zP/aixvR
yon0hcHVqJWfpjf6goU3aLT5UCm69Xpej/ku3pb5X3suUbyT/w7PG8RDj8JV6tnejtXfVwGS73r1
Szktf+UEWQpfS5vqzVY3lT5pSFdKTQ+97nvbSsH4ufy+QuLKoS2l20sWrLrnCOnl60c0AygDysFx
zhVjI/zCe9ShROGO3WKK0XX9BthSF4fK3zwbdm7ivDMNOR4hpBkn/O5i9dw3nVOl8aBWYOacVDxW
Kk1GuBFSEiNRhR8n5m3BUGYzw+d8jY92Ea4W5ARZmrsBZlWdsXK/xDDx9y7CtEOQKBu/Y+xfgR0d
q3DDMpAf96rE2MKB07GoaTC4YdbOT9Paz1QP1mJs7GzM/0A3zQBGfhjlayFFomC3GYK1o0/lDv3o
0PyQaVqivdcP2eotw/unKy8SogVSfFFrF34j4WgsOj80py6LX9nA5whReiY9y9ZDTDxW6WO8Gf8Z
Rjmf4mvwF6phpHDHLhkmGSXpCKvu42poNnqNso6wDGcHDLvmyAh0s6JmFV4G3DVa/S2gRZVTpfGg
RJwqodmoycj72Bp83z+Cxo/jfDmXPOILcbXTKXy0HNx4RGrcoOn0NZUMlE+DxN08jb/HuYOiPGKK
CHH2+brOM1OkH73T3NPyjtJN8xYw7oAv75sqWcu5DCMEzDxB6z34OM2dYZZXNDR2FA5xyzbJ10LK
jRhI5wmVvT0SsB39cBqucIvRXLDCjLXekpA7ZNSro2Cx0AxZ6IYYzZ5VZpm1ZyGbVZ52fAtW8mdo
vEF6tz70VtozfAIeh1+FVPbffIOdWtq//CG+PGYDgKIuBndMwXeHl+jSMOc33fUNtZOv7Hsentv/
nnBlwady0Pqy9PfVAJPvqPr+cazCqeI8KAGnSghFxgP8pgDtyo1ITLdaGTlfziWPqKrGGh+tL3te
ynIeGL4Q6jnA7yA4uF8ugqh1l4JB6BXkMZ+BW6Iwdwu/XaTxzPjg9I7VCFRWSpx3aMUFtgy6YNPE
Xms5l/avhp1trVlBLId9595z5G54NnrzxCG2DhzrmudrIUWiv93uWjq4KtmcAdvRD6/NKP3UKDsk
F95jrbfFweWIUa8OLIUOLB+hkBo8/9aDbB1Y6LoNes4rBbvj6E7XWw+M1VPvZPh3+b7u6wn5aer2
H1/sWx3cENvhDXvAF8DsrouB3qaChLfoRkJY+RYUUlW8T2nsrq2GVEM9EUxGPdKbSs0umIzehaAr
FeDuTXple2God16U0EIj9S6jpR5a8Ll1YwqZ3a6/IJX8K/m4h9Typ9n5OtUMWbuWjaTm/ILd+3QV
5n7imTsa0h71RIJWU7DufEPat0a9QyAQCASi04HzHWJvg7ZEA5AHhECg3iEQe0/v4upty/FkiPaW
rOcUrlbC736rgJHkxh9DIPYuzP6Actuz6m6SL00PDVzav2k5x7laO/MZn6cjAkaSG38MgWgHFFvS
J83z3Tl9X7/CRCpYzynzFZQ073Iq30udw0goljNR8LhLtwof7N6oO38MgUA7k2FYp6Qe49v61Aff
w2uW4FwLk9fA4HuBwqkzBfr9vtl+4/r3rrnzxxAI1Du+EtP3tqVg9Kx+zrx3/YhCVL6QtvoCs3Lq
jk3AVeO6ytMT8scQiL2LLifvC6DUNzNY6tq2nOM2ZCaxFDVzp/TLDoadydccuPHHEIh2QBs9v4sW
yYaTIUbIznpUN0QV7pT6QiWdU6fyvhTC3jGbrzARfwyBwPnOmNvY54EvpLcmR6mFXqvPVcp379TI
z7Vd7xQORicPrkXmXlG4wmc05Zd2XZsby2l2dfMSzncInO+85rv7w+dXRryetRl8L4bw5NAi9N60
qDqU/6OV/YuW6278MQQC57vqhwucwxA439VlvguCDLYcAtF0vdvB6Q6BaLreIRAI1DsEAvUOgUCg
3iEQqHcIBOodAoFoEsy7MJUdKp6PBSjR/ltOCX/wcKDui+apNuzpJDVEpsR2wim9pZzUu7T6ZUnR
jdS0I39BDJl93m/rVTBKrE1XyZ0EfyZMTYlYq4haU3crJSXgvOpwumKO6FtZTcQS/9PfdL1TK8C/
+DIVpKkn+2idoEGKR43eRe0nnJ3KVEyvkJaEaFBBtCMJQSoy+2qDe8GouUiW3GngOjeycFYRkSkl
taWkfhEqyET4tTfnO+eIZP6rDFxKW1DT0EfdB2MinhMbBUq852tqbn5KfIcPIogmDeIxQjlS9MnC
dJl4XKx3JfukJyqhVF21k3ZR66gXEg6CpFl6Zx4yTaYlH7hMRqZxSjAYO61P0mjlIwGuB5CFVNWc
FgqHe4pqRyWSEojSIx5FqqnGq4nccROWzcBbal4hInb1t0wERLY6Sf0arw6DGKlT56pSfKv5VM8J
SD491QdlHTatU9/qEQlFPNdrFPcWCtd3VKr6qWTzNH8Qa3K72vsYkR39g8lJIGjomjVf1V5xKWWX
3R2E/hbpnbnS/Bud+ESRvFnXihmR1HW6I7VobJ1qhxL/dWQV6RGPUnpMd/U3YXcbQp7WBXX+cJ3y
aLtYmfVq/8aLz9+F0dZ9kPpXD6pd/dZ3qnWhvpah8tduuZhOmQ0S7T401e5+kgbXtiaFkTrxeypn
uk3hvQgJZlkZgmhH8oIEysCvSxPTY8egL9bwr0wjBDXd4nY+0vWoAy2GNQShsLf4043yB+ToVTjK
dTRqsg3auu13lz8g5zMq7LudrXgtiYrzHQKxF2fyDpvvEAgE6h0CgXqHQKDeIRCI5sKdfyfg2olW
oiLKneCZTuOWxcH5dyYpJZ6wyT5ZsnPX3NkRDg6b5F16YSgBf43Wzr9zSBaUf2fwAjuFf9dE8h0I
9mfaEKAy7Gwq0gzFq4Z/VwlC/DohyO80dHDXCLjcQXdw2OT4d56JmaWklcaonn/nlCwY/86QAvl3
/npnG/Wo2nTU2PYgT7lrPjxpapbrsrszadVFCraHSo5/Jw7VwBonnpKJdm5Wz79rTcexbIMUkO9I
U/XOmA6M7mMe42Qod6rYTR3BPGlqwkr0tm1ILUNAELWT5N+RwONPbfw7IJJvFjBCEemxpD1gsaSX
mqr/EWdHJHL9wmMR1dLddlLkF93MlLIgG1kWWpcCC1qnRv6dTC1SX66RS0cQ3jTYW/szRes7KtdL
qMyiqzl3VKqap4h0OEqqEUQiZQp1nxaoaXqsgX9HaqtuSoJ2BNLq9V1/6/TOpDX+reFFuWuuYVmn
KaJugsibmaSOimbSD30hQBta3dTnZWyu13GvrtvzOypnGNEOrdLKfaHmGIINTdte403j9Hk2tZcU
YitzjyHiaf3YqkiWcufgcTVw0quCf2eVUi6D4IJIhKzDOti9xmvi37lJ5uDfiYrt3RjIv+OoIx8B
KXe7GMi/a4adWfXUg2q3axWvteY0zncIxB6aydt/vkMgEKh3CATqHQKBqCCCVYDY61hSv/pbpnfU
1ROXcA+GYMO+x14Nf9peNWtcEf/Oe/OSLOcrIDPMyV1zLU5AIqCnII6LdfF/50jWyb8TsVLs8TXf
h/78u+qpH7thvvNgbLnvjaY1bZK0sK+quOHs4N+55y12zuaXcnD+XeWISgri7+zTXRDHxfr4v3Pm
ScTVbZHKEV/3fegusSXgnrczVcodNQ9IxOReSrAHwewqj1RJ26ttQ2GFpuZ9HWSJNVWPvkROUBdD
IGB6DZojiGx1S+myVNKtuJ+v+b8LgdTA3YT1HVW1zj6SUhDuMTeNsVZbMxhtj9Slq9B2oVa69cyg
RMAaBGhg6UidZWjJYzTNXltqfg+JWItOTFaFhFszx8LE7EcxCG2vjuwrKbtQijJQE3utniJTGUcL
1Noqtfq/o2BPFvzMZqnTLdOxdl7fSdUfNYZo4l/HjstU3PPq1RZ1bFJZoeTJnVWK7C+IsUldP6rV
/x3RN1Z7+79zoRA2glm4e/VOeGtDtNvZPo4GWCpVef+kIRZYnXTdhZlGmzOwGy9TsklTD/4d8W1j
79Ne98bbZwrsb36WIVvRhW1FbQfuYajMlEcDmCTVLZXrY2XWqAnSRDhay2U7l5DWsxYbYWSilelx
X0W0pDO5xaPCMG7GhS9trwb2VQ38Ox8HdwGZYQ5mmoR2ymXhGcpBg6uP/zu3PN2qW29LCWahkH+3
59B6PgIOf50A5N81zM5sEXD93RmK15KoON8hEHtxJt+18x0CsfeAeodAoN4hEHsByL9D7EVoWzJb
8cjcoXdiOl2bO8GT93/n47rNpYjSzLAaBJG6S+8iiJMoB9rGowbz70SVKK4DT/5dQC+Du3K+c9Lp
AtdFs53gyfu/83HdJuyEANLMsBoEkduwIhbEURYtWMP5d6JKdKkDL/5dQC+Du3t9R6lC+FG3FljO
VY70S8Zpka42syaDNRsJkF7ADmHpqHWQ3FMQEfejDh1Y2vcXCVwkUltl1aGjUFOnZUeCLtya9V1l
KCLuQ6GMEzzVhVqzhrEg2dAgPSpoAUidJQ8qCCX107+GNwZpkWxLlR+tqSUHDyjYbOXFpqOtKhOV
6JlBXJNUL4c/e6f2jkeFL3OpH/+O+MjukweVnA3R/53vDnjfPq526ybeUXF0OJnRouEcMSJjQdY8
NBH3N9wEGPkclemISgV8LuJTygBVTNC/Oci/76OVbLpghLCqQ7ZNd5Dce2w6oDVXppl5ULc2aoca
7W9x/qGqbLWmsekaYGQ2S07a1OLWuS9LJ0uDX0X/dy7znWjZYaHhSbHpmuMET55/508ua5Ug9cjW
+bS0Hvw7B5XQrRLt/DuPOhB6H0T/d/U2hpBetyuA/Lvm2Jm1jL+odrtR8drd4u4s1H1fNKn2Lgei
nUFqebdum3eCfE9PqR3WdwjEHsL40CzkUvnOXt8hEB1mQGfn+dcT96dbZGeOJ8M0lPhORR7VLB+L
VwKk3wy2iwMxFovS3hKU1F1vKfogwHtPaeHjNJQc52GjA503CiYovVcxPxItfjCi7ycsheyCvJny
VgtRZiaV7g3xuubBummoexwepCmAZIC+pMVjKCRYPxg3Mq7sYBzvDml1MhYL0USl1Y3+010yiTyr
ptiS/Y/SeBAUtYN378+2aL6Lz/7kDjKR26qshu3bgByH+X3xteT0aHny0CqZGC6wM7efy2/PHFat
5UJPbPrs6wY3WNjyr3wt3WF6F7s2Ol0c3IDs6kzLF6lkggkCj73bKsjMkVl2ovvqDSFW/z1XRsoX
D6yz09pRuHjnC7mlTflMjBSi12/8UYLnCIXiUNHU8N1Xj3RNHlzjy5OddNe5oaLW6mC7ysfcC0PF
7quJwYvsRBtvAcsfmOZfmQX25/hPlloy35XgbUDJljKXKUNUKhIdV6gH0BOmvTwohRybw6K6Do3M
xWED6AQUWOQoP/PiXBle0a1ezSz0pu8mG0rHOT3SafMdq4ckzAKc325951iBVYDcI7bTibLaahd5
/W/AxCQo491r+FEW5qMvsokrQC5aPJ4kYe3K08r3ZnotUyJMTkBRqZ2d+V/ADGxCzLia5Vc3NJGX
WcyrkJyEzXZu5OxrmNplABYyvO9eTOSalnM4WTmMri31rzLtKUKSf4rQl7j65UiRDVaPfTGXvpQA
frj1909N/9fbp3gYgN98oRT+5XMFeChZDq1G8uTax0LZ17z0j99/WElvu7CgHLCw0w8ltzpM7+Kr
B/JbB0rwvn94CJKtFeXx6YEw7+uLVkF+9+tcsmPnPvVwMVmGAvu6a4qdvsqPtsp3F4sL/zj+sHwu
Wjz1xx8vvpml9Qf57KLWgspZPS8tSG4nvBr55evXP6aeuAjG1cenP/c09BRY12AyFVtdgW448/lJ
PqlXPqvwzBPN17ti//raFvnuyYreLR3/dKzMf51ZX3zfQ73K4fbfdz2ytlBWq/KH6z1w84+ffGyx
kAwfSqSmzr/cN/Gb988+Vurjw14ePgVaq33godVkh+ndd//yylZ2LQw/eLjV3Sb/v26Yehi+c2rN
Jsi4ItmPeGsVknn+tVBWql058c6ncg+98/7Z/RvS2ajxVCtxEj5yGvKPds88bNa7H5mCnPpj2F+M
JNK/c+r8y6C3s341//nyQyfZ0PXkpyiTqW317qsbBeuJ7q9sNF/vwvN/FltffWq7onefOsmqkf9a
UEcyftg/0bO4pZ5Vm+rnmalEvKe8vbo+/dCPkxvJ0x/tWyHLvAPcfa6gt9rDxUy5w/TuyWtHC8vZ
LVOvaxXe8snERwD+/P+ecgiitRQUs+Wegt7pe9fZ0fGp7yZnHn22nP/Yjmw2WjxlZV5eP/I3AJ+/
mv4ImPVOy0u5sfIbhRuWYKu8/gRrdTWBu8+xq2o7nzyX+SxLJrN+/y+gjfWumPnlc5Bhuqd99jfv
Hcrm5+bp5etHmA2fAXWhAPm8au+zv+ywSzMmpo0xIsM0L1pkS7iIbuEDjEbn5uaVW0QpuNEYSzsO
m5BPwnQ7SPJ2ZRE1ezMV7vzYD+O8dsOQHwdledLFG4urz9FYdH5oTv4Omx4PSr2v/9slRc3+znJb
FfbxIOpce2fX6DIYrc7xT5Avaf2poIgcLe58fj7azo08/4eDytqO31ZZyByanYMW6F2UnknPwgl2
qqDefzp8FuJwnCnNo3BkFLa4+rHPjUcqMU5AHzwQyg4sdEPs9rFRFg5grQdePaM0xQcz78oP0Af4
YR/EO03vTkB6DAbbQZIN4IYcdy8kui/4cXjLKCRY/Y7ewzo7U44EjJ5V7o2vPQvZrPzNcS0eS2Hg
9b/4d+qtpTea7qmy/D8BIzwvFuQuuMLHgBjNnlVP8P4DZ3NMDv5jC67zJfLtuQH4elu38q0bTyhK
x7BvbbWJ99xNduZG5ov5fvLpk/3hkac/y+3MzFfDK+FV+rntD39lfXqgC/rDj273D82Hl0GzMy8s
Hix+8smpyP5FIAd/K5z57ych/fqfsPV4LzeTT5Hv/W5k4NN8vZilmY0O07vHv7z2yH0/DreBnbmg
rZNBaGd++MtTiwcXw2vvGFscfp7X9Vru8pfTz52EQvKPoW8iJ13vWjyWwvZL+WKxyJcXPdaMP/zl
9en7XgqznzvzH+FBSOzy0+kpbQV87eSfTR9YCqsLEx6zv/izoZ6T0L52Jsc3i1n+7AQOrjR1aqhp
v0p+3yPvkwpYjsx12vM7hMnG9HkAN/amUi3RW1y44g3XMsd+1uRn+7XtExsoyA2n0b489t7ORWgh
6/kUM9Gd94yd2WlnvSP5g9tjt0In6R0C0fGTOfoDQiD2igmBVYBAoN4hEKh3CAQC9Q6BQL1DIBBV
weL/zuaLLfAdVvt7wbVnkY73fdufo4rcpjm9qukenohnCi6+7ShxPr+1ZCt2LydO1+LuTywNENMX
wfeqIdz1rmYQ529nf3O+2d3hNs3lTfz6Ja8UPHzbiX5Tw/kG8Qzi7tRP9KZ6sxurqjzRIfaknWm4
uDNc4UHlZRtKP6tcML2Bg+q/qa0r6pdVl4junZBafNCYXkRN9KzdUyCu6i+WqdbNSyYXasSrFAiE
5HxnjOomV3jGFwWwXTCcw+jOMAi4zVjU7M3E5W2b2jvAbVd0M1aUAjXFFbyymuqO+ITZUuJUKO83
QlICHuVx2LqogggPvaNyFqSZHUhEfZJ6vbxWxpUo8fJtKkrBWFmKfU8RkQFrVdHKOo1IznPu0pCK
5ao5KaB7zb0bIojeVe5pUH9VpCCnsTKX/daJQWKQQLFowIhSDt2Ic5igBOc8hO99FYneSAJoishL
Hg2mJYJeS6vRUYlInkFINbEoQRcBCAm9A8/HCWLnaJVfxMPBGZXSVEpsaynwvpES4CYI8VTlYJK5
xcL7Koiq9M5wcWfyS2Y4PFOO3NyXiTqdEUc48Lu5TaPEnriH+eftlk2Ur9mlHwmerqd3YYt/vSo8
0SF2Oari39XkDK1u2dQxhaA5UXwSvmvQmnYM/NycSq3mOgwBn2ujyiFaMd8hEDjf1QTcF41AoN4h
EKh3CAQC9Q6B2B0w3c8UsuUMbkCgx9TEsdfY/gTLvE/amavlso1PJ82Vw9v9iA7QO69OWmPv9dqe
KOK9mUg2Dj6dNFdOTQSpb4gOsTPNXq01sp2NimdcBTFJz5oW1Uh7BoNPpeq5ajUVMGjlgeQbRAfN
d8Iphui0OjPjzmbCOUl6trSIhaWn/Dcz2JwGJ/GcOsVx3NQPJzxER+idzzRj27NsZdJIdnEiUiU/
3lsArhzuhkR0nt5pkwiVViMqPHT+pvVaOxLf6zjJITpN74j/fRY3NXAw7Yi8unhT48SiVMXBQyDa
1M6U5UcT6riJQT01xv6uQDNvT9bK9NNknOsQHah3NvoYtfLvwPnLStKzUN0skUwMPiVd7UVD1EuB
dMJb5ZmcPFcOtRDRtug8PkI1XDkEor36R+ftEwv4rhJUO0QbogP3Z5IGhkYgUO8QCNQ7BAKBeodA
oN4hEAjUOwQC9Q6BQKDeIRCodwgE6h0CgUC9QyBQ7xAIBOodAoF6h0AgUO8QCNQ7BAKBeodAoN4h
EKh3CASiSXoXV99dMp4M0d4SPxqLhWhCOaIMIfVQ/elIqhADj6sIBKIC8/vEcsuz6utIktOj5clD
q+wospPuOjdUBPXV5+VF5RBA+CZ00yl8TzqiU9D694mdK2sHG0AnoMCPtnbmfwEzhjqVVGc+fDor
R2IlyPewmTHPTsRjipOf8XiIxlDnEAh5vRvWFewY5AHmtR8jkDOClI3Dvt5rKTh8pW90iutZz5ri
leRXunduvLaM1YpASOtdIaMdpGD0rH7y1EXo1Q7zRyBuhL48AZtsUnzmgvLO6ZejysnN6d9eqmgs
AoHwX99V1mWlvpnBUtc2Pxx748INy+olgExiKcqDaF6TK+9kV9+8zv+kLg31nnf4VEYgcH3nOt9V
EC2SDdVzwvidXaO62UjIzroyq6k3NfPjkIWboEyISfBVmD6HTYlABNY7SuGBUHZgoZsf3QVXbI8E
jsOYqmeH74EYrMBIlmrGZ4YpZBf8dAQrFYGoZr67P3x+ZUTRt+J8wuax/OfZu+bUSXFl3/MwdXD1
/FBKvfI4/CqkMnduYaUiEIHWdwgEru9aNt8hEAjUOwQC9Q6BQKDeIRCodwgEAvUOgUC9QyAQqHcI
REsQMR0r+1I8nyJSov23nBL+4OFA3S7NU23Y00laEVk7oq5lqMjgG9IcnvpVio88PoJoVSQhiMsj
3oqUxHJG3apO6lWZtPJtDWHtM+L4tl3y1qQl26JpWOJ/+puqd2oF+BdfpoI09WQfrRM0SPFopXdp
R9S1u1FbHOrTMWmA4rrL4yWIlrasINT9ojkJWqn/wGrnUZlEHIIIKtYen1BBJsKvvTnfOUck819l
4OKkcr059VPEZXAn4jmxkSCenUqgSMQ3fNWyE39B5NKmhFZ5sTkwSkFk6qC9tIvah7OQcIQjzdA7
Ywwy/1cGLpORaZwSDNlO65M0Xvm8WX8kYAQCfuZi7QoplTbxUjFSs1rXT+06EcQu/1JzxoaI3WYh
5lyJrLKTNmgTdVAgUn2ZEsMW9i9alcXwZ/8S8yKy9pHbnLJCSq6Ff0zVVAKmYK8qoQQUN+ML13fU
r1Wdp9rgxX0EZBZLQY0HEqSjEu+x1CVtUiHuVz2vGEnoweQHFo/0bMtGUk2jdJiS9bdA78wWpH/3
Iz5RzGvsNkNDRCINjkm95CbOYDUt/Uh1Jg0lrar9DkPI02ihzh+uUx7tnPqlwZ4L1MPu869lX00g
xONejVywRpfaaWWi2onRRWy1ZLrt77ifqb3QyHw/Uzfg1dOGYaM+vjOvYBpU27SSh9zzO7Ngss/v
SC3yeAgS7EGixPM7c1UbLViPyrRam+YQxCKEblla4lvvsllrv+XP71ozDDSKb+4oDY5yHQ2f5qOk
/bp2W+tdo/aJ2dcWqHadrngtibon7EwEAmfyzp7vEAgE6h0CgXqHQKDeIRCI5sKdfyfg2olWoiLK
nUZVaM62XIMhBj5MJmplqPky64I9v6PmHczeK/aqiYDENVsB863B/DvhU0ULF4l0HP+uSeQ7EOzP
tCHIzg5ip101oSaNHYQ6E4x6dCrbEfHrhCC/39MUzm8bSnVEQHEoRxJmMkkj+XdCViA1dxsKyL+T
0zvbqEfVpqOGWy15yl1LoLYedbtIrUe+j4Kr3ixFPeM7LhCoXhBiT6KuTUCCSWU551a9JGBGjbaW
zAOHiHxHmqV3lbGHmPZ8mUZBGcqdKnGTRzBVaP8+JMesIzV2VlKvhElN9dEoiFiBpFmZ17MUZkGX
mjYGRJwTHZFreI+9h4RCJziebB/bpiY/nbr1QcyJ1ci/I46NmTUm4zsg7DFXpaL1HQX/JZJ3sI6w
1kn9tKbWtOpwE4qYmHeU1Mq/E7SgvApV1RHInl/fuTBfRYZEW3F/WpZ1a/uLx11TWs/UieugQwPq
Y/sqWH/Tcgr5z2vulzqIcheskB0kiP09EbQ5Sl3RxuB0P7GVuccQERrl+khpqyJi5lzZXy2g3PpU
rRFCm7Z4CpyVaQCXe6uQpBVZjSBanFoEcdR4JZh6TKqrTP3Ibl26ldLlka5IZqvEgapgF6GOfASk
3O1iIP+uGXZm1VMPqt2uVbxdYNDvzvkOgdh9M3n7z3cIBAL1DoFAvUMgEKh3CEQLYX1+Z32KEszP
XTNJd0KRA/u/81lTixy8SQlS8UBXJ0d8pidyrhfrw7/zlo4CEbn3o8SnMTz5d9W9pbSBaA4HL2Kv
cRqMUtIS0p1Q5MD+73xucIscvEkJYnigq48jPko89u7VlX/nJx0Rufejvo3hxb8LyHLclfNdhfxj
qhqQJt21Q60RKbdz0mmJpvoq4nsK4l97xEv+urPZJL19QdX5kppapTEWk2Pl1XAHeBHfymtz0p2l
AoP5v5Ns88AF8kmXOEWmUB8vu9ZqqKolglJ0alScNhiticDObLhYkXpUE60HV6seJqfh2TvYGFcv
jQsyDjit9CoFsfN1dDeANfq/c9RrFVVGqiEP7cH7Kv59lIq1kbbRuOXvds5w7lbnWzvWXuVfLY0w
0evi/056Sqob/65t0N8ivaNeL03x4OZ1UA0btz8kJhL/Ujl33Ne5KoJMd81eOlH73e2GmxG7AiGb
VWB/W5RzlqNu82F7VKe82zk/6li15dHSpS1WuyYNYZZKRLWTRZfo0Yrhzc446e7nzvqgq9m1WoX/
O7nnd1b3fUEEkXt+J+3/zvPFoFZvcubCVeP/zls6KszH/PTA6ALS/u9a/vyuM/3fIelu78DnGWOH
znCdyUdA0t1eUrymRttDdiYCgbN4J8x3CAQC9Q6BQL1DIBCodwhEe8DBR7CtM723GkmR8hq7VboG
/p0c7S24/zu/iAFElgjl9OVHm+L/TiSV/ar6rK6z+HfN1zuXXWDB68PM2iKNVbwa+HdytLfg/u/8
IgYQWUIQpy8/WmmCRvq/E0nluKoNAJ3Dv2ua48mIx7hH1d3DJhd4tvHMn5TX5Lr02mcc1O1c1XuW
5f1wkdoFkfPl17iq9j1HvX0kavK3ROUE/kHF5LsGyGf1B8SVjJoYzubtYAJWswQpT38NN2lKPXqR
2XanGeP05Wf2r9l6+SQZGS2sO4uETXOAF/GqDPvIHMSDp9b9m2g/yJLZ5J27UWlSasCITk/rtQpi
r+f6+b/z1SkaRM9cA+1l/3fOpZDreUlSXjPrUtowDLiY8NVj6vq6BUrqlIVfKCcloC7+70wualxK
SSjUh27UHhzO/pbqnRvLznRempTXzqjJ2YbHfE+JbL5yWQTqkdRYC9A6aINfKYmnpJTUWpxdipBt
9CLSM54UKY92vNrRatOl0mpHa0zPcrEKh3QyycpJVYOVuccQcbHuhYtz47yvJzyrX7PGjXAOl21+
ntQ8nLvZu4LZT1sAQfwi0sqbRuWykAklqOd6+L9z5OlWSl0J9ZJ5CCssDvq/a8hEgpZFpwP93zXS
zqzjJIRqt8sUryVRcb5DIPbiTN5J8x0CgUC9QyBQ7xAI1DusAgSi6bDw7/ifqm4Im5l7LiQcg6Dg
2B1p4WoFdgJi4535M7mcbvA8Uw7Ov2uQ/zsXXwN253i1+L8LwL8Tv9VTWLJ2598pm6Gbt0XMoXeu
L0etH8ykBvOTeRNXiwRN0Lo/13fzJRVE9Ug5OP+uQf7vxKEczvFq8X8XhH+ntyD1Lxn6v/PRO8uI
pNePK63YIOURcUcRD9NOz12+06lkp6F1DNbA4deQgNQuCKkuzboUnhJbdUpJ0Qb8O9vmtpDgZKNF
ivgN3R604gopT84TKdj3MVGR+VU1VY+0WJ2kVbsREpAgq4L62S5+Q2pbNIdPppQstUCSiH0cqLhM
JRU7hbhUb+WkrZ+5xwTLWsH9RD2HsxpC1tRx5bYcUiITMphnEi3NGv3fURKwMuXjI/9OvL6jzt5D
A3dsYUwtGxsxrDruVa2EsLpRx8T+7+SXLA1Z3NTF/50//65uVdxC/l1/q/XO3A9M7UeJYOku1fL2
mLbe6nh1WT1MFFJrAoEFqsH/XR34d66b0Gvj3znYdQH3uovYec2xfzsCIXcDjFhVxmPGoyZzkxLv
mE7vc/XdNls3I7NW/3etVrs6LN5qaBqP+Mi/c1vfmawDg4hljJ5W68H0y7JQEce0E69EJ6pYRVES
bFnlwxFTK6NK/p2kIPXh31H7c8PKiZr4d255uvEp7Q/xPGRG/h2HFx+h+pGTEtkLSNXrDCD/ril2
ZoPUzn+VjWrXrt2zJVH32vou2A2KADFJwN+I9gAh1ba4b9x2wmO9+dbbmQjEnrKg88MzMLwcbfF8
h0DsKeT/ywzAdG+pyXo3ngzTUOI7lXFANcvH4pUA6TeD7eJAjMWilIlaohyQog8CvPeUFj5OQ8lx
HjY60HGNYC1XC1FKsFYpwXiC0nttXeLNlMsZoj1MzntDvK55+G4a6h6HB2kKIJkOmFc31VLJ3Utp
fFzpE90ltcUpjHeHNBmysRCNj/EYYXPlxNUf2bgabiASio5Bi+tPGrl9D/Ov2e5sc+3M+OxP7iAT
ua3Katj+cnDHYX5ffC05PVqePLRKJoYL7Mzt5/LbM4fV7lHoiU2ffd3gBgtb/pWvpTtM76zlaiHi
s4kDF/Zvxq6NThcHN0wXZo7MslbovnpDiMnZc2WkfPHAOjutHYWLd76QW9oMlpcSVymwkuvgRvfV
I12TB9e0Fjd+JTbXIqu8q/ROGZ0itzyr/ojsXP2l80NFMjH6swPRjTbfAqbbmdlXnobMglKOlWQz
57sSvI0JsaXMZcoQlYpEx6lyO6onTHt5UAo5NodFdR0amYsDq9YJKLDIiln84lwZXtGtXs0s9Kbv
JkpPIadHOm2+s5arhZiFZB622D+aZMcmJMpqq13kcm7AxCQo491r+FEW5qMvQiERMK8ij5ur5Fpi
6UxOwIbRQ9ivohJwJ5njHWK8aIp9rqwdbO0MnYMZWM/QoZ2NDmnv9PkXARYyvN/O9Qw0U+8icClm
Gdu3e66/UdnZ/NiVnpGp8g4/XPo6uXr9Ji3AO+EaHIM8QJl1i1WaWICu3LH8LZN6I57TUzK1XafA
Wq4WYhgK34Y4xCBdgAPmC7+naOGtkE4zOXf4163K0MePrsDxXFf+losB8yrzuC/xowNQKLBcr/AT
O/plLS8Ft0/m2MR35+fNks4YxyNMfUvH4i2uO3n0XwAuqfpZmEw1Or+wMaUW+9fXtsh3TxYhyXQm
WYSl45+OlfmvM+uL73uoVznc/vuuR9YWlEOAH673wM0/fvKxxUIyfCiRmjr/ct/Eb94/+1ipj6tZ
Hj6l6V/yAw+tJjtM76zlaqEghf7lxzPr4e/+5ZWt7FrYvAJ9mLfCj3hrFdjkxL4Wykq1Kyfe+VTu
oXfeP7s/0ICXV5ueHa3fdHUr88JJLTG1FfW8lKAvfXE6s5UtPK0GV6e5j1V+pCdhfzF/bt8ArztT
kDZEURGu2GOZcrq6mjffRa/fkIOZO0xT762gjlZzxjjXf357CfQxbJ59vjo0UchkYWN2bgL+ApbJ
BwvJ9TRfAsBxqDwLSUOm0+Y7a7laORLPJY4u9MEb5o4m5t2G4axavwvqsVL3nyAXox9dK64HykuL
y9cYL/3k6MIb1OOMM4yiWZuw2uOSzk1wZJF9X2hx3QW4z5HKaiXln5FGq53lOUJ6+foRZsNnQF0o
QD6vVXKWH6qiXIRpY2DIMM2KFtkSLmI0yWh0bm5+Xmk6uNEYRzsO9nK1DFf5SmuT/csnYdp5eT+M
89oNQ35cXZl18caaYgdHY9H5oblgvU+Py3K6I8+WaP8E+ZLRR/bxy+bQMxNUtB2l9MoLo0uavnbK
gLuYukkzMzOZxGIz13dReiY9CyfYqYJ6i+fwWWbh81nrUTgyylY6TP3Y58YjlRgnoA8eCGUHFroh
dvvYKAsHsNYDr55ROuoHM+/KD9AH+GEfxDtN7+zlahkG+fruBPuXHmPHDnwc3jIKCVa/o/ewNSCl
7Hj0rGKJrD0L2WywIUOLy1IZ5MvJD0AUzuaMtvsEjPC8+IOh0NhR1iM49YIz5yyuoSj0f2+Ln+mG
kaOd0/B0K6cNJ5kmmMUmvVsfeivtGWa6lH3lN9QbLf92/xL8DIbg2MHVyYEu6MsMQt9N+e1KjL9m
I+D94fMrIxRSiZuXDx5jc+Yb5mDpgGJ+3DFwsmuFpacMlLFO0ztbuVqH1eHinUOfgRPDizfftyq4
/zN8cfLgItD7JieHn1P6z4HJew6wo0LXbdBzvidY32Nx1VRS910oDp6AqeF7Jg8sGnmtTN6n/BqI
vHHpQ67GWGr+PH9otzqwsjT8fMe0+DxRhrV9xbkmZFbTPrH8vkfeJ3efLDLXac/vEDaV9HgIN/am
UrVR26Bg1n1igzNN6am17c8cKMjdLov25bHndjZCC5kdV/O0O19lzPbSO4Ce8pXmTBC4Lxqxxydy
9AeEQOwV8wGrAIFAvUMgUO8QCATqHQKBeodAIKqCxf+dzX9dcF90tpdt66/VtAZynPFwu2Y5qb//
XJCCr0s59U267rFc3NKIJLO4ThFKU4sLOsSe07uaIXg5GBW53aLO3u/mdg0c7gOIIAUpl3JUpFXG
JZHzP4dkajBide7gUp6qXNAh9rKdqbwSQ3mxr/pyDNMh3/dKwXSBgvkXGOHt6eluCqm08wBDXYie
tTgF01uaxcURyFQVKBEoLeoWoi7zne6mk9hc3Znc3Tl84FW811Fn/7f6wDM7NpHxqVg51s1YZwq+
LzOm+iRlzrbiuIMSp7oT17FAcwAhVR5USYS/3lE5C9L80mdnvyJO40rkPa8GH4XeKVAQuJSTcERK
PZVYT9BpvxL3iqjVBR1ib+hdxYcL9VdFCnIaK3O5riCyXsnF+uMRmJKAbj6gDi7oEHvovgrx742B
O61QFaW7JCUuyhywU1vsTC+fUIHv5YpiUYK+ARDyegeejxOo8ELlF/FwcEYlNdVqt4r1I4hPQyqI
5DYlkmDqH7Q8CISL3lVcJBPTOsnqz87VfZnJy7BtpePqdddwqmbkYdIKed9oLin4evt1vdvvJZm3
0yNiyIMaiXCgKv5dTc7Q6pZNHVMImhPFB+K7Bq1px8DPzanUaq7DEPDxNqocohXzHQKB811NwH3R
CATqHQKBeodAIFDvEIjdAdP9TCFbrvI8LtBjKMfuKOp4kGXeJw2BGHlBuHLGlxoH70Qi2k3vvJ5J
1dhfvXYpSvHeTA/MpLly1i+NiIqKh2hXO5OaOHUa2c5GxTOugpikZ02LaqQ9g8GnUvVctVpif2h1
2o9AtNt8Z5s4DBKeap9RIuRfAwhIera0iIWlp/wnzs39cvuRA3DlRDFxwkO0qd4J5x3xOSvXjkhP
T0SkSvYFoe2I2tSNyGscAtEBeqdNItLbkc0qQd0vudHwXEgBlJiObFubUd0Qu0/viP99Frfpy8G0
I37Tp6TNSKqIg6s7RIfZmbI0aUKJvVdTzw5vf1egmbcniiKiFUlrMgLROXpnpZoZ9p4b4w6sJD0L
1c0SycTgU9LVXjQkeBrnxnuDKrhyVrlx1kO0AzqPj1Cb5qDeIdqhR3TePrGaXlmCaodoC3Tg/kzS
orgIxF7WOwQC9Q6BQKDeIRCodwgEAvUOgUC9QyBQ7xAIBOodAoF6h0AgUO8QCNQ7BAKBeodAoN4h
EAjUOwQC9Q6BQL1DIBCodwgE6h0CgUC9Q+xZ0DqFaU1WqHcIBM53CATqHQKBaAS68M12iM5cvHUg
COodotNVkzQtTL2yQjsTgcD1HQKBeodAIBoMXN8hEM1HBKsA0anwv5fh7ytcwpu4nMPxYDdWUO8Q
Hat2UrrgrQ/+IWSCAO4TQyAqIG2TCOodYs9YmW0sDOodArWz+SqO6ztEJy7siO+qrKnOfQMrJuod
okOXbdSzu5PmTnc0YFaod4iOVT6Ju4xNUjuCzxEQCGMW8jM3icwTvgbYrLhfBYFoPvB+JgKBeodA
oN4hEAjUOwQiMPLtmB/eV0G0J5SNxiRAcAKn/mMp+eyt9ivRkiUcMUWoITcNgij2/KgoEOodok31
jgQNnqX9L/f1Jhc9EzJ+Wc4Hz801jiM/UTi0MxFtjbFIKDwAh3OQi0EpHoqX1MmG7w8pRyBNaeSU
HnStL5+Orm5AJVwqHCLK4zf6YARKCRpXZyISorG0OLdsNMSiRHNQisE4S2XclNthllsoWrBrGTuf
ZyGZdVmI0cF+Jb/SvTRR4nIw0XF9h+hA/I/UTupVsLAJmzHoT+4kU8Ylch0ujJDUf9B/b85xK48p
hh7u9+f6l5iRx6abL1yH/jj5er8SbulbpHdFnNvS8g6L8olNyH0c7mSp3GnK7Ycst52+u+1R2PmD
qzvdTwKkzpAvrSr5DXyVnB7gcsyVUO8QHWZoUj7VPJsHehriG7D5DdiYgIlNI8BEGobeeerlLf33
fFQ70MPdn6YLlaAbk5AqqguwR8jLJXFupSSwKKlNKKaUVIqW3O7bSL/8gj0iO5+KAv0oi/wGuHte
OVeMwt0samoivYj3VRCduL4rZTa3r5N8bjta0pnfpq9S72x2NakFDxe54uXTznA6ZTy0w79KvaVj
v5gXru9KkeTONffc+mayz91hXd8pl9U7LCVyxzNzan7sd2bHHBXnO0RHoWenm1ls6VgqwlZfechn
lbP6vfroRrmnTw8ay/EVWs4czgx2ckGLNP9Tl9cy9AI3UNPRB8W5Fcu9d4pWhYSBiRp6UV/9sd87
SgpudmY4iU2LaEcU1Z75+uXzy/+YhN6LuSIkPlv8HGxBzzOfPLScVAJEBv5nz5WkFnzgprVCbrF3
Qw/HA7BPsfAwP8p8pviWr5f4iei3XpUslvUMLLnNHz7/cZZ0z9Mst+RnC5/rYhGGp5/8iprbXUsP
9VxNVoJX/iTXwwPv/gGUJ//z48tKftmB9TN/tQ2f/PWNfk1QnO8QHYUTNHuSfc1lLgA8v04Lz7Nl
0z1ZnUbz7HLowmhlfXdihebfv1QJp2GoS71lsk6PLylHy++hEylxbqM0xzViHlhuS+8IFZ5jpya6
PqRdffcqvXBUEOu5Xrr6bibXbYpcLL/FFfqv2DR8rBgO4/oOsQeWgw2NUWVcUWAT/04zeYkwEvV8
mB+sCPpiFQitjtek8aF00TiHyiG2wTjWjmwyahK4lUNN1CmeiYpFiaU4lohOaaxC6CUITphEiJFZ
CFiNNLNTfW7ZefnchCalSe+8ukC9+4b7jR7J8cMUVXlAQ92C6EdUolDUckm0JcGUNTXrlDmcKDNi
zcB8pw3Vri7YCVqNpAa1g21So2QiZVQfZahfVHteT/XTVOs8+i+tM+lRgNpCg3am0uXUgOopa6qV
Q0uK1Jqb1u+JEUaJSYT9HFzes2EpSf2Mh0rqpLGjFqLjEXGdTtQvovVy4xmIdRqxmI7akwvzExOw
2WJ6ED1JU6rWQ8tl7YvYNEtPlZqnNOI2wVoNXX2SMkUiLooiTJdY7UpzWZ3SVAxj2nBLAtGpeufW
W92mEsuhaHVjO0Ood05EnDtxj0REIVw2wNqFIF6rSLs+ytrQjiLbhNDe6kGUJS4FVD3UO2N893yb
C6nXu16o8DCQLA2CVIZS0xURjQSmJSTOeah3lgHb+/2EdekuRGp2JcL7kWIdlZnufIzIAEFcX5wo
iEVFN2oodkLUO8d6zH+cp5afVNz/zIlRjzlDtGfOLgtxc9BCpK1Mb+JikInPffghDmHwmQHCQ++M
xYflVrrV1rOsUEB7Eqf/crsOliD2VB0ZELsslMhanbTyLm/r2w/VFOxCCKqAeJrXzicQnjplFZjf
IDI9VCS4vtuDqPt+FWHva5thXlaQoAJTnMsQQfD/AdH391/O2Px1AAAAAElFTkSuQmCC
</FILE>
</FIGURE>
<FIGURE FILENAME="Forest plot.png" FILE_TYPE="PNG" ID="FIG-10" MODIFIED="2014-08-25 15:51:07 +0200" MODIFIED_BY="[Empty name]" NO="10" REF_ID="CMP-001.10" SETTINGS="SHOW_RAW_DATA_COLUMNS:YES;SHOW_EFFECT_SIZE_COLUMN:YES;SHOW_WEIGHT_COLUMN:YES;SHOW_MORE_DECIMALS:NO;" SHORT_VERSION_FIGURE="YES" TYPE="FOREST_PLOT">
<CAPTION>
<P>Forest plot of comparison: 1 FUNCTIONAL TREATMENT, outcome: 1.10 Mandibular incisors inclination to basal bone [�].</P>
</CAPTION>
<FILE>iVBORw0KGgoAAAANSUhEUgAAA3cAAAFACAMAAAAoDXUYAAADAFBMVEUAAADAAAAAwAAAAMDg4ADA
AMAAwMD/gADAwMD/gICA/4CAgP/g4OBAAAAAQAAAAECAgID///8AAAALCwsWFhYhISEsLCw3NzdC
QkJNTU1YWFhjY2Nubm55eXmEhISPj4+ampqlpaWwsLC7u7vGxsbR0dHc3Nzn5+cAAAAAADMAAGYA
AJkAAMwAAP8AMwAAMzMAM2YAM5kAM8wAM/8AZgAAZjMAZmYAZpkAZswAZv8AmQAAmTMAmWYAmZkA
mcwAmf8AzAAAzDMAzGYAzJkAzMwAzP8A/wAA/zMA/2YA/5kA/8wA//8zAAAzADMzAGYzAJkzAMwz
AP8zMwAzMzMzM2YzM5kzM8wzM/8zZgAzZjMzZmYzZpkzZswzZv8zmQAzmTMzmWYzmZkzmcwzmf8z
zAAzzDMzzGYzzJkzzMwzzP8z/wAz/zMz/2Yz/5kz/8wz//9mAABmADNmAGZmAJlmAMxmAP9mMwBm
MzNmM2ZmM5lmM8xmM/9mZgBmZjNmZmZmZplmZsxmZv9mmQBmmTNmmWZmmZlmmcxmmf9mzABmzDNm
zGZmzJlmzMxmzP9m/wBm/zNm/2Zm/5lm/8xm//+ZAACZADOZAGaZAJmZAMyZAP+ZMwCZMzOZM2aZ
M5mZM8yZM/+ZZgCZZjOZZmaZZpmZZsyZZv+ZmQCZmTOZmWaZmZmZmcyZmf+ZzACZzDOZzGaZzJmZ
zMyZzP+Z/wCZ/zOZ/2aZ/5mZ/8yZ///MAADMADPMAGbMAJnMAMzMAP/MMwDMMzPMM2bMM5nMM8zM
M//MZgDMZjPMZmbMZpnMZszMZv/MmQDMmTPMmWbMmZnMmczMmf/MzADMzDPMzGbMzJnMzMzMzP/M
/wDM/zPM/2bM/5nM/8zM////AAD/ADP/AGb/AJn/AMz/AP//MwD/MzP/M2b/M5n/M8z/M///ZgD/
ZjP/Zmb/Zpn/Zsz/Zv//mQD/mTP/mWb/mZn/mcz/mf//zAD/zDP/zGb/zJn/zMz/zP///wD//zP/
/2b//5n//8z///9BjlLGAAA5tklEQVR42u19CXBcx3nmP/cMBhig5yAB8ALIWF6WFCtrV0niyrIp
i5HDNRMnVd6KS2t7K44s71alLKeibGqTzWZla9ehYsqWLB86bFqSo5StWEokeiVLSnRQDG0ksqP4
UIkUAZIgAJIzmAbAAWaAAWa2+93vzTvnwMwQ/0di5k2/Pv4+/v67+/X32kcAgUCsM/xYBAgE6h0C
gXqHQCBQ72xBBZjdKUYMHlsqRzJC/bExg+PRCKynDI4lNQZFaiMDL8nAA4KYAwF/mP91Uzsow1GH
3PmDA1LuaJj/rbOMgdjlo3exWAmIaX4KBZ1zCVqZ62IleGnfoSfW9K736EVosQwOKAEcKaXmwVoG
VpLFLx+GUCwGM0tLd3yW/R3slnbAcje8/H2H3M1+aVLKXW/+s+xvnXN3GY4zKY2GIB+ngXgexiJ+
GiYskxTyvdTPXMrhUH9r00/N9ib3kWWAeIBWuTgk7CeUi0Dp/hBAr98fFxU0TAORcnsKKbMC12fY
t66cBFmvl1e4k8wYgGA1fD72l8zH/bQ3z1wiYVCuBf95ltNIRo6rA5BehXKa547VeQ+r89sCYu4G
IgFN7oiYuwLLXSGZ7wnQOM/RbREhP8K14J//imbk9oP2zrQfi/GPV+45+JcXR5/54q7nHokXt58N
VFj/Bl+dZC7fWuk9n1ldaKmtWSvOCp1n9WKGnN+8XILe5w9dn+UilGBx8mD14ubI2aiPiRq7WP3Q
3QOVtpQTufb05uwliOnKqVqC6iufvX5SKslLd0aYC+GDCKEAz21OnrmXCb6ZBpRrwf/wI5s3nQmu
sbgiZ3c91wGtYGClcu1FljupzqNvLwVpkLWCvue/GKgquYtqczf86GZy9lsrJZg5czfLT/IMvxb8
339u06YzN78txYX2zhrvTkIQxt8Nh2Bl+jPzkBOtC3cpwQpMTLY29VlICt9D8OIELHIDfAMcke6d
4pJNvMA+GLKw+UC1TfYu9GT6CLO9NeW0qsrKsjGrDdILL5wSBH87xApTuhb8fwHGs2SFxzXO4uoA
RLJHj0TUOi8//ZkeVtpCTVTV3OW0QQ5x4Uu8ilI8P6eEa8F/H0xkyXNyXE2C77J6bs7HDvIHB0mc
Geo9CYQ7+YVGJFwKPlqG649Uk7IwNFWRElTS9c/Kv8n8LKT75tpSTlec2DJ1xQkuhrGcxMLhn3lf
ek0jueRVW7yavIHi2AGtoLcwPN1bACLVeeLM4ItXucmdWFvaazV3Ulxo7+xH+FAlhEABpk8oboJL
GsZaPAVJwBXiFAryZZPy9UE+DxmhfeRe35K71J7yyaandmctyknGL+D3tT+vFr0K2K255pHkNWXe
AQjtnk5za75Hzt3MlSa5C9Y0mErttVCPmvaDeme/tgmjaXoba+S/GOV9Fyu6Hth5lLmE4ebtrU36
T1MfzQ+wlKIwkmapSjgg1x6TbBSE0WXEF5mH97WracJcbTnpkP8g/K1+/DySptLTkEs8mPJk5B4Y
zdCwGFdnPG74CPw3/vUG7JxhYu4xy93NoBtpCHmI1F6zaoKf8GxJ7Qf1zhZnt106OXgrJFJ7V7kJ
Sg3C2a0T7x/8KryyeaHFeb5h4CHfpeFbWYKLl7YtyK6/ZPM9UbK/OF3Y5hMM4y1XFTb/vE0F9AcQ
qS0n3WjNt/I93chgcuviyaGEfF1QrplZ2XrpxEf6eVz5wdc6ovofhceE3G2d2DJYgFvT76/JXbo8
qltc+zjPQ0GTn4Ka75tPDvXL7QfndwhE1wL3iSEQqHcIBOodAoFAvUMgUO8QCATqHQLRhXo3FgtQ
f/Q1KOoffdrQmMZ6/DQQzbjw2TBccaqABAJJ0HuSZeSEsu0Dis+BwQAx+NTT9zR8OaOvjCN1jQky
aIy+3EP9/v1phfsl+UwGAi/aClK0EqQMeeYtD2W6vea+dKXnHVIapkd51mhITcgfTpvmwTJ75ZjI
YBCFTPgTAPulh1GHw5TuL0uBLeoDIJQHyAf96WY2jjDlrVB5as/zRcNHvWUsH/X742VWnELG7qAs
Y7GkVAdhGojpM1ZTv96g4SM8OjP2NwOTT1QKi27Jao9NV/vI2T2Tzj4bRgng+KNOnCpYPfftuWpM
J4csIyeU3XluuCT7/MHT/25S71NP39Pw5XS+WAT9pfScgyBlUpk3CBKffsfi0k/5rniR+yX5XEme
fE/FTpCClSDHH32I1ft3ii89GFiVAxp86nmHJUjPP7MC8MRCelmWNEYmAxWzPFhmLzG1K3T2m+Un
5oY4fW2NLFTLZ5eEO+mvffjfvvNqck0MbFEfALP3+mD4r9NzzWwcoRJTC/AthHxyxqr/8lffX/OU
sftmhiJnN6+k6XCQZezH/msnM0Xx4fnRx4OXHjj7h6+rGTOp37rtXRk+BJSsSkwxoWsoR4L9rIOi
achQYTebyB0TeWQAK/DnkCfHZN+sToLhMoxFgglKRZ4W56D1guyBUuIPz9Qp6YEPq5wqgUcncape
VDlVUH3Xk8ZgsowMyRfhOsXn7zz5Y4uEhDwKpSDxtgy4ugTLV3NBRA7aTJTZr8MCFS0wIPvxPaUm
JWEGshAjwgaxpHZj9tl3VS0EEfh7AncwLaahx4dhFlLs78MQkXhmQo0F+oWqKIaDIu9QiwgU+S3Q
mME8VAz8tLFwMKGta5av3n6/krdzkJ9g6a5ClP/K5nJARDohLMKfJvNkWZOeSX0ADM6lj/7hpoKx
Hm+LNKB5/ww82WX2reAGuCCXG6VJXjdlqYJkXmR/mCb6uUUWsQx0XCCsCEYzFzoOxah45+ZcX5KS
BzXpmdRv3XoXhDPhorDjWmkU/ed7P8drq8yE4jJUJ/v6zvFm8qML/Pat8GfhpDa2Su+FBOw9/5xI
bokvQvVcfGQyodGCxIVddUr6k2V4Ny+R7ZOjz5/bDj3xtd4LfFPxb7+YUzZjJfI3/tAQTCvjlaDc
7X/njX3m6Yh5FEqh5wkpDR2yq7DKtxRvP9e3c5LAjiiZyt7K+61ETtlb1HfjO39pbG4wFyrKY0dQ
6D8/7LvCgofLy24uUeGCLMRYGg8b7i/Dp1nVfJo1lDd5mUwJo82B830iRSyZyBYqxv3z2cHcq5DM
/UlWdXqV1buSz1Velu+/8FxFW9cri7nJz6XUvPGNpm/ALbDgvy0P75rJ5EsTchdn3H1sUh+sbFJz
H5gdqKnHJ6YbaMbXDGWLUMwOXqM6FVmJK+W2wuum/0JfWSlXdrF2Bs6sncvtlu0wz1gF1qBAI2U4
kPHlrz4t3nk3vGXMQ2391q13ixm4UIqO6a3y+B5g+l+Cjwp6J3DH+D7DU0JTvpWFOBXVMMjOjrPC
X4aEqAhvh1QOmoTJ8bopTG44VXRtdZ9R7zapMmoIZfljqxaDc5Ufp6ahF+RiJssFkfhoK8/ErxWo
XGdzql+6eswYfWETXCwpgijcr32rxyz4EZqyW3mapXFEfzudLT8MU/Bw+SIMqdwwdjUl3J7KwcXa
OKOwn/n7rma686uDi4ayZP3bWW05TLKxzcezSt6GYeevcNf0cuLgMMxv6RmJ/l8qdK05SBpnU7X1
wbytZS/uyNbU46lUI+04DGlmhKOajJWGEmq5CXUzBeOT2nI9y1ry20NKuQ7D3+/iDSSd/N7534I9
J+Jkz4iYsSO1GautX2/Q7s/MjyxlYXBZZSTJ5CQ/TEXTfLCscsekECSUhc0ret9a2pIJBy1VF8G6
hlPVf3qwr4YxJvvV9vJCrkQZ874Dx2x8GvlxoOFtafyUokMzpahCXes/PZwvuRJktJCTipdzvxwF
0ZRd/+mhF4yCxKa3TA2VojNbzw0XVW6hSR1oYy1HIPebx5dDikPy1GAhpOenyZU+q+MNqnU+VA6t
XsfLMe/jdZn/zZejpb38dyCnEg9tMqeUs7Ee619XAZL3veuNjJS+4EDmAxeSmnIzlI3SJlXpyonp
off8aE3IGHfLbypGz21bFZq9y4zV9xwhuXBxRBoApUC4OMC5YqyHn/2k2JUI3LGrNSF8F3fAqjg5
FD7zrNvZzXlnEjI8gF8anPDVxfq5bzKnSuJBXYKZE67CsVxJMsIVkHDREyn8OHPeFgylVlLc5kt8
tNMwVXQnyHx2B5wXdUbP/TKHhr93GqZrBAmx/jvM/hXZ1R6FG5aC/JhdIYZntxwJhzSdwY7zRn6a
VH+actBnY7mynHtdHpoBjP5riM+FBIm8LTN4q0eHwh36t225IY1Zor0XtxnKLcXbpyUvEkJFUjou
1QtfSNgVDuWGsuK0+J0tfI4Qoi8mz7P5EBOPFfpRXo0/hZ2cT/EMPC4OjATu2Bl1SEZJMsiK+4Do
m/VeO1lDWICfDKjjmpFR6GFZTQu8DLhxZ/1LQHMip0riQZlxqkyHjZKMvI0two+dA0j8OM6Xs0gj
MhsRG53AR8vAFSOu+g2aTF4QyUD5JLhYzZP4e5w7aJZGWBAhwv5+IPPMBOl37tW2tHxN7qZ5Dagr
4AubJsv6fC7AKAEtT1C/Bh+hmRfZyCvkP7oLtvGRbYzPhYSFGEjmCXW7POKxHp1wBM7xEaM2Y8UZ
fbnFILNNLdeajIX9M2S2B8I0/RPByiy+BOm08LTjebiUf5FGWqR3S0MfpPHhW+Hr8BuQSP/nZ5nT
/OaFv+DTY9YBCOqicscE/NPwPJ0f5vymG58VG/mlTa/Ay5s/GVAmfCIHrS9NPy96mPhI3evHYYVT
xXlQJpwqUwgybuGLAtSXGXVhbqU8cr6cRRohUY0lPlpf+qSrkfPA8Cl/fAtfQajhflkIIpZdAgah
1ySNXAquDkH2ar5cJPHMeOf0kUIQlJkS5x3qcYpNg04ZNLFXn8/5zYVAbV1LoyCWwqYTnxzZBy+F
rhrfxuaBR305PhcSJPq7Nd/81oLL6vRYj054d0pop2reITb7SX25zQ0uBNVyrcG8f8vCCIXE4MkP
bmXzwKLvWoifFDJ2w66K74NbjjZT79zw7/J9PRej7s3U9T873VcYXDYfh7fsAZ+HYXdTBugdKkhg
lS5HTQtfh2KijvcpHb1xtSXF0Ex4k1EO9IHyemfMjd75wZfwsHqTvLQ2O9SbM4totpV6l5Ji9886
LN1ofKbXmi+Ikr6SjrVPKX2azjWpZMjihXQwkXXytv/JOob70RduaEl9NBNRWk/GevItqd8G9Q6B
QCAQiG4H2jvExgZtiwYgDwiBQL1DIDae3kWo9qoc96vnuN0k3hLISfudll1NiElWfDYEYgNCex5Q
Zu28tJsk87EfsqvEuaHw5JOCjs3cPybe4pStza+lHR6SmBCTrPhsCERbUWpLY9TauxPKvv4Tj/DP
ZTg1Ie0Uimo5YqdhWndOmGjDBgLhspaJFxpTzxGLRGz4bAjEhh5nDiuU1GFhs08FkkkQGU1/fl4X
im/GeWIaHjvXt/Oc/JKBct8Fza7jtfjF96v3e6Zt+GwIxIYeZ67eLY8AVwP8Ks/+SrOCpRs7WJLH
mbH89gWyWoJ8Cv41R2+/M1IR3edvF44pjHEv7NeBr4Sr0n3BL79TeaHvjcWlGI4zERt9nOmr5X0p
VxIDS3eLjyHT4amk9pww+bYJ/Qs0Z4qZ89kQiLai857fBaA8BpuMroSsFSWek3ROmPheJeY3LfP2
gHO30oZzxKz4bAjEhp7fSfqvPkuAzK9DyGbZXzonTKRckptZAJ/MxNs+yn5pzxGz4bMhEKh3Kt6+
ZeLS8Ms2HnTnhPkX/uRlmbcHEIxtntfdt+GzIRAbDc3an4lzNgTO75pj7zwhhTWIQKy33pEKliUC
se72DoFAoN4hEB2MIBYBAqFgXvujH+0dAoHjTAQCgXqHQHTz/E54hmj6IFFypIZt1GA86cnUH9S6
aX5Qvoda2nVdxzNMqm7llo6NsHiEr95w8unFl2X0JoXjWWQXvmpuKg6kjvJUA1CiyxRVvg3p6NIw
L+KaQ1e0EjsW1gbQO0osK4pYupoGIZ6qmkpNpJ73P1BtQ9HEZdqkKHHj0118TtETsMoQ9ZaEra+a
m6qDTW06FqZ0pUmTmOdSl0WLIibUWmLHwtoQ9k6jgJpjpUApYn0faNKFEUl7xWrXdX7U2IXWaCkl
3oveNAxx7jmcW2RDva+11feeTeLZQ72iq5K5llHnkbiRgDia2nUF1eu737wbakKTcKN34tiP1PSk
VN8H1nZhVD/W1HZ+RN9PmhQ3qbuBG0qSOBc2aW1d2o2aSUsSM3Hw3JLrqIqmZaZNageGQcF8C2vK
Su+4vdeMKoiZkGA4ydDgjWhcvLS6JiiCLJui7tZ1q/YILdFOGwmsRnb1CyImpqkYxYHQZhQrrVN9
NBPCjtGxjp3fuSp4qo4WibvKoY6JkMbrQjakLuIhsqLaj6bqFYp46CoEhWlEEGI+EXPqgjwJCOBh
fUkrs2POUO+kuqKOrUgz03Pb0khN8PYM5UlLB3x19OqklYLQJjR54rG0XBWx42L3BoDfkHXTuqIu
RkXU3vBRRwu67mrnxUi3ah7YIYI0K2lKXOQMR5ngYn+mOnOwHhVJfqxGFZqZl9aTWP5EPzupX6dU
ISx6WWlZ1dmnMVOuZCPKuq/LEM0RRH9Tm7o0zGuog6pJ0yqX8nTZRRFLnjwW7+WG9p8HhN1fN8Ch
luxvd3QVb9TzgHDi3R2K15agaO8QiI1oyS9be4dAbDyg3iEQqHcIxEYAvucBgbCCtFuzv7V6Z06n
s9hs5Mymo03Z/uU4LXbNqrOnjlnNuF0zwzxHbxbUuyAmidHG+XdSYmqalvw7/WM87V1Qd9Pb8O+s
WSobx97V0uk8l4WRWUVarHjuWXX21DFzbQBwzQzzHL1ZUO+CmCRGlXqon3+nJ6aqLcG+uLU/tPpn
w7+rJfpt4HGmvClBW3OGjs6ZTVeX2noGqcOnO7qfloxWj0jut0cSJ7W0EaQB6qJdSmD75gDnjNiE
ImZJtk/lqF3/6Dd0R421QCe9U7oiYt2dO7PppLEJ6dhuzO1m7jozQJoup7vGXHd/Ubt/vf7MK8bS
qT9oe+OwbZ/zLROyhgfkzVrZsekoWZ+hAzXbQejgk64H77WFARzDNo1/V6cwtuNGSppbBJfD/M7R
rrpm07WJt98BMwXifWhav8jEfImr6T0fdfdyDGm3u+fujeD8zqF8O4RN59101WfuOqY5uBSEqhMC
2nBiDb6FQxWmI0vUEa17YbTfjVGzvdsmNt16qV1dba3FAezC8sN329Wuja8jMxfGfJS5wRA0nxvU
LlJqaXiu2HQqVau1Ve2WVaf6pK14WuSZf+duSuotrGGJq2H+nXMudbXsqgz0/LsmFEFXotl8BEq6
dlCBqH9Ygfy7Jo0zG+n2Ue0uR8VrS9DLFk3fF72+7w5CrBMI8VLrnsJ2IsoDkXB/vovGmQhE14+g
i6nEmwCp2S2zsa6xdwhEVyNfDZemmNrBLEyVwolyy/VuLBag/uhrSj8gDsuPRhQPyZvAcHMgzEJR
2luGMuWABL0D4NOHJf8R6o+Ncb+hgS6sgLKfP30S89VeQQIWgtxEea35aZyV/34/L2vuu4f6e8bg
DpoAiCU9J3aTVO03URrOaFLlX2M9frpfaIjpsJ9GjkI5ylqM3DKP3ibfzUT89KY0ax5Bf+gotL38
vCC5Pz13Qf154Uwk1pIRoWacGTn/8xvIeGZVmQ3rCCBml/lNkcXY9M7qxLYCGR8uMpfrT+TXZraL
NVGMh6d/8p7BZea3+t5nkl2nd/d+QswvGR9cbqsgvZOiIMlTtzyrcZ4ZOc/ce6Z2+Fn5x8+NVk9v
WWLO0lWgtPdYZn7FY1JinAyx6Xf8LCq0hWJpqCTVeM/UiG9i6yL7FV1ZDBYyq5Hz0S2nNkuJBCtJ
3wnBb7Rc4HfJ+M5fbgktd/gWMM04s5xazAkXqVnQfGfKtOmtV2PvyvAhJsSqYMuELioRDI1RYTkq
HqC93CtlXRn1h2QpRrMRYMU6DkUWOMRdjmer8I4eWeje5D4iNFlyZLTr1C5zSBp39EGirYKMlSRB
FlL/rHWPVsVaO83LfxnGJ0Do736NX6UhFzoOxajXtMQ4ubaR3JVC48j3pnrVFjIxDoI0pUosw26f
h1ge5I56tZJ7C2aEu2uxTeCDpRQdqix3S32Xk5HIGZ79FBtiprTf2TnffpJvmd4F4Uy4qL23Fr/4
fmGf5b3n4qOT1Qq/nP8Bmbq4W/Lwu3AB9gCTqMoKv0Cjs+DL7MlfPSHeLcEJOaZxWO46vVtcEL9H
3hjItlWQvVK7H8l+Kad1//Pz/PMaSCZZ+Vf41zVC18evzsGBjC9/9WmvaYlxis3h1CauRCTXo6Qq
pSXg+onMIgxD8VVQJyIwCpukwON9S1DeE+FtoiuQvjd66vwszArzutq/x8czvekW6d1iBi6UomOq
w+QLkrr8Ee9TxZ0tKx+N72BVK+KbzMglYNdOJlp1d2p05mMQP7Fn5I0Rv2AgZkFjnWe6Te1eW50T
rcxiur3Tk7QsSE9qj+7G/ULxHhGLelZUOamZsI89J+Jkzwj1aKrvV6vs4sjFj7FUQ+mzitMRJX6A
Z0ayfbCQKf1q+hXl/uHTEJcC77iUgNkjPbxNdAUm/8zJR+WpZqYXUFdKA7lvh5cKT6yVIMZsVawE
9z1UKsb4r1m472ApVuWX/ePxuVXRlVUK+3wzNRmNxKtrhaXpO38WW44d+ULfJbLAO8V9J4oHRbsX
O1hKVbtM7/76Hw4LmXxwitzVVkEqPSVBkIdOpL9quCXVFJTS1XiRfRV5pfQusasDk/8Um7nnpWr+
7orH5MSaZTg4w+qTZT95lzEt+XakeuDH0R1TfysPNI/+TnHHPKh3S5C/ncehRNmRKAnChVZmH4kV
Umy8Z/r3mZlzdx1ukb2D5MLFETaGT4E4UYB8HkTbmuaXPuHyNEyrY9EU07xQiU3hpF2e3PfOUDab
E0YmCbhCWZvtvtXM81eJU9tl+Gp7BZkZFwVZEmfQRmyGMV66AciPQUZYKeOVNckudoVDuaGGhshp
rm6aVDfxqDVrcvA4n9/Jazdje307F9S7Vd6QQPzoipXM+dIVPbvFOZ0wvFS+MwOvPNjslRWNvQvN
HrtybvUzrweWILXA7d233v8gKXOr9eWnvn3fXNjXu1Q82Lv0+KF5kOzdp44dCtz201R4elMpfN3j
18194zk2KUwsXfHWN3ifePi7v/fcAzO3v8783rVCVrtM72Ixlkk2u33vm0cCHSGIb7EcMLFN9zz1
zH1zyXLPwqOPzZEyLcXY1Q0PBlnPWXnl4d6U3+s4g8fJYglfV/wSr0/f4mpAcf/SU4/wtNjtELy6
h4Z9AwU4/vX+NSrYjMc3vclNI/sRhFevm0uvxBce+QpfqOsGeydgaeXsdyIF2a6I3wcuxc/dfbjp
qWr0bjn1SL6ffOWh/sDok1/jqpV6OnApUKAPrH3uqaXpAR/0B+5Z6x/KBRZkvTs1t7X05ccmg5vn
gGz9g0Dqfz4Eyet+DvCXvXxeeJj86I+DA195iPlN01T3LayI7eVsMd4ZgsxC3Mz9c9+fnNs6F1j8
yNG54Vd4WS9mzn4/+fJDUIx9A/rGM8t1pMX+yNbXAqmnNamKaS1N3/JGgF2myt9a/u9jbNBJvzdQ
CIitoTJxV6lU4k3j1e98c3pbAVai5WXyykPdo3dsfFxcC/b0Lim/d8f+5uulgy1ItaF9YvlNh253
5bEazHbf8zuEFnYP4Y5+oFxv0A7IWK1wydK/F5aQhvPFVjXbxvZnDhTddaehvjy23O6GfzZluUQT
7cnXGbIz9Y7NVfeVqrFIC58f4b5oxAY35HgeEAKxUYYPWAQIBOodAoF6h0AgUO8QCNQ7BAJRF3Tn
3xkOUqvn9DTDwSQCDCfA1Lg4nWFHdSeEia9B9haD/GJrUiOvcmV+LE3NgW7GQ/3spKFA8IVqCEe9
axgmJ3LVNrvaN7s7nGFnOPGAeI/BohuhulsEzIPoDnQzOdTPUpr6jqBDbOBxpvBKDOHFvuLLMTSX
nIpOQXNDefuG6E31b4wPpD/qti1qXkRN5KSdYjB/VbSZTN4sESVgpbUUdQvRFHun9uqao/A0vTiA
4YZiF4h8GAaxMhvyURXUWk3MdEh7vI37GNThr3zQmSaQ1SmJ5vEaXitOwFV+UCURznpH3Y0gte+E
NjmBtHZwZXZ0cx0NkriLgZqckqCITGytK7H2QjQncYOr/LTpCDpE1+md0q6osypScKexbm43H3Wc
gufqhcjqOSwuY6QEbR7C7bqKi1PPiIdGa3ZKnutRouWAzSIGhyMynJO19UI8hWrOseOIjaJ3YPs4
wfz8bOUXsTngjLrUVP241VyZiFsF1aZb79nRjsd9o1FDNKp36hF3mnmSeuCZcGV1fJlZA1XDmPb/
9oequTkbTQ2gP11NOZbN3u5YrvbbSWajglR96kBwfocwga/JBxO6uN2sZJoYg9eUKD4Qv2zQnnr0
/NycuprNdRk8Pt5GlUO0w94hEGjvGgLui0YgUO8QCNQ7BAKBeodAXB7QrGeasuWU53Hgcfe+ca+x
8UGWdp80WPPpFFqcR66cysETPeMSJKJD9c7umVSDzdZul6I9703mEHjhyukJFBIDFRUP0eHjTM2J
1hJrzUjFU++COUlPHxeVSHsqg0+k6llqtTWLqF61RyA61N4Z2rmWWm2g4hmUoZakZ4iL6Fh6wn8t
g81uwCnz+ix0yNXuaiULCETn6p2V3TFx03PtiOvdwcTMHBH3NsqBK4dAdKHeSUaEum7W1PSy9jdt
1igQ1Q1x+ekdcV5nsVKDGqYdca8uujGjutzZKJ0OZ3eIrhlnuqVJE2rUk1qjpn+1HzE6UWKilbSu
ASsC0b16p6eaqe+xs2LcgZ6kp6O66QJpGHxCvNKLhkyextGa91TWarqF2DVcObR6iM5D9/ER6lQg
1DtEBzWM7tsnVt8rS1DtEJ2ELtyfSdYtEAKBeodAoN4hEAjUOwQC9Q6BQKDeIRCodwgE6h0CgUC9
QyBQ7xAIBOodAoF6h0AgUO8QCNQ7BAKBeodAoN4hEKh3CAQC9Q6BQL1DIBAt07sI1V6V435/bIz/
Ohqh/miZX1GO/WXZG6192UkxAjZ3EQgEQCCmXmfWzoP4M/OxH7KrxLmh8OSTXMf++sIVz92dXGNX
JSCxza+lV6UgJYgZYywUFCeTuwhEZ6HUljaqtXcnqsrVI/xzGU5NgGDaVkj2SlCM3GmYFs/04eYs
EYiUId9L/T155rA/5Odvv0xHqT94GOsUgXDWu+EZ5arAPyuQTMI1ktOI1mtKvfx83/l+2D45+vzU
dvbrRxcq/N1dCzEylX0YSxeBcNa7oqJOxRD/nOUfx0UXUoBe6WZ+O6hTONgzDlNQhPF3s1ElwKmk
4LjydPxaOIKli0CYw2c8Dllz5Z8lsktyPjcyL7oDpMNTSe4uHZ5MUxW/oKLiC9j5R//poReuqjla
GYHoPHTe+6IDUB6DTfyqHK7umpdcCVkrClZtTLR+eW70oEqIRn42A7wSaxSBcG/vqHwiOPROjlZP
b1lil/FSMqu3iMHsO4rnuEXbGprYush8vhkdXBZu+merSXZ35QzaOwTauzrs3du3TFwafplflXIn
DAeX9+6ee064uP/S5jk4u3Viy2BBvJOAQehNn6xgjSIQ7uwdAoH2rt32DoFAoN4hEKh3CAQC9Q6B
QL1DIBCodwgE6h0CsbGBz+8QGxbS1sf+NiQd1P2ioN3ZpXuiaPWDEjmU8LXuTyE1Iotp6/Ng5lPY
eENqMmXuX/XcfEEcfer9m0pbc1OpDeL9mbAqiDHzVC07YiOVQQoxvGG7oLa5uC2Cyw46vaP6qnLV
2ogcSvwi66x4GpGpWR7MfBLZM3URM3Hy14AgTj71/qmrm2ptUM91oQpSm3li7kMvFTUtPEJNEtGH
p6RdG0c6QO+EjBO9Jil2zLpfIu61tLUaaG+aCFhZbyf/HhsEJdR1xG6sKbGLtuYmaUHHBtZdsU4q
MxEpsasHx8JqeDDkYnGDum4JrRpnmqWis2PGfqm2SZJ2dVvEc2NyWedeM0RaIrK9Z9IMweuJgzhI
4Sn8ereJ+fZZjGAzMkI1o5AOgJUYnmlJjeaHgktBnCSzE8Q8MiIM71pBxHJVKMR2vkZxMS/osfVQ
c23sipIkNitFLUjNOLGxKa9GCtAiMgLauYKXVaG6fVivFCCc9c52QG45v+8Cc1fjgzotaJKGckXW
MUf1zDPdCFu7yuZNFsuFpY5Af/uk8RsGB/qVNjMrR63sYcePMo1NjRAgTW/tznN66nH27zDK9BhZ
W7oAHGXa2jt5VK4bIsmOVH9HWpLni8Xys5p2PMCTEydqu7MYENX4dNQbTyOrmugtpzjufboQRB9W
rQ35mtRXmFYiqZVckzCYSmEZhd4H2WjP7xrdr0IJ9mYbAZQ0cLuj20R38s2NcwhUu8tV8doSFO0d
ArERLXmH2jsEAoF6h0Cg3iEQCDMEsQgQCDcQd3P2N1/vzPZn2G81ckXKa+1W6RpWnQvam4EBZh+z
2ydLZtE7bQNpgiA1Nxvh34EhGUr0JUxs7tbkTKkM5N852DvzXWDey0NDrwLSWsWrYdW5oL0ZGGD2
MbvdaVjLTLMuOOopCVtfNTcb4d/p8yGTFFUHYntXmzONTnEui43EyL+r6ZKEDX5UJORRs17VmZTX
8rKsYdW549+56FPqphXWlfV6BSEtLdCGukOLCE35d+1XOeeHjH6X/lxlxrBPjEi6BkbuKzHrVV2Q
8kSVXB9SnudEWntekfWAt2bDcmsEaZjGZLux2pzkSg2Zd8pZx9g4Z0Hmmylw0E4GY6dFvIgslvg6
jB+oWzIbrelrXe1vqkMpqLesNyaI6U72Rvh3Boo5rdPo63tupw6BbuD5naPRpeY+rEl57ShLy0ZM
nF5a4DG+OjtQE45+w4LUkv088u9s9Nm8/6C25HLi2ZwRnN9Zsuw07q5Jees3uqStfbVI8wLSprDY
9DeJ12GimwK1X+4x2xTvKmddqmBNfd2f39BtEtcWzxUpj66f2jnNj2l9MdN6RbIM6MT78xZf3VI6
Fqi9nGZ3VTfqUe023NbpoNOoRVtKqrtbUp5X0lsdixcG1p8L2pteNoeY3U5v1OhdBmyOIPqbDfLv
nAvUijtowb8zkxn5dxy+dVlIQ3bQ5QBa75uKkH/nMM5s1soGkvIuT8Vb12Bo7xCIjWjFu83eIRAI
1DsEAvUOgdjwQP4dYoNbnracgqfj3/GPuhaEtcw9antGBtVQuKjJWWt17G12y6pzz9RzF5+lILot
VvY+vZx/545/p2auCeffabJSQ7MwlUrHEUL+nUt7R6DVyztaUoOBhSafleb10Cu3rDr3TD2df+/8
O6fNOnWef+eSf6dmrgnn32nyQAx5MpVK55si/87jOJNqKI5m3ZpKzyNgdiCNdUgzg1r3QXO1IG7v
eTr/rsmo8/w79zeb0ICJpWZS24SpsxTt4t9RhxUOuq7tIOjUdZt0a3p6nqhh7rppPUuPmrWXBqh6
7ndFtdqoU/MMrk+VNnOjODVhObjLj8vE18/GWaU0v+6S1Oid9FIMiWynjFOIhcXSbdLT3rcMaaEf
zeFeUeLwZn7T/fNtUU+vG+ncnH/XPP6dy8y7iNyiMpB/Zz6/o7UlRz00V5uQUjIGYlhzuFfE40zB
5oC6ZijVek1X5N6m6fw7MHtzAHiqNQ/TNuTf6VVPM1o0vW+rB8aQBuWlXudczR2AEQ+tzuNMQsq1
1YJmE82d9SS5saPDlWVGWteLZmwtNO5NtHpurrx+zxXDnGqGm5TYh1Q8u+JqtXJwR1ukdlLOrOlr
zR1ltqYMpcVRawoebVo9rGcbMEGlX0Qb7Z08v9MMWlQile5EPE1XqvllRtUyhCQ2J7bV09rds+rc
M/V0/r3z75zNoUEQh5P2bAWx5jk2dP6dk0i2BEv7Ikb+HYevJeMB6n5lA6l6XQE8/25dxpktUjvn
hQxUu05tnm0JutHmd94n0i5DEo+/EZ0B0sBrMEmXVGp+oBoMxZLldo8zEYgNM4Iupt/3uOiQCoaD
48kWpxqIYckjNjJKMZh5+FOvLyz8THIoLi7M3R8pZ5bWaZw5FgtQf/Q1pR8Qh+VHI4qH5E1guDkQ
ZqEo7S1DmXJAgt4B8OnDkv8I9cfGuN/QQPd1g2KGyvv9PA/tRH/AHyqy77LfOFG6ifJa89N4WSNn
uYf6e8bgDpoAiHnotqVwatbzUb8/XpYcxBbS46f7xWFYYjsNJVXZhJZym3w3HRGupDYhh+5MjEEs
uOX053N619mZuZOB6EDrhpyacWbk/M9vIOOZVWU2bHw5eM1lflNkMTa9szqxrUDGh3n5X38ivzaz
XRS3GA9P/+Q9g8vMb/W9zyS7rydMnrrl2fi50erpLUttlIKM7wzQwArAvZ/QT6NmRs4zh56pHX5W
/qqc0lWgtPdYZn7FfTq6nJLxwWWpZjUV3zM14pvYusiuXnzPaHbvvywrsnEEK0nfiaGScDX1qyeH
SmRcjK5jt4Dlf/Eb5QvC0HJWGmIav/3R0KmWtFyNvSvDh9hgd1WwZUIXlQiGxqiwHBUP0F7ulUKG
2bCQLMloNgLLQMehyAKHuMvxbBXe0SML35vcR5aFajwy2n1ql19I/TPL3vgElNspxn9K0dwaa9qZ
Q4Yb0apYa6d5+aty/hq/SkMudByKUQ/pSOHErPdBQqzZks4kwoTkcgjmQseWYSktyiZgtZJ7C2bE
q6ET7Krc0azqo/2R9FVFpnYpZt5SYP5dmRz3RXuP5ls5vwstzvcXmPaUIMb/StAXnfp+sMQ6q3sf
ySTPRIFfrv6/J6b/x/WT3A/AfzlWDvyHE0W4M1b1F4J5cuFuf/rX3vjHHx8U4lsrzgoXzO/0nbHV
rtO7r08/8CSz2vcdLN042UYxfgrhHCkGWGueA91k/I9/cCdz2HOCCRirqnJO8avV6r5SafYfxw66
T0cKJ2b9rYElyINQs2INCs5yWgDj8U+9OFAKVCF8XfbC3Uoc35jbVJGvMhWpTSjBOweZcOCaz84V
isDHaE5/hYWv3R/pOX2oVfZuMQMXSlHNXGbyBRCsFfwR71PFvmvlo/EdcFzy8E1m5BKwayfMQnV3
anTmYxA/sWfkjRF/Qhgjg8ZCz3SfuetJ7eGZ4Fa8nXLMzsb+bua34DWmdnrcLxTvEbGoVTlnxY89
J+JkzwhNuE9H+YD8YpoNcobh73dJDhKOqP5ye0bP93HZbmW1LuPwaYhLQ/TT0Cu3iU5EZe2UJ/83
zqdbNs4MXdyRgZkbNPOba6Riz0IyCWJP2H9ybV6pDD4ZfXpovJhKw/L57Dg8DgvkT4uxpSSfAsAB
UMxzkhvtLsOvvNlzDYhyz7ZXkvEPs5K96R9sfKQ1cqbFsv8iOR36wmLJ/cxUCsexMxdhOr0w/NvF
A2lzfwAfHocVWTZ55Pb7sEPsHNK7YWRObhMdiOxC6fzfbRsCaThp//cnA9Hcs75Qy/QOkgsXR9ig
PAXShCaflwo5zS99wuVpmC4qAVJMs0IlNoULqlWyM5TN5oTVoQRcodiO7pvdwZIwYw1AfgwybRcm
DeevoqY7PzbDWF4np49XFh9w7gqHckNZ9ytscjg2qAE+MQwVSem4MkPjq5KbuBdV+WZ1ighje307
F8R54DtP7ZzXq2nn4fcKpWpiW0aYy/GcmH5ntuxcftAXa/7SinZ+N3vsyrnVz7weWILUAp/ffev9
D5LyvhPFg19+6tv3zYV9vUvFg71Ljx+a5zd5uE8dOxS47aep8PSmUvi6x6+b+8ZzbFaXWLrirW9w
43j4u7/33AMzt7/O/N61QrpufudbLLNJVc/Co4/NkXYurGQWHr3p66Qci8VKxnVBXgv3PPXMfXPJ
siQnLcXY1Q0PBpnElVce7k35q27TkcKxGOC9b/Ksh6vT32I1K6XD0ocvPfUIT0tI5JH76dayJBsP
A/D4pjfv4gpaivWdiXD9lNtE583vJBwsrVTm7iIRcVAg2xP5Oz6Q3FwolwItSVpj75aGPkjjw7dC
X/qdzwoOwY9tnodfwhDs2VqYGPBBX2oQ+nbn15QQ32M94McDJy+NUkhEr1rYyuZDyfdlYX6LMMq/
YeAh3yUWH8MmCHedvbso2Dt6y8TE8MvtlKOwbWLv8DnL23uGT09sndPISbdM3LyFXRV910L8ZNx1
OnI4hleErM/7tyyMUH1alyZuEUaSi1sLp7ac0stW+reo9KgukTvJr/7hddYmPt7h1TwExbXeHYMG
19Tm//PzteJCtmXJNrRPLL/p0O2uPFaD2S58foeQVdLhAdzRD5QbCd7mzInCJVeW12bF53abw+EL
oRan2tj+zIHisit/ob48tt7uhX82vWZ3P9qTtw2dqnS+3vFpaWZ5rRIOvXDNesxicF80YmMbczwP
CIHYKEMILAIEAvUOgUC9QyAQqHcIBOodAoGoC7rz7wzn13k/i87wsm35tZp6TzUuTifTUd0JYeJr
kB1iqDlkhpLa57e6c+jMj6UxO6pOd3SKqTSaV2rXexIdYuPoXcMweTkYNTt2i5o0UuuT6Qwv2Sdu
YjA7mIESq0DiS64dvGjySPSHO9RuV6b6zFCCaodwMc4U9tkJL/YVd9xpLjkVnYLmBgXtL1D9G+MD
6Y/aNkJKDOZSOp1LSto8BrNzFrQRmcnkbfOSSaRq7MRFZhAIJ3snH9NJDEfdaY67qzkDTzm9jppr
gvZ8XvX4BGLXUolBSeRhrKsYdGNBwQRqzi8lduph6kV/ujChBGzyIxdCM0+iQ1y+ekfdjSC1L302
e2M/sTVHLo6XsXhbPrGJwWHvrcUxpYZzpoA42sHaobNTfho/iQ5xmeudsnJAnVWRgjuNdXPb3N56
nFo2alNI0zyZKCYlaPMQjusqxLmhEQ/t0ewMPPNRovsDTRxioLbHRxG71Kj32Z8hlHFpiBI8IgDh
Qu/A9nECNZ8WEXWgaWnxqPdVDWJl/YiH9QtqlqxFKJerPtah8LEBoi69U45IJpqZlv48O8vjy8zs
jRrGtOOvOUNN7+DibDSrw+ekZwvm6apnvFku89tJ5l616jiJDnGZoy7+XePHAjcjmSbG4DUliibt
skF76tHzc3PqajbXZfD4XBtVDtEOe4dAoL1rCLgvGoFAvUMgUO8QCATqHQJxeUCznmnKllNpMF6m
nzXbomjNEyztPmmw2bhCVaaN8oTQiStHNXwgXHtEdLbeEW/btKARPQRdstZbYuQnZRo+nTNXTkeg
QOobokvGmVTDqZPIdgYqnnoXzEl6+rioRNpTGXwiVc9Sq013mrnfWYbViugee2cwHFpzYaDigX7H
Ri1JzxAX0bH0hP9aBlvtgNNG7Vxw5QxaiAYP0Q1652A59Bsvie4NDG5NjSkLzoN6OHLlDC9nQCA6
X+8kI0JdqwI1vaz9TZs1d3THlbPYho1AdKTeEed1Fis1qGHaEffqYjtmtJDE9l0POL5EdNk40y0/
mtROu6ityhjfFajl7dUhPrFRUpzXIbpJ71SinW693pJxB3qSnm5spwukYfAJ8UovGqKWCiQS14wv
d3HkyknEOitSHgLRdnQfH6EerhwC0Vnto/v2iXlcK0G1Q3QgunB/JmmhbwQC9Q6BQL1DIBCodwgE
6h0CgUC9QyBQ7xAIBOodAoF6h0Cg3iEQCNQ7BAL1DoFAoN4hEKh3CAQC9Q6BQL1DIBCodwgE6h0C
gXqHQCBQ7xAIHWiT/LQnKdQ7BALtHQKBeodAIFoBH77nDtGdk7cuBEG9Q3S7apJ189OspHCciUDg
/A6BQL1DIBAtBs7vEIj1RxCLANGtcF7LcD4r3MVp4u4OHPe2sIJ6h+hatXOlC/b64OzDjRfAfWII
hALSMZGg3iE2zCizg4VBvUOgdq6/iuP8DtGNEzviOCtb16N+PSsm6h2iS6dt1La5k/U1d9RjUqh3
iK5VPherjOukdgSfIyAQqhVyGm4SN0/4WjBmxf0qCMT6A9czEQjUOwQC9Q6BQKDeIRCeke/E9HBd
BdGZEDYaEw/eCRz+r+XYS9cY74TKOn9EE6CB1CSYBDGmR808od4hOlTviFfvadr/dl9vbM42IvWX
zt17apZhatIz84fjTERH42jQHxiA7RnIhKEc8UfKorHh+0OqQUhSGjwse13syydDhWVQ/CUCfiI8
fqN3BKEcpRHREhE/DSfNU0uH/CxIKAPlMIyxWMY0qW1nqflDRaOWMfc888lGl8UwHewX0ivvp9Ey
l4OJjvM7RBfifyUqiSthdgVWwtAfq8QS6i1yEU6NksSn5N8rWT7KY4oh+/t8tn+eDfKYuXn4IvRH
yA/6BX/zz5PeS+apzS9UWJAvrkDmr2Avi2WvJrV/ZalV+vYZgzD3rYVKz2MAiRfJdwpCegNPkyMD
XI5sGfUO0WUDTcpNzUt5oEcgsgwrz8LyOIyvqB7GkzD0u4ffXpV/50LShezv40k6q3hdnoBESZyA
HSJvl81TK8eABUmsQCkhxFLSpXbLcvLtY8aAzD0RAvoFFvh9sC8nuJVCsI8FTYwn53BdBdGN87ty
amXtIsln1kJlmfmt+Sr3nk8XYpL3QIkrXj5Z60+mjPsr/KvcW97zVs50flcOxioXrFPrm0m/fIN+
fifcFldYyuSGF7Jieux3qqINivYO0VWIV3rYiC0ZTgTZ7CsP+bTgKq/Vh5ar8T7ZazjDZ2gZrT8t
mOOsFCj3C4vXMvQCH6AmQ3eYp1aq9u41mxUSBiaq/7g8+2O/K0IMVuPMQAyrFtGJKIkt87qFkwv/
GIPe05kSRL9WegBWIf7Cl7ctxAQPwYH/HT8Xk7wP7F4sZuZ6l2V/3AP7KxUP8qvUV0u//oMydwg9
f2WsVJUT0KWW237yr1jU8SdZarGvFR/wsQDD0489JaZ24/yd8amY4l35iC0FBj7xOlQn/ujrC0J6
6YGlF7+7Bl/+7eV+SVC0d4iuwq00/RD7yqZOAbyyRIuvsGnTzWmZRvPSgv/UTmV+d+slmv/svOJP
wpBPXDJZogfmhauFT9LxhHlqO2mGa0QOWGrzH/EXX2ZO476/kO5+okBP7TIJ9XIvLXyCyXWtIBdL
b+4S/Y/MDO8pBQI4v0NsgOlgS0PUGdbMs4Z/Jw15iWkgavsw31sW5MkqEFofr0niQ8micQ5Vjdga
F9GfQUZJAqt8iJHWiqfGKyVqfOeAnTTUOz8S4RKpWY/lSlOV+lNL59ynZjqk1OidXZtodmOxXuhx
2X9oghIgNa8v1Hqh2l7FNlNUd8tsS4I2XqI6EK0/S2mE/6h2rUHFa7mSBtQO1kiDkpkpo/goQ/yi
0vN6KjtTuR1Lv6RGJgcBavANkgtVIgcpFmqMVbnUxUj1qUntnqh+hJDEha5qc6jJSUODB2Jafqhb
CHsELc2JticnmmcglJjYHOUxCdUOJI33pQuxweqfrNRc6m5LX0RvMZVYqeYxSo0mmAz8RCGIHFa+
Tay01DxerZPWjDlIg20O4fR+FWLrRkwczWY3BhdC7VMi5qkT60DEWlrLnFFwCkRr9bF2qGyiSpbS
EGFGSwFVDxG0aHBOb3whzXrXCzW99CRLi1atSAN3rcPUP61FXOZ6R5zXWaBpK3PElXUlpuuR5jpa
62onKHXWInsvVpGbhqKEYptDWI4zHXtlzYq77ic1b3/ayKhNyzXbM2eUhVgd0EI89A/Ug90idgVg
WUxo1BCe9E4a1BH9UzLDWE/1JM7oqPaX1X3QeTHGWpMAMcpCidtRpz6AUVuMQpgEJ07xylfqAzzr
jkoRWAyHGolo+n4V09bXMTMat4J4FZjiA3GEF/x/BGimjA74SJ4AAAAASUVORK5CYII=
</FILE>
</FIGURE>
</FIGURES>
<FEEDBACK/>
<APPENDICES/>
<EXTENSIONS/>
</COCHRANE_REVIEW>
